# Supplementary material for: Experimental Genome-Wide Determination of RNA Polyadenylation in Chlamydomonas reinhardtii
Source: PLoS One. 2016 Jan 5;11(1):e0146107. doi: 10.1371/journal.pone.0146107 (PMC4701671; doi:10.1371/journal.pone.0146107)
Supplement: S2 File — (XLSX) [file pone.0146107.s008.xlsx]

## Sheet: Supplemental FIle 1
Trim summary
Name_barcode	Number of reads	Avg.length	Number of reads after trim	Percentage trimmed	Avg.length after trim	Percentage mapped to rRNA	Percentage mapped to chloroplast	Percentage mapped to mitochondria	Percentage mapped to Cre281			Percentage mapped to rRNA	Percentage mapped to chloroplast	Percentage mapped to mitochondria	Percentage mapped to Cre281	Percentage mapped to rRNA	Percentage mapped to chloroplast	Percentage mapped to mitochondria	Percentage mapped to Cre281
TP3_AAC	2042002	142	1902727	93.18	95.2	3.85	18.16	0.08	55.33		TP	17.9867	18.0767	0.0666667	61.1467	13.1301	2.71596	0.0152753	6.63283
TP2_CGG	2370983	142	2285233	96.38	100.8	20.31	20.75	0.07	59.74		TAP	8.59667	47.72	0.17	41.1633	1.01796	4.86509	0.01	4.55094
TP1_CCC	1952412	142	1904208	97.53	105.8	29.8	15.32	0.05	68.37		HS	18.76	24.33	0.0633333	60.0667	1.38286	5.87506	0.0251661	5.32541
TAP3_AGC	2348160	142	2286619	97.38	109.7	8.45	52.82	0.17	36.56		HAS	12.2567	33.7233	0.113333	52.0533	2.61072	1.70697	0.051316	0.695294
TAP2_ACG	2031819	142	1990699	97.98	107	7.66	47.21	0.18	41.27
TAP1_AGA	1701508	142	1668870	98.08	107.9	9.68	43.13	0.16	45.66
HS3_CAG	2350178	142	2310117	98.3	107.3	17.77	28.55	0.04	58.74
HS2_CAA	2102180	142	2037222	96.91	104.3	18.17	17.62	0.06	65.93
HS1_CCG	2795428	142	2697659	96.5	98.5	20.34	26.82	0.09	55.53
HAS3_GGA	2288546	142	2179276	95.23	104.2	11.14	31.81	0.17	51.37
HAS2_CAC	2217053	142	2159457	97.4	109.7	10.39	35.09	0.07	52.03
HAS1_CCA	2309098	142	2231823	96.65	106.8	15.24	34.27	0.1	52.76
Total:	26509367	142	25653910	96.7933	104.767	14.59	31.24	0.1	53.49
