# Supplementary material for: Experimental Genome-Wide Determination of RNA Polyadenylation in Chlamydomonas reinhardtii
Source: PLoS One. 2016 Jan 5;11(1):e0146107. doi: 10.1371/journal.pone.0146107 (PMC4701671; doi:10.1371/journal.pone.0146107)
Supplement: S3 File — (XLSX) [file pone.0146107.s009.xlsx]

## Sheet: all genes
Feature ID	Experiment - Range (original values)	Experiment - IQR (original values)	Experiment - Difference (original values)	Experiment - Fold Change (original values)	EDGE test: TP vs TAP, tagwise dispersions - P-value	EDGE test: TP vs TAP, tagwise dispersions - Fold change	EDGE test: TP vs TAP, tagwise dispersions - Weighted difference	EDGE test: TP vs TAP, tagwise dispersions - Bonferroni	EDGE test: TP vs TAP, tagwise dispersions - FDR p-value correction	EDGE test: TP vs HS, tagwise dispersions - P-value	EDGE test: TP vs HS, tagwise dispersions - Fold change	EDGE test: TP vs HS, tagwise dispersions - Weighted difference	EDGE test: TP vs HS, tagwise dispersions - Bonferroni	EDGE test: TP vs HS, tagwise dispersions - FDR p-value correction	EDGE test: TP vs HAS, tagwise dispersions - P-value	EDGE test: TP vs HAS, tagwise dispersions - Fold change	EDGE test: TP vs HAS, tagwise dispersions - Weighted difference	EDGE test: TP vs HAS, tagwise dispersions - Bonferroni	EDGE test: TP vs HAS, tagwise dispersions - FDR p-value correction	EDGE test: TAP vs HS, tagwise dispersions - P-value	EDGE test: TAP vs HS, tagwise dispersions - Fold change	EDGE test: TAP vs HS, tagwise dispersions - Weighted difference	EDGE test: TAP vs HS, tagwise dispersions - Bonferroni	EDGE test: TAP vs HS, tagwise dispersions - FDR p-value correction	EDGE test: TAP vs HAS, tagwise dispersions - P-value	EDGE test: TAP vs HAS, tagwise dispersions - Fold change	EDGE test: TAP vs HAS, tagwise dispersions - Weighted difference	EDGE test: TAP vs HAS, tagwise dispersions - Bonferroni	EDGE test: TAP vs HAS, tagwise dispersions - FDR p-value correction	EDGE test: HS vs HAS, tagwise dispersions - P-value	EDGE test: HS vs HAS, tagwise dispersions - Fold change	EDGE test: HS vs HAS, tagwise dispersions - Weighted difference	EDGE test: HS vs HAS, tagwise dispersions - Bonferroni	EDGE test: HS vs HAS, tagwise dispersions - FDR p-value correction	TP - TP1 - Expression values	TP - TP2 - Expression values	TP - TP3 - Expression values	TP - Means	TAP - TAP1 - Expression values	TAP - TAP2 - Expression values	TAP - TAP3 - Expression values	TAP - Means	HS - HS1 - Expression values	HS - HS2 - Expression values	HS - HS3 - Expression values	HS - Means	HAS - HAS1 - Expression values	HAS - HAS2 - Expression values	HAS - HAS3 - Expression values
Cre01.g000017	1	0	0.333333	#DIV/0!	1	5.46939	6.36424e-07	1	1	1	1	0	1	1	1	3.55533	3.63869e-07	1	1	1	-5.46939	-6.36424e-07	1	1	1	-1.53836	-2.72555e-07	1	1	1	3.55533	3.63869e-07	1	1	0	0	0	0	0	0	1	0.333333	0	0	0	0	0	0	1
Cre01.g000033	3	2	-1.33333	#DIV/0!	0.0516769	6.46493	2.28584e-06	1	0.192694	0.421378	4.00894	1.25856e-06	1	1	1	-2.9374	-2.75878e-07	1	1	0.793253	-1.61263	-1.02728e-06	1	1	0.0516769	-18.9901	-2.56172e-06	1	0.229028	0.154969	-11.7759	-1.53444e-06	1	0.471094	0	1	0	0.333333	3	0	1	1.33333	0	2	2	1.33333	0	0	0
Cre01.g000050	4	1	2	4	0.125084	3.8494	1.9905e-06	1	0.377543	0.21884	2.92767	1.34661e-06	1	0.716052	0.0391164	4.38413	2.36405e-06	1	0.129014	1	-1.31483	-6.43893e-07	1	1	1	1.13891	3.73546e-07	1	1	0.7745	1.49748	1.01744e-06	1	1	1	1	0	0.666667	1	1	2	1.33333	4	1	0	1.66667	4	2	2
Cre01.g000100	10	3	-4.33333	-2.85714	0.85389	-1.22911	-1.05348e-06	1	1	0.310725	-1.77292	-2.46391e-06	1	0.85879	0.429532	-1.4892	-1.85657e-06	1	0.816173	0.661943	-1.44245	-1.41043e-06	1	1	0.831715	-1.21161	-8.03092e-07	1	1	1	1.19052	6.07335e-07	1	1	1	11	8	6.66667	2	2	3	2.33333	3	2	3	2.66667	5	2	3
Cre01.g000150	18	3	8.66667	7.5	0.679024	-1.47623	-1.28543e-06	1	1	0.0175279	2.94801	7.76207e-06	1	0.133747	0.494467	1.43439	1.73086e-06	1	0.893828	0.0103046	4.35194	9.04749e-06	1	0.0761722	0.273901	2.11748	3.01629e-06	1	0.717873	0.117315	-2.05524	-6.0312e-06	1	0.390485	2	7	5	4.66667	3	1	0	1.33333	6	6	18	10	6	5	4
Cre01.g000200	7	2	2.33333	2.4	1	1.13827	4.04621e-07	1	1	0.41491	1.61783	1.80801e-06	1	0.998226	0.791038	-1.25494	-5.94493e-07	1	1	0.554139	1.42131	1.40339e-06	1	1	0.611929	-1.42846	-9.99114e-07	1	1	0.187693	-2.03028	-2.4025e-06	1	0.538552	3	4	3	3.33333	3	0	2	1.66667	4	1	7	4	1	2	3
Cre01.g000250	11	4	5.66667	2.21429	0.679512	1.25853	1.86538e-06	1	1	1	1.07595	5.4799e-07	1	1	0.210977	1.60441	4.36107e-06	1	0.490106	0.78627	-1.16969	-1.31739e-06	1	1	0.559176	1.27483	2.49569e-06	1	1	0.267156	1.49116	3.81308e-06	1	0.672763	13	8	4	8.33333	8	4	2	4.66667	6	7	7	6.66667	11	10	10
Cre01.g000300	14	6	-9.33333	-2.75	0.622055	1.14308	1.77099e-06	1	1	0.0190871	-1.98634	-6.14633e-06	1	0.143302	0.162575	-1.45014	-3.84221e-06	1	0.401762	0.0190871	-2.27055	-7.91732e-06	1	0.12098	0.0998696	-1.65763	-5.6132e-06	1	0.373716	0.406462	1.36976	2.30411e-06	1	0.886094	12	16	16	14.6667	6	6	10	7.33333	8	2	6	5.33333	6	5	12
Cre01.g000350	18	5	7.66667	1.30667	0.000226959	1.98822	2.37919e-05	1	0.00187017	0.056519	1.42882	1.0324e-05	1	0.303482	0.0207853	1.498	1.19896e-05	1	0.075875	0.0843239	-1.39152	-1.3468e-05	1	0.357379	0.127872	-1.32725	-1.18024e-05	1	0.441051	0.796122	1.04842	1.66558e-06	1	1	25	32	29	28.6667	21	27	27	25	32	29	29	30	39	26	33
Cre01.g000400	2	1	0.333333	2	1	1.86369	3.6065e-07	1	1	1	2.1607	4.84674e-07	1	1	1	1.19399	8.10048e-08	1	1	1	1.15937	1.24025e-07	1	1	1	-1.56089	-2.79645e-07	1	1	1	-1.80965	-4.03669e-07	1	1	0	1	0	0.333333	0	1	0	0.333333	0	2	0	0.666667	0	0	1
Cre01.g000450	14	3	-8.33333	-6	0.0635936	-2.60164	-5.33021e-06	1	0.227417	0.00851428	-3.10041	-5.86558e-06	1	0.0765594	0.0635936	-2.28888	-4.87546e-06	1	0.192135	1	-1.19171	-5.35373e-07	1	1	1	1.13665	4.54749e-07	1	1	0.820683	1.35455	9.90122e-07	1	1	14	11	5	10	2	2	1	1.66667	4	3	0	2.33333	4	2	4
Cre01.g000500	8	6	4.66667	4.5	0.497646	-1.70308	-1.89049e-06	1	0.956881	0.3733	1.52767	2.41639e-06	1	0.949392	1	1.05989	2.74251e-07	1	1	0.126967	2.60174	4.30688e-06	1	0.471537	0.378898	1.80507	2.16474e-06	1	0.87515	0.3733	-1.44135	-2.14214e-06	1	0.845917	3	4	9	5.33333	1	2	1	1.33333	4	9	5	6	3	2	8
Cre01.g000550	2	0	-1	#DIV/0!	0.502271	-6.87591	-8.36707e-07	1	0.958348	0.502271	-6.87591	-8.36707e-07	1	1	0.502271	-6.87591	-8.36707e-07	1	0.895376	1	1	0	1	1	1	1	0	1	1	1	1	0	1	1	2	1	0	1	0	0	0	0	0	0	0	0	0	0	0
Cre01.g000600	9	7	-6.66667	-6	0.132706	-2.52974	-4.11546e-06	1	0.394492	0.0823701	-2.42726	-4.00188e-06	1	0.383652	0.75864	1.10989	7.47912e-07	1	1	1	1.04222	1.13576e-07	1	1	0.0708388	2.80774	4.86337e-06	1	0.289284	0.0414844	2.69401	4.74979e-06	1	0.175704	6	9	9	8	2	1	1	1.33333	4	1	2	2.33333	4	10	6
Cre01.g000650	6	3	-3.66667	-12	0.000240176	7.99126	6.81624e-06	1	0.00196811	1	-1.86443	-4.52037e-07	1	1	0.460385	2.0169	9.91443e-07	1	0.855703	0.000240176	-14.8992	-7.26827e-06	1	0.00337904	0.0100567	-3.96215	-5.82479e-06	1	0.0647608	0.225028	3.76038	1.44348e-06	1	0.610336	0	0	3	1	6	4	2	4	0	1	0	0.333333	2	1	2
Cre01.g000700	1	1	0.666667	#DIV/0!	1	5.47115	6.36675e-07	1	1	0.500032	6.34521	7.61138e-07	1	1	1	3.5633	3.65004e-07	1	1	1	1.15976	1.24463e-07	1	1	1	-1.53542	-2.71671e-07	1	1	1	-1.78071	-3.96134e-07	1	1	0	0	0	0	1	0	0	0.333333	1	0	1	0.666667	0	0	1
Cre01.g000750	26	9	-16.3333	-5.45455	0.0422552	-1.97926	-8.24775e-06	1	0.163322	0.35025	-1.27528	-3.59841e-06	1	0.91988	2.65682e-05	-4.00569	-1.25086e-05	0.471347	0.000189677	0.260344	1.55202	4.64935e-06	1	0.737822	0.115867	-2.02383	-4.26082e-06	1	0.41645	0.00132852	-3.14103	-8.91016e-06	1	0.00959268	9	23	28	20	5	5	3	4.33333	14	10	10	11.3333	2	4	5
Cre01.g000800	3	1	1.33333	3	1	1.44944	4.39099e-07	1	1	1	1.31388	3.06659e-07	1	1	0.298109	2.39194	1.35992e-06	1	0.62797	1	-1.10317	-1.3244e-07	1	1	0.516778	1.65025	9.20823e-07	1	1	0.516778	1.82052	1.05326e-06	1	0.999908	1	1	1	1	1	1	0	0.666667	2	0	1	1	0	3	3
Cre01.g000850	36	14	23	4	0.831463	1.09523	1.28577e-06	1	1	0.00217202	2.04234	1.40738e-05	1	0.0261601	3.02686e-05	2.50221	2.02831e-05	0.536996	0.000214028	0.0187983	1.86476	1.27881e-05	1	0.119619	0.00111199	2.28465	1.89974e-05	1	0.010291	0.341425	1.22517	6.20929e-06	1	0.799423	14	18	16	16	9	2	12	7.66667	28	17	27	24	28	26	38
Cre01.g000900	112	91	-102.333	-5.95161	6.85891e-10	-2.61187	-6.38447e-05	1.21684e-05	1.41823e-08	0.0046486	-1.4281	-3.10123e-05	1	0.0484837	1.4042e-11	-2.53902	-6.27083e-05	2.4912e-07	2.16626e-10	0.000358225	1.82891	3.28325e-05	1	0.00474628	0.904804	1.02869	1.1364e-06	1	1	0.000114159	-1.7779	-3.16961e-05	1	0.00107442	119	119	131	123	19	21	22	20.6667	66	66	58	63.3333	43	28	40
Cre01.g000950	2	1	-1	-4	1	-1.61059	-4.7569e-07	1	1	1	-1.38873	-3.51227e-07	1	1	1	-1.43823	-3.82325e-07	1	1	1	1.15976	1.24463e-07	1	1	1	1.11984	9.33648e-08	1	1	1	-1.03565	-3.1098e-08	1	1	2	0	2	1.33333	1	0	0	0.333333	1	0	1	0.666667	0	1	1
Cre01.g001000	3	2	1.66667	#DIV/0!	0.253598	-8.82936	-1.11487e-06	1	0.62665	0.253598	-8.82936	-1.11487e-06	1	0.772773	0.731699	1.57327	7.20753e-07	1	1	1	1	0	1	1	0.0655198	13.891	1.83562e-06	1	0.272743	0.0655198	13.891	1.83562e-06	1	0.251343	2	1	1	1.33333	0	0	0	0	0	0	0	0	3	2	0
Cre01.g001100	84	54	-70	-8.77778	4.69666e-10	-3.84138	-4.91536e-05	8.33234e-06	9.89589e-09	8.5748e-05	-1.97644	-3.28303e-05	1	0.00182843	0.369795	-1.15517	-8.92622e-06	1	0.739882	0.00678389	1.94359	1.63233e-05	1	0.0552839	9.19879e-08	3.32539	4.02274e-05	0.00163196	2.23556e-06	0.00297547	1.71096	2.39041e-05	1	0.0194717	75	87	75	79	3	12	12	9	37	21	30	29.3333	49	47	60
Cre01.g001150	11	6	-7.33333	-6.5	0.0584129	-2.74073	-4.68169e-06	1	0.213187	0.758058	1.15528	1.14461e-06	1	1	0.375286	-1.41017	-2.14403e-06	1	0.742329	0.0281486	3.16631	5.82631e-06	1	0.161604	0.368095	1.94354	2.53766e-06	1	0.860505	0.176044	-1.62915	-3.28865e-06	1	0.516828	7	8	11	8.66667	2	1	1	1.33333	9	5	8	7.33333	6	0	8
Cre01.g001200	71	24	-51.3333	-9.10526	9.44195e-05	-2.63415	-2.93703e-05	1	0.00085377	0.0232773	-1.59267	-1.76175e-05	1	0.164922	8.13696e-14	-6.72825	-4.03066e-05	1.44358e-09	1.5276e-12	0.0652245	1.65392	1.17528e-05	1	0.297891	0.00571275	-2.55424	-1.09363e-05	1	0.0406375	1.52508e-07	-4.2245	-2.26891e-05	0.00270564	2.50887e-06	29	70	74	57.6667	9	11	8	9.33333	33	25	20	26	3	5	11
Cre01.g001250	10	2	4.33333	7.5	0.464229	-2.25732	-1.7828e-06	1	0.930713	0.310389	1.82168	2.62998e-06	1	0.858463	0.162878	-2.66072	-1.99778e-06	1	0.402231	0.0836026	4.1121	4.41278e-06	1	0.355176	1	-1.17871	-2.14982e-07	1	1	0.0180084	-4.84698	-4.62776e-06	1	0.0893668	3	2	6	3.66667	1	1	0	0.666667	3	10	2	5	0	0	3
Cre01.g001300	6	1	-3.66667	#DIV/0!	0.00632308	10.0381	6.37236e-06	1	0.035265	1	1.2748	1.93748e-07	1	1	0.525722	-4.95134	-5.62656e-07	1	0.918038	0.0188882	-7.87429	-6.17861e-06	1	0.120106	0.00119681	-49.7023	-6.93502e-06	1	0.0109616	0.525722	-6.31197	-7.56404e-07	1	1	1	1	0	0.666667	0	6	5	3.66667	1	1	0	0.666667	0	0	0
Cre01.g001350	4	1	1.33333	3	0.37508	2.93813	1.35388e-06	1	0.809919	0.125084	3.47257	1.72721e-06	1	0.501608	0.21884	2.8165	1.26891e-06	1	0.501477	1	1.1819	3.7333e-07	1	1	1	-1.04319	-8.49664e-08	1	1	1	-1.23294	-4.58297e-07	1	1	0	1	1	0.666667	2	1	0	1	4	1	1	2	2	1	2
Cre01.g001400	16	4	8.66667	6.2	1	1.03756	1.20233e-07	1	1	1	-1.13959	-3.92064e-07	1	1	0.00163737	3.58741	8.2818e-06	1	0.00820349	1	-1.18239	-5.12297e-07	1	1	0.00647549	3.45753	8.16157e-06	1	0.0451224	0.00163737	4.08816	8.67387e-06	1	0.0115226	3	3	5	3.66667	0	3	2	1.66667	1	4	2	2.33333	16	6	9
Cre01.g001450	5	1	2.33333	2.75	1	1.13503	3.20204e-07	1	1	0.2287	1.82812	1.96374e-06	1	0.733569	0.781177	1.29155	6.91369e-07	1	1	0.500455	1.61063	1.64354e-06	1	1	1	1.1379	3.71165e-07	1	1	0.500455	-1.41544	-1.27237e-06	1	0.987716	3	3	2	2.66667	3	0	1	1.33333	3	3	5	3.66667	5	1	2
Cre01.g001501	5	3	0.333333	1.25	0.650754	2.18971	1.48823e-06	1	1	0.805974	1.63162	7.9011e-07	1	1	1	1.4331	5.41777e-07	1	1	1	-1.34204	-6.98124e-07	1	1	0.835304	-1.52795	-9.46458e-07	1	1	1	-1.13852	-2.48334e-07	1	1	1	1	2	1.33333	4	0	0	1.33333	3	0	2	1.66667	0	0	5
Cre01.g001550	9	5	-4	-1.75	0.105689	1.80592	5.764e-06	1	0.336991	0.238637	1.51075	3.65295e-06	1	0.75164	0.75605	-1.19353	-1.15969e-06	1	1	0.665182	-1.19538	-2.11105e-06	1	1	0.0689135	-2.15541	-6.92368e-06	1	0.283533	0.137083	-1.80312	-4.81263e-06	1	0.433508	10	11	4	8.33333	11	5	4	6.66667	9	10	9	9.33333	2	6	8
Cre01.g001600	22	15	-18	-5.90909	0.00323916	-2.55435	-1.11084e-05	1	0.0197478	0.00143899	-2.24544	-1.01252e-05	1	0.018807	6.68901e-06	-3.7315	-1.33629e-05	0.11867	5.21278e-05	0.874351	1.13757	9.83176e-07	1	1	0.466258	-1.46084	-2.25449e-06	1	0.994575	0.224349	-1.66181	-3.23766e-06	1	0.608972	22	24	19	21.6667	4	5	2	3.66667	10	6	5	7	7	3	3
Cre01.g001650	15	6	-7	-5.2	0.274066	-1.81919	-3.24058e-06	1	0.660089	1	1.02348	1.68994e-07	1	1	0.0139413	-3.75216	-5.2785e-06	1	0.0538266	0.274066	1.86191	3.40958e-06	1	0.757409	0.314755	-2.06255	-2.03791e-06	1	0.775566	0.0139413	-3.84027	-5.44749e-06	1	0.071941	2	15	9	8.66667	1	2	3	2	8	5	6	6.33333	0	0	5
Cre01.g001657	53	15	-33.3333	-5.16667	0.000661062	-2.23773	-1.91011e-05	1	0.00488662	0.0548209	1.35908	1.24003e-05	1	0.297515	0.138333	1.28644	9.89165e-06	1	0.352814	8.99944e-07	3.04125	3.15014e-05	0.0159659	2.37235e-05	4.2262e-06	2.87869	2.89927e-05	0.0749769	7.40879e-05	0.789024	-1.05647	-2.50861e-06	1	1	31	45	48	41.3333	11	4	9	8	44	42	37	41	35	30	57
Cre01.g001664	3	2	-2.66667	#DIV/0!	0.0312799	-16.6234	-2.22471e-06	1	0.128458	0.289188	-2.61982	-1.46357e-06	1	0.827842	0.125084	-4.66505	-1.8597e-06	1	0.326092	0.500032	6.34525	7.61143e-07	1	1	1	3.56339	3.65018e-07	1	1	1	-1.78067	-3.96125e-07	1	1	3	3	2	2.66667	0	0	0	0	0	1	1	0.666667	1	0	0
Cre01.g001671	1	0	0.333333	#DIV/0!	1	1	0	1	1	1	3.6726	3.80567e-07	1	1	1	1	0	1	1	1	3.6726	3.80567e-07	1	1	1	1	0	1	1	1	-3.6726	-3.80567e-07	1	1	0	0	0	0	0	0	0	0	0	1	0	0.333333	0	0	0
Cre01.g001678	42	18	-28	-3.1	0.220296	-1.3154	-8.27823e-06	1	0.572389	0.193784	-1.27423	-7.43031e-06	1	0.665334	2.28958e-05	-2.34894	-1.98268e-05	0.406194	0.000165456	1	1.03231	8.47926e-07	1	1	0.0230374	-1.78572	-1.15486e-05	1	0.123477	0.00639733	-1.84341	-1.23965e-05	1	0.0375811	31	50	43	41.3333	13	15	13	13.6667	33	20	18	23.6667	15	8	17
Cre01.g001685	1	0	0.333333	#DIV/0!	1	1	0	1	1	1	3.67257	3.80564e-07	1	1	1	1	0	1	1	1	3.67257	3.80564e-07	1	1	1	1	0	1	1	1	-3.67257	-3.80564e-07	1	1	0	0	0	0	0	0	0	0	1	0	0	0.333333	0	0	0
Cre01.g001700	10	5	-7	-6.25	0.04345	-2.63827	-4.4054e-06	1	0.167284	0.122399	-1.9886	-3.5269e-06	1	0.501497	0.185326	-1.70641	-2.93693e-06	1	0.442931	0.607414	1.3267	8.78503e-07	1	1	0.629248	1.54609	1.46847e-06	1	1	1	1.16537	5.89967e-07	1	1	7	10	8	8.33333	0	1	3	1.33333	3	2	4	3	5	2	4
Cre01.g001750	51	21	41.6667	4.28947	0.367783	-1.23569	-5.73419e-06	1	0.802958	0.284649	1.20723	6.22998e-06	1	0.825291	7.82974e-06	1.99475	2.99055e-05	0.138907	6.04471e-05	0.0699933	1.49176	1.19642e-05	1	0.313002	3.43023e-06	2.46489	3.56397e-05	0.0608557	6.12847e-05	0.00159331	1.65234	2.36755e-05	1	0.0112575	25	37	46	36	11	13	14	12.6667	33	33	29	31.6667	62	44	57
Cre01.g001800	38	34	-36.6667	-23	4.73482e-09	-9.74465	-2.91153e-05	8.40005e-05	8.80509e-08	0.018548	-1.77385	-1.41542e-05	1	0.139966	1.80751e-09	-5.84954	-2.68982e-05	3.20671e-05	2.25507e-08	8.44726e-05	5.4935	1.49611e-05	1	0.00134406	0.555156	1.66588	2.21706e-06	1	1	0.000334656	-3.29765	-1.2744e-05	1	0.00283802	39	39	37	38.3333	3	1	1	1.66667	18	24	6	16	4	2	9
Cre01.g001950	7	2	-3.33333	-6	0.403908	-2.44443	-2.04408e-06	1	0.850632	0.403908	-2.07908	-1.7954e-06	1	0.983134	0.403908	-1.76783	-1.50247e-06	1	0.781431	1	1.17573	2.48681e-07	1	1	1	1.38272	5.41613e-07	1	1	1	1.17606	2.92933e-07	1	1	1	4	7	4	0	1	1	0.666667	2	1	1	1.33333	2	0	3
Cre01.g001983	41	23	-25	-3.34375	0.141276	-1.4437	-9.09574e-06	1	0.413185	0.16457	-1.35452	-7.74596e-06	1	0.600658	0.263448	1.22984	6.80216e-06	1	0.573341	0.804644	1.06584	1.34978e-06	1	1	0.0148433	1.77552	1.58979e-05	1	0.0883083	0.0148433	1.66584	1.45481e-05	1	0.0759548	20	39	48	35.6667	7	16	9	10.6667	21	16	20	19	32	23	45
Cre01.g002050	14	4	7.66667	6.75	0.805954	-1.28855	-7.74491e-07	1	1	0.607915	-1.6918	-1.41424e-06	1	1	0.00830869	2.91201	6.61272e-06	1	0.034312	1	-1.31294	-6.39748e-07	1	1	0.0154694	3.75228	7.38721e-06	1	0.0914808	0.00179465	4.92654	8.02696e-06	1	0.0125449	2	4	6	4	0	1	3	1.33333	3	0	2	1.66667	14	6	7
Cre01.g002100	5	3	-3	#DIV/0!	0.0292062	-18.8737	-2.54515e-06	1	0.122813	0.615013	-1.6214	-1.03001e-06	1	1	0.615013	-1.40284	-7.71758e-07	1	1	0.151964	11.6404	1.51515e-06	1	0.530082	0.151964	13.454	1.7734e-06	1	0.496474	1	1.1558	2.58248e-07	1	1	4	5	0	3	0	0	0	0	1	3	0	1.33333	2	0	3
Cre01.g002150	6	3	-4.33333	-14	0.0386463	-5.17997	-3.25649e-06	1	0.152124	0.0924189	-3.14271	-2.75146e-06	1	0.41784	0.454732	-1.73001	-1.70288e-06	1	0.848129	1	1.64825	5.0503e-07	1	1	0.289188	2.99418	1.55361e-06	1	0.73766	0.507938	1.81658	1.04858e-06	1	0.990305	4	4	6	4.66667	1	0	0	0.333333	1	1	1	1	2	3	1
Cre01.g002200	6	3	-5	-4.75	0.191401	-2.01858	-2.73901e-06	1	0.515117	0.288743	-1.70337	-2.2414e-06	1	0.827842	0.543518	-1.42968	-1.63138e-06	1	0.938996	1	1.18505	4.97614e-07	1	1	0.630428	1.4119	1.10764e-06	1	1	0.815299	1.19143	6.10021e-07	1	1	7	5	7	6.33333	1	2	1	1.33333	4	2	2	2.66667	4	5	1
Cre01.g002201	2	1	1	2.5	0.625048	2.02669	7.17194e-07	1	1	0.21884	2.92782	1.34667e-06	1	0.716052	0.625048	1.77147	5.3891e-07	1	1	0.726632	1.44463	6.29479e-07	1	1	1	-1.14407	-1.78284e-07	1	1	0.726632	-1.65276	-8.07763e-07	1	1	0	0	2	0.666667	1	1	0	0.666667	2	2	1	1.66667	1	1	1
Cre01.g002203	0	0	0	1	1	1	0	1	1	1	1	0	1	1	1	1	0	1	1	1	1	0	1	1	1	1	0	1	1	1	1	0	1	1	0	0	0	0	0	0	0	0	0	0	0	0	0	0	0
Cre01.g002227	3	1	-1	-2.5	0.523555	1.75536	1.15609e-06	1	0.975135	0.735308	1.33926	5.19242e-07	1	1	1	-1.75232	-6.57094e-07	1	1	1	-1.3107	-6.36853e-07	1	1	0.305057	-3.07595	-1.81319e-06	1	0.759368	0.466401	-2.34681	-1.17634e-06	1	0.965285	1	2	2	1.66667	0	3	1	1.33333	1	1	3	1.66667	0	1	1
Cre01.g002234	4	3	-3	-10	0.179813	-3.75221	-2.14417e-06	1	0.492015	0.179813	-3.23532	-2.0197e-06	1	0.633739	0.343907	-1.82434	-1.32089e-06	1	0.70073	1	1.15976	1.24468e-07	1	1	1	2.05675	8.23282e-07	1	1	1	1.77342	6.98814e-07	1	1	3	3	4	3.33333	1	0	0	0.333333	0	1	1	0.666667	1	0	3
Cre01.g002250	5	1	1.33333	2.33333	0.770588	1.33726	5.22338e-07	1	1	0.444582	1.78254	1.21197e-06	1	1	1	1.06139	9.50736e-08	1	1	1	1.33298	6.8963e-07	1	1	1	-1.25992	-4.27264e-07	1	1	0.634748	-1.67945	-1.11689e-06	1	1	2	1	2	1.66667	3	0	0	1	5	2	0	2.33333	1	2	1
Cre01.g002300	914	406	819	17.9448	3.28023e-40	-6.35996	-0.00049485	5.81945e-36	8.19641e-38	0.212043	-1.16962	-8.51507e-05	1	0.703282	6.72459e-05	1.63896	0.000375178	1	0.000443401	1.32425e-30	5.43765	0.000409699	2.34936e-26	5.33946e-28	5.46656e-68	10.4237	0.000870028	9.69822e-64	3.87929e-65	2.04892e-07	1.91695	0.000460329	0.003635	3.28828e-06	574	796	745	705	44	31	70	48.3333	508	424	390	440.667	945	726	931
Cre01.g002350	16	5	10.3333	3.38462	0.781895	-1.14518	-1.22104e-06	1	1	0.0530464	1.67796	6.52991e-06	1	0.290909	0.0530464	1.68748	6.62159e-06	1	0.165482	0.0662859	1.92157	7.75095e-06	1	0.299635	0.0530464	1.93247	7.84263e-06	1	0.233548	1	1.00567	9.16793e-08	1	1	12	9	13	11.3333	2	3	8	4.33333	14	10	18	14	12	14	18
Cre01.g002400	28	9	18.3333	5.58333	0.244534	1.83251	3.53313e-06	1	0.620021	0.4781	1.46164	1.95918e-06	1	1	1.90892e-07	5.70385	1.99629e-05	0.00338662	1.85568e-06	0.660266	-1.25373	-1.57395e-06	1	1	0.00212765	3.11259	1.64298e-05	1	0.0177881	5.28945e-05	3.90236	1.80037e-05	0.938402	0.000537151	0	3	12	5	3	5	4	4	7	7	2	5.33333	28	11	28
Cre01.g002451	2	2	1.33333	#DIV/0!	1	-4.90465	-5.56007e-07	1	1	0.376077	2.38304	9.65919e-07	1	0.951025	1	1.24933	1.7413e-07	1	1	0.125647	11.688	1.52193e-06	1	0.468248	0.500431	6.1275	7.30137e-07	1	1	0.688307	-1.90746	-7.91789e-07	1	1	0	0	2	0.666667	0	0	0	0	2	2	0	1.33333	0	1	1
Cre01.g002500	502	153	-304.667	-2.73764	0.292442	1.13644	5.42888e-05	1	0.686454	0.00476385	-1.40898	-0.0001155	1	0.0494242	1.86809e-09	-2.09986	-0.000208414	3.31418e-05	2.32737e-08	0.000151707	-1.60122	-0.000169789	1	0.00224099	6.79594e-12	-2.38635	-0.000262703	1.20567e-07	3.29417e-10	0.00147224	-1.49034	-9.29147e-05	1	0.0105013	360	467	613	480	207	252	252	237	282	206	253	247	188	111	227
Cre01.g002550	81	42	-59.6667	-7.39286	2.47067e-07	-2.98701	-3.82575e-05	0.00438321	3.65161e-06	0.119509	-1.29648	-1.31519e-05	1	0.493553	1.12591e-16	-5.56861	-4.71836e-05	1.99748e-12	2.68479e-15	0.000214376	2.30393	2.51056e-05	1	0.00307705	0.0376739	-1.86428	-8.92606e-06	1	0.179912	3.1969e-11	-4.29516	-3.40317e-05	5.67162e-07	8.76603e-10	53	86	68	69	11	12	7	10	32	47	37	38.6667	11	5	12
Cre01.g002600	10	3	-4.66667	-15	0.576909	-1.66877	-9.45288e-07	1	1	0.168728	2.47049	3.46852e-06	1	0.610278	0.179014	-4.71421	-1.8584e-06	1	0.432258	0.103712	4.12269	4.41381e-06	1	0.417128	0.654293	-2.82496	-9.13116e-07	1	1	0.00832189	-11.6464	-5.32693e-06	1	0.0467951	2	5	1	2.66667	0	2	0	0.666667	3	10	2	5	0	0	1
Cre01.g002650	1	0	0.333333	#DIV/0!	1	1	0	1	1	1	3.6726	3.80567e-07	1	1	1	3.5633	3.65004e-07	1	1	1	3.6726	3.80567e-07	1	1	1	3.5633	3.65004e-07	1	1	1	-1.03067	-1.55634e-08	1	1	0	0	0	0	0	0	0	0	0	1	0	0.333333	0	0	1
Cre01.g002700	4	3	1.66667	2.25	0.0696639	3.16172	2.70804e-06	1	0.243432	0.0696639	2.84506	2.31135e-06	1	0.346581	0.294738	2.15065	1.44145e-06	1	0.62231	1	-1.1113	-3.96688e-07	1	1	0.615019	-1.47012	-1.26659e-06	1	1	0.615019	-1.32288	-8.69901e-07	1	1	0	3	1	1.33333	1	1	4	2	4	4	1	3	3	1	3
Cre01.g002750	3	1	0.666667	1.66667	0.179813	3.40538	2.34914e-06	1	0.492015	1	1.31483	3.07464e-07	1	1	0.68756	1.64076	6.25782e-07	1	1	0.343907	-2.58999	-2.04168e-06	1	0.860908	0.38788	-2.07549	-1.72336e-06	1	0.887577	1	1.2479	3.18318e-07	1	1	0	1	2	1	2	1	2	1.66667	2	1	0	1	0	1	3
Cre01.g002787	3	1	1.66667	#DIV/0!	0.253436	9.94475	1.2737e-06	1	0.626562	0.065383	14.3411	1.89972e-06	1	0.332847	1	3.55745	3.64171e-07	1	1	0.731473	1.44207	6.26018e-07	1	1	0.628413	-2.79547	-9.09528e-07	1	1	0.225163	-4.03128	-1.53555e-06	1	0.610336	0	0	0	0	1	1	0	0.666667	3	2	0	1.66667	0	0	1
Cre01.g002824	1	0	-0.333333	#DIV/0!	1	-2.95285	-2.78078e-07	1	1	1	1.24374	1.02486e-07	1	1	1	-2.95285	-2.78078e-07	1	1	1	3.67257	3.80564e-07	1	1	1	1	0	1	1	1	-3.67257	-3.80564e-07	1	1	0	1	0	0.333333	0	0	0	0	1	0	0	0.333333	0	0	0
Cre01.g002861	48	21	-30	-6	0.261555	-1.35809	-5.97971e-06	1	0.640917	0.00178831	1.80975	1.83641e-05	1	0.0225169	7.53147e-06	-3.38106	-1.59711e-05	0.133616	5.82966e-05	0.000207855	2.45781	2.43438e-05	1	0.00299071	0.00575996	-2.48957	-9.99137e-06	1	0.0409246	3.2329e-13	-6.11889	-3.43352e-05	5.73549e-09	1.11153e-11	23	28	30	27	9	8	9	8.66667	51	32	25	36	9	3	6
Cre01.g002900	59	45	-51.6667	-39.75	5.713e-15	-9.65933	-3.98261e-05	1.01354e-10	2.0812e-13	1.07015e-05	-2.14588	-2.37227e-05	0.189856	0.000306714	6.09898e-29	-27.731	-4.28233e-05	1.08202e-24	3.32929e-27	1.76024e-05	4.50134	1.61034e-05	0.312284	0.000338703	0.184523	-2.87091	-2.99721e-06	1	0.568534	9.05138e-12	-12.9229	-1.91006e-05	1.60581e-07	2.64984e-10	47	52	60	53	2	4	1	2.33333	19	16	19	18	1	1	2
Cre01.g002950	8	4	-5.33333	-3.28571	0.571935	-1.42165	-1.93925e-06	1	1	1	1.06948	4.54275e-07	1	1	0.108032	-1.90754	-3.11075e-06	1	0.294498	0.458678	1.52043	2.39353e-06	1	1	0.647808	-1.34178	-1.17149e-06	1	1	0.108032	-2.04007	-3.56502e-06	1	0.368081	7	7	9	7.66667	4	2	1	2.33333	7	4	7	6	3	3	3
Cre01.g003000	1	1	-0.666667	#DIV/0!	0.500032	-4.90582	-5.56174e-07	1	0.956881	1	1.29339	2.04955e-07	1	1	1	-1.37669	-1.91141e-07	1	1	0.500032	6.34515	7.61129e-07	1	1	1	3.5635	3.65032e-07	1	1	1	-1.7806	-3.96097e-07	1	1	1	1	0	0.666667	0	0	0	0	1	1	0	0.666667	0	1	0
Cre01.g003050	11	3	3.66667	3.2	0.0914839	3.40812	3.67148e-06	1	0.299505	0.761265	1.33524	5.11116e-07	1	1	0.0502018	3.74024	4.17784e-06	1	0.157941	0.255661	-2.55244	-3.16036e-06	1	0.729209	0.890781	1.09745	5.06361e-07	1	1	0.157413	2.80117	3.66672e-06	1	0.476727	1	2	2	1.66667	0	3	5	2.66667	1	4	0	1.66667	3	2	11
Cre01.g003100	0	0	0	1	1	1	0	1	1	1	1	0	1	1	1	1	0	1	1	1	1	0	1	1	1	1	0	1	1	1	1	0	1	1	0	0	0	0	0	0	0	0	0	0	0	0	0	0	0
Cre01.g003150	18	5	10.6667	9	1	-1.08395	-2.27026e-07	1	1	1	-1.04944	-1.38097e-07	1	1	0.00415929	4.41322	1.00053e-05	1	0.0187333	1	1.03288	8.89297e-08	1	1	0.0130797	4.78371	1.02324e-05	1	0.0796842	0.00415929	4.63141	1.01434e-05	1	0.0260557	3	1	6	3.33333	3	1	0	1.33333	1	6	0	2.33333	18	4	14
Cre01.g003200	4	2	1.66667	2	0.0127722	4.24642	4.97622e-06	1	0.0629074	0.343907	1.83079	1.27346e-06	1	0.909414	0.226727	2.2361	1.89474e-06	1	0.514896	0.134073	-2.31945	-3.70276e-06	1	0.489825	0.210375	-1.89903	-3.08149e-06	1	0.620794	1	1.22139	6.21275e-07	1	1	2	1	2	1.66667	2	5	3	3.33333	5	1	1	2.33333	2	3	4
Cre01.g003250	1	0	0.333333	#DIV/0!	1	1	0	1	1	1	3.6726	3.80567e-07	1	1	1	1	0	1	1	1	3.6726	3.80567e-07	1	1	1	1	0	1	1	1	-3.6726	-3.80567e-07	1	1	0	0	0	0	0	0	0	0	0	1	0	0.333333	0	0	0
Cre01.g003300	58	45	-52	#DIV/0!	2.64817e-21	-308.337	-4.37637e-05	4.69812e-17	1.72725e-19	6.50826e-26	-48.6326	-4.30033e-05	1.15463e-21	1.64947e-22	4.27988e-26	-86.3631	-4.33977e-05	7.59294e-22	1.93698e-24	0.501908	6.34014	7.60416e-07	1	1	1	3.57024	3.65993e-07	1	1	1	-1.77583	-3.94423e-07	1	1	53	45	58	52	0	0	0	0	2	0	0	0.666667	0	1	0
Cre01.g003376	7	3	-3.33333	-4.33333	0.424434	-1.83068	-1.7049e-06	1	0.877299	0.267306	-2.25696	-2.09255e-06	1	0.794884	0.824061	1.20389	7.66085e-07	1	1	1	-1.23285	-3.87647e-07	1	1	0.332915	2.20394	2.47098e-06	1	0.804689	0.118872	2.71714	2.85863e-06	1	0.394047	3	3	7	4.33333	1	1	1	1	0	1	3	1.33333	3	5	4
Cre01.g003450	6	4	3	2.28571	0.454732	1.94273	2.23176e-06	1	0.917167	0.0785522	2.63223	3.86404e-06	1	0.371328	0.167326	2.21874	2.88516e-06	1	0.410699	0.701356	1.35491	1.63229e-06	1	1	1	1.14207	6.534e-07	1	1	0.850687	-1.18637	-9.78886e-07	1	1	6	1	1	2.66667	2	3	2	2.33333	7	5	4	5.33333	3	4	7
Cre01.g003463	16	11	-13	-6.57143	0.00803507	-2.81244	-8.33555e-06	1	0.0428079	0.000837939	-2.74665	-8.22539e-06	1	0.0119597	0.00558613	-2.16213	-6.95226e-06	1	0.0243438	1	1.02395	1.10158e-07	1	1	0.845147	1.30077	1.38329e-06	1	1	0.557528	1.27035	1.27313e-06	1	1	14	18	14	15.3333	2	2	3	2.33333	2	7	3	4	6	3	7
Cre01.g003475	0	0	0	1	1	1	0	1	1	1	1	0	1	1	1	1	0	1	1	1	1	0	1	1	1	1	0	1	1	1	1	0	1	1	0	0	0	0	0	0	0	0	0	0	0	0	0	0	0
Cre01.g003487	6	3	-2.33333	-1.5	0.121853	1.88291	4.54483e-06	1	0.376727	0.215797	1.58024	2.9868e-06	1	0.712418	1	1.02041	1.05079e-07	1	1	0.652047	-1.19154	-1.55803e-06	1	1	0.175948	-1.84524	-4.43975e-06	1	0.553161	0.296717	-1.54862	-2.88172e-06	1	0.723085	3	7	8	6	4	4	7	5	6	9	6	7	4	4	6
Cre01.g003500	18	5	-8	-2.84615	0.609188	-1.24229	-2.0384e-06	1	1	0.803356	-1.12655	-1.17406e-06	1	1	0.517104	-1.27613	-2.26153e-06	1	0.908311	0.894227	1.10274	8.64341e-07	1	1	1	-1.02724	-2.23122e-07	1	1	0.787399	-1.13278	-1.08746e-06	1	1	11	5	21	12.3333	3	5	5	4.33333	9	7	8	8	10	5	7
Cre01.g003508	1	0	0.333333	#DIV/0!	1	5.48655	6.38867e-07	1	1	1	1	0	1	1	1	1	0	1	1	1	-5.48655	-6.38867e-07	1	1	1	-5.48655	-6.38867e-07	1	1	1	1	0	1	1	0	0	0	0	1	0	0	0.333333	0	0	0	0	0	0	0
Cre01.g003516	45	27	-31.3333	-3.54054	0.700961	-1.09718	-2.97814e-06	1	1	0.0228638	1.48748	1.63905e-05	1	0.162903	2.59263e-05	-2.46286	-1.99709e-05	0.459958	0.000185467	0.0163145	1.63204	1.93687e-05	1	0.107318	0.00113966	-2.24471	-1.69927e-05	1	0.0104978	5.2571e-10	-3.66346	-3.63614e-05	9.32663e-06	1.23043e-08	37	42	41	40	9	18	21	16	39	54	38	43.6667	14	9	14
Cre01.g003524	172	102	-128.667	-23.7059	4.23654e-19	-6.45568	-9.46909e-05	7.51604e-15	2.27071e-17	0.00228571	-1.59646	-4.18625e-05	1	0.0272976	8.01818e-41	-17.6625	-0.000105703	1.4225e-36	8.08241e-39	5.57369e-10	4.04374	5.28283e-05	9.88829e-06	2.7933e-08	0.00277444	-2.73597	-1.10126e-05	1	0.0222118	5.25862e-24	-11.0636	-6.38409e-05	9.32931e-20	6.17835e-22	110	176	117	134.333	12	9	6	9	57	73	54	61.3333	4	5	8
Cre01.g003532	51	20	-35.6667	-16.2857	1.09758e-07	-5.37584	-2.56891e-05	0.00194722	1.7036e-06	0.0186518	-1.67591	-1.27284e-05	1	0.14051	8.24148e-15	-11.6606	-2.88532e-05	1.46212e-10	1.7161e-13	0.000890364	3.2077	1.29607e-05	1	0.0102905	0.280611	-2.16908	-3.16414e-06	1	0.729852	7.75659e-08	-6.95777	-1.61248e-05	0.0013761	1.33731e-06	23	40	51	38	2	4	3	3	13	18	18	16.3333	0	4	3
Cre01.g003541	3	2	-1.33333	-5	0.707184	-1.99953	-7.77839e-07	1	1	0.402083	-2.96669	-1.03154e-06	1	0.980515	1	-1.23085	-2.91846e-07	1	1	1	-1.48369	-2.53697e-07	1	1	1	1.62451	4.85993e-07	1	1	0.64125	2.41026	7.3969e-07	1	1	3	0	2	1.66667	0	0	1	0.333333	0	0	1	0.333333	1	2	0
Cre01.g003550	5	2	-2	#DIV/0!	0.0908626	-12.9663	-1.70395e-06	1	0.297676	0.796168	1.29362	5.42128e-07	1	1	0.723201	-2.07307	-9.55713e-07	1	1	0.0537398	16.7735	2.24608e-06	1	0.26099	0.521422	6.25464	7.48241e-07	1	1	0.365329	-2.68176	-1.49784e-06	1	0.836298	3	1	2	2	0	0	0	0	5	1	0	2	1	1	0
Cre01.g003600	2	0	0.666667	#DIV/0!	1	1	0	1	1	0.599637	6.54842	7.90074e-07	1	1	0.599637	6.9195	8.42914e-07	1	1	0.599637	6.54842	7.90074e-07	1	1	0.599637	6.9195	8.42914e-07	1	1	1	1.05667	5.28409e-08	1	1	0	0	0	0	0	0	0	0	0	0	2	0.666667	0	2	0
Cre01.g003650	18	4	-10.3333	-4.875	0.0826628	-2.09708	-5.7482e-06	1	0.275921	0.211643	-1.49215	-3.62406e-06	1	0.702224	0.273039	-1.40709	-3.17892e-06	1	0.588332	0.491883	1.4054	2.12414e-06	1	1	0.506418	1.49036	2.56928e-06	1	1	1	1.06045	4.45141e-07	1	1	11	19	9	13	5	1	2	2.66667	9	6	4	6.33333	6	6	9
Cre01.g003700	5	3	-3	-3.25	0.80372	-1.39719	-1.06808e-06	1	1	0.607414	-1.54883	-1.33135e-06	1	1	1	1.00941	3.53498e-08	1	1	1	-1.10853	-2.63269e-07	1	1	0.80372	1.41034	1.10343e-06	1	1	0.607414	1.5634	1.3667e-06	1	1	1	6	6	4.33333	1	2	1	1.33333	2	2	2	2	2	3	5
Cre01.g003751	10	1	-3.66667	-6.5	0.27081	-2.58672	-2.23538e-06	1	0.6542	0.27081	-2.82517	-2.35428e-06	1	0.799941	0.27081	-2.92042	-2.39635e-06	1	0.584411	1	-1.09218	-1.18906e-07	1	1	1	-1.129	-1.60976e-07	1	1	1	-1.03371	-4.20693e-08	1	1	1	2	10	4.33333	0	0	2	0.666667	0	2	1	1	1	1	1
Cre01.g003800	1	0	0.333333	#DIV/0!	1	1	0	1	1	1	3.6726	3.80567e-07	1	1	1	1	0	1	1	1	3.6726	3.80567e-07	1	1	1	1	0	1	1	1	-3.6726	-3.80567e-07	1	1	0	0	0	0	0	0	0	0	0	1	0	0.333333	0	0	0
Cre01.g003826	10	4	-6.33333	-2.46154	0.887135	-1.07539	-6.35387e-07	1	1	0.43222	1.27662	2.50709e-06	1	1	0.662081	-1.15928	-1.24527e-06	1	1	0.43222	1.37287	3.14247e-06	1	0.988784	0.8811	-1.07801	-6.09883e-07	1	1	0.222021	-1.47997	-3.75236e-06	1	0.604123	11	11	10	10.6667	8	1	4	4.33333	9	10	11	10	5	7	9
Cre01.g003850	36	16	22.3333	2.97059	0.0120208	2.00487	1.0938e-05	1	0.0597538	9.7949e-08	3.53696	2.76149e-05	0.00173771	5.44738e-06	1.06516e-05	2.88248	2.04909e-05	0.18897	8.07219e-05	0.0272816	1.76419	1.66769e-05	1	0.157758	0.150822	1.43774	9.55287e-06	1	0.494406	0.388289	-1.22705	-7.12401e-06	1	0.860433	6	15	18	13	14	11	9	11.3333	42	29	30	33.6667	16	30	39
Cre01.g003950	68	52	-48.6667	-74	1.79915e-15	-28.6785	-3.91906e-05	3.19187e-11	6.87902e-14	0.103962	1.35293	1.43313e-05	1	0.452499	1.52971e-20	-32.6463	-3.93627e-05	2.71386e-16	4.76116e-19	3.24328e-20	38.8	5.35219e-05	5.75391e-16	5.93186e-18	1	-1.13835	-1.72087e-07	1	1	1.60695e-26	-44.1681	-5.3694e-05	2.85089e-22	2.37574e-24	25	55	68	49.3333	1	0	1	0.666667	48	53	43	48	1	2	0
Cre01.g004000	7	5	-3	-1.6	0.076696	1.97057	6.65038e-06	1	0.260967	0.731175	-1.16969	-9.94059e-07	1	1	0.754899	1.19565	1.34061e-06	1	1	0.0232025	-2.30496	-7.64444e-06	1	0.139396	0.153204	-1.64811	-5.30977e-06	1	0.499723	0.413068	1.39854	2.33467e-06	1	0.8962	11	9	4	8	4	9	8	7	4	4	7	5	7	7	8
Cre01.g004050	1	0	-0.333333	#DIV/0!	1	-2.95285	-2.78079e-07	1	1	1	1.24375	1.02489e-07	1	1	1	-2.95285	-2.78079e-07	1	1	1	3.6726	3.80567e-07	1	1	1	1	0	1	1	1	-3.6726	-3.80567e-07	1	1	0	0	1	0.333333	0	0	0	0	0	1	0	0.333333	0	0	0
Cre01.g004124	29	13	20.6667	2.72222	9.91012e-08	3.58475	2.62769e-05	0.00175815	1.54631e-06	2.33503e-09	3.67579	2.72024e-05	4.14258e-05	2.0817e-07	2.56295e-05	2.66938	1.69712e-05	0.454693	0.00018364	0.952514	1.0254	9.25489e-07	1	1	0.162029	-1.34291	-9.30576e-06	1	0.522267	0.101325	-1.37702	-1.02313e-05	1	0.349255	11	9	16	12	18	25	14	19	38	34	26	32.6667	29	17	28
Cre01.g004157	5	2	2	3	1	-1.01779	-3.65044e-08	1	1	0.267046	1.70788	1.4787e-06	1	0.794845	0.7745	1.46605	9.73545e-07	1	1	0.424161	1.73826	1.5152e-06	1	0.97823	0.7745	1.49213	1.01005e-06	1	1	0.80372	-1.16495	-5.05153e-07	1	1	1	2	4	2.33333	1	0	2	1	2	2	5	3	2	2	4
Cre01.g004200	25	12	-16	-7.85714	0.0415775	-2.14833	-8.20073e-06	1	0.161089	0.473023	-1.25104	-3.07861e-06	1	1	1.25813e-05	-5.65868	-1.26309e-05	0.223206	9.43388e-05	0.206941	1.71724	5.12212e-06	1	0.650975	0.114742	-2.63399	-4.43017e-06	1	0.414	0.000450261	-4.52319	-9.5523e-06	1	0.00368454	12	25	18	18.3333	3	2	6	3.66667	15	12	5	10.6667	0	4	3
Cre01.g004250	37	25	-31	-16.5	2.40753e-08	-5.28507	-2.24357e-05	0.00042712	4.13076e-07	1.76449e-07	-3.11054	-1.87755e-05	0.00313038	8.94393e-06	6.04044e-17	-11.8628	-2.53389e-05	1.07164e-12	1.45999e-15	0.24423	1.69909	3.66027e-06	1	0.718665	0.143962	-2.24459	-2.90317e-06	1	0.479809	0.00154498	-3.81376	-6.56344e-06	1	0.0109463	27	33	39	33	3	2	3	2.66667	6	8	9	7.66667	2	2	2
Cre01.g004300	83	42	66.3333	9.29167	0.0249	-1.80367	-1.23869e-05	1	0.108113	0.108675	1.3597	9.99966e-06	1	0.466151	1.18873e-10	2.99673	5.5509e-05	2.10893e-06	1.6711e-09	0.000351188	2.45245	2.23866e-05	1	0.00467749	2.50688e-14	5.40511	6.78959e-05	4.44746e-10	1.6975e-12	3.77387e-06	2.20396	4.55093e-05	0.0669523	4.83061e-05	23	40	37	33.3333	6	9	9	8	36	33	30	33	89	69	65
Cre01.g004350	17	7	9	2.35	0.3461	1.37374	4.01914e-06	1	0.769539	0.333126	-1.38482	-2.98835e-06	1	0.896404	0.0782239	1.60765	6.53468e-06	1	0.225397	0.0567486	-1.90237	-7.00749e-06	1	0.271661	0.615771	1.17028	2.51554e-06	1	1	0.00658697	2.2263	9.52303e-06	1	0.0385166	14	12	12	12.6667	5	7	11	7.66667	7	3	10	6.66667	20	10	17
Cre01.g004400	0	0	0	1	1	1	0	1	1	1	1	0	1	1	1	1	0	1	1	1	1	0	1	1	1	1	0	1	1	1	1	0	1	1	0	0	0	0	0	0	0	0	0	0	0	0	0	0	0
Cre01.g004450	88	29	62	16.5	1	1.0208	1.58751e-07	1	1	0.00136568	2.41264	1.07799e-05	1	0.0180138	2.63447e-24	9.3021	6.33533e-05	4.67381e-20	1.06465e-22	0.0128587	2.36347	1.06211e-05	1	0.0901688	9.82659e-17	9.11252	6.31946e-05	1.74334e-12	9.27306e-15	1.78888e-11	3.85556	5.25734e-05	3.17365e-07	5.07784e-10	6	10	11	9	6	3	3	4	15	19	14	16	72	35	91
Cre01.g004500	112	50	91.3333	3.63462	0.268868	-1.19251	-1.27813e-05	1	0.65075	1.76027e-06	1.82256	6.51246e-05	0.031229	6.48693e-05	0.00094364	1.52432	4.15123e-05	1	0.00497951	7.69289e-08	2.17342	7.79059e-05	0.0013648	2.56059e-06	5.79443e-05	1.81777	5.42936e-05	1	0.000771764	0.145576	-1.19565	-2.36123e-05	1	0.451481	74	103	108	95	34	44	26	34.6667	116	138	124	126	118	77	137
Cre01.g004550	98	89	-93	-16.5	8.35247e-19	-6.82655	-7.13182e-05	1.48181e-14	4.37113e-17	0.00161078	-1.59733	-3.12471e-05	1	0.0206331	4.26653e-33	-12.4232	-7.68324e-05	7.56925e-29	2.84558e-31	9.54848e-10	4.27372	4.0071e-05	1.694e-05	4.60325e-08	0.125313	-1.81983	-5.5142e-06	1	0.43517	3.74879e-18	-7.77746	-4.55852e-05	6.65073e-14	2.23179e-16	101	100	96	99	6	8	5	6.33333	48	44	45	45.6667	3	7	8
Cre01.g004600	59	32	-27.6667	-1.84694	0.096264	1.33514	1.68113e-05	1	0.312101	0.0936034	-1.34361	-1.28284e-05	1	0.421477	0.112299	1.29933	1.5015e-05	1	0.303148	0.00177071	-1.7939	-2.96397e-05	1	0.0182248	0.880513	-1.02756	-1.79626e-06	1	1	0.00155709	1.74579	2.78434e-05	1	0.0110277	43	84	54	60.3333	34	29	42	35	40	33	25	32.6667	66	37	77
Cre01.g004651	14	6	-8	-4.42857	0.190397	-1.91079	-4.16438e-06	1	0.513113	0.318042	-1.59301	-3.25229e-06	1	0.87168	0.825357	-1.09022	-7.22966e-07	1	1	0.871715	1.19948	9.12083e-07	1	1	0.275176	1.75267	3.44141e-06	1	0.719725	0.435886	1.46119	2.52933e-06	1	0.928004	8	10	13	10.3333	0	1	6	2.33333	4	5	5	4.66667	14	1	7
Cre01.g004700	6	2	3.66667	3.75	1	1.28723	6.00039e-07	1	1	0.0309777	2.80071	3.76176e-06	1	0.202721	0.726632	-1.3037	-4.86643e-07	1	1	0.189544	2.17576	3.16172e-06	1	0.610513	0.507938	-1.67816	-1.08668e-06	1	1	0.0127722	-3.65128	-4.2484e-06	1	0.0669995	3	3	1	2.33333	1	2	1	1.33333	6	6	3	5	2	0	2
Cre01.g004750	4	3	-2.33333	-8	1	-1.14794	-3.03857e-07	1	1	0.762316	-1.41808	-6.95109e-07	1	1	0.134348	-4.65858	-1.85163e-06	1	0.344662	1	-1.23532	-3.91251e-07	1	1	0.383812	-4.0582	-1.54778e-06	1	0.88328	0.383812	-3.28514	-1.15652e-06	1	0.856935	1	4	3	2.66667	2	0	1	1	3	0	1	1.33333	0	0	1
Cre01.g004800	129	58	-96	-29.8	1.15952e-23	-12.6519	-7.57755e-05	2.05711e-19	8.98302e-22	3.08621e-09	-2.79529	-5.2844e-05	5.47525e-05	2.63233e-07	1.40596e-17	-5.09718	-6.61368e-05	2.49432e-13	3.59412e-16	1.84875e-06	4.52613	2.29315e-05	0.0327986	4.54905e-05	0.0111672	2.48213	9.63873e-06	1	0.0707561	0.00866267	-1.82349	-1.32927e-05	1	0.0484962	68	100	130	99.3333	1	4	5	3.33333	29	24	24	25.6667	10	12	22
Cre01.g004850	5	2	3	5.5	0.343907	-2.0648	-1.50749e-06	1	0.766682	0.629248	1.35057	1.0248e-06	1	1	0.629248	1.42227	1.2344e-06	1	1	0.17976	2.78865	2.53229e-06	1	0.590753	0.17976	2.9367	2.74189e-06	1	0.558192	1	1.05309	2.09602e-07	1	1	3	3	4	3.33333	2	0	0	0.666667	5	2	3	3.33333	4	3	4
Cre01.g004900	65	41	-44	-1.94964	0.0315131	1.41197	3.10752e-05	1	0.129265	0.0286205	-1.42823	-2.26165e-05	1	0.192185	0.12608	-1.27716	-1.63695e-05	1	0.328168	2.81973e-05	-2.01661	-5.36917e-05	0.500248	0.000514659	0.00032904	-1.80331	-4.74446e-05	1	0.00357034	0.556539	1.11828	6.24701e-06	1	1	74	97	100	90.3333	58	44	65	55.6667	61	43	35	46.3333	43	37	84
Cre01.g004926	1	1	-0.666667	#DIV/0!	0.625048	2.02669	7.17192e-07	1	1	1	-4.90567	-5.56152e-07	1	1	1	1.24896	1.73911e-07	1	1	0.250048	-9.94226	-1.27334e-06	1	0.718665	1	-1.6227	-5.43281e-07	1	1	0.500032	6.12698	7.30063e-07	1	0.987511	0	1	1	0.666667	1	0	1	0.666667	0	0	0	0	1	1	0
Cre01.g004950	20	9	-15	-4.21429	0.0596356	-1.82395	-7.46191e-06	1	0.217025	0.277771	1.25342	4.18606e-06	1	0.812889	1	-1.01785	-2.89615e-07	1	1	0.00647419	2.28618	1.1648e-05	1	0.0533482	0.0752082	1.79197	7.1723e-06	1	0.30235	0.277771	-1.27579	-4.47568e-06	1	0.692418	13	22	24	19.6667	5	4	5	4.66667	19	15	20	18	19	11	14
Cre01.g005001	13	8	9.66667	15.5	0.525366	-1.67685	-9.58476e-07	1	0.976675	0.602891	1.34808	8.26534e-07	1	1	0.000196419	4.93673	9.34798e-06	1	0.00119208	0.413327	2.26053	1.78501e-06	1	0.96414	0.000196419	8.27818	1.03065e-05	1	0.00229557	0.00249174	3.66205	8.52145e-06	1	0.0167067	3	2	3	2.66667	1	0	1	0.666667	1	2	5	2.66667	9	13	9
Cre01.g005050	223	88	135.667	4.57018	0.00996362	-1.61254	-4.43695e-05	1	0.0514551	0.423412	-1.15145	-1.5363e-05	1	1	0.00526343	1.59313	6.92802e-05	1	0.0230641	0.076847	1.40045	2.90066e-05	1	0.334672	2.52248e-07	2.56899	0.00011365	0.00447512	5.68631e-06	0.000380693	1.8344	8.46432e-05	1	0.00318279	81	178	169	142.667	25	35	54	38	92	89	85	88.6667	163	110	248
Cre01.g005100	12	6	-7	-5.2	0.192856	-2.17641	-3.91254e-06	1	0.517697	0.889802	-1.15261	-9.58399e-07	1	1	0.267106	-1.87575	-3.37945e-06	1	0.577683	0.219723	1.88824	2.95414e-06	1	0.675112	0.835743	1.16029	5.33093e-07	1	1	0.407258	-1.62739	-2.42105e-06	1	0.887395	3	12	11	8.66667	2	0	3	1.66667	4	3	9	5.33333	4	4	2
Cre01.g005126	1	0	-0.333333	#DIV/0!	1	-2.95285	-2.78079e-07	1	1	1	-2.95285	-2.78079e-07	1	1	1	-2.95285	-2.78079e-07	1	1	1	1	0	1	1	1	1	0	1	1	1	1	0	1	1	0	0	1	0.333333	0	0	0	0	0	0	0	0	0	0	0
Cre01.g005150	148	105	-92	-2.12195	0.272825	1.19178	2.75957e-05	1	0.657903	0.00850696	-1.53269	-5.00097e-05	1	0.0765324	0.87376	-1.02591	-3.63423e-06	1	1	0.000331793	-1.82664	-7.76054e-05	1	0.00445597	0.203009	-1.22266	-3.12299e-05	1	0.606701	0.0162091	1.49398	4.63755e-05	1	0.0817753	123	211	188	174	91	81	97	89.6667	88	75	83	82	130	63	206
Cre01.g005200	6	2	-4	-13	1	1.13332	2.41429e-07	1	1	0.0769617	2.81048	3.27872e-06	1	0.366053	0.21884	-3.56901	-1.30355e-06	1	0.501477	0.14368	2.47988	3.03729e-06	1	0.511648	0.37508	-4.04481	-1.54498e-06	1	0.869173	0.00343014	-10.0306	-4.58227e-06	1	0.0220008	3	2	1	2	0	1	2	1	6	4	3	4.33333	1	0	0
Cre01.g005250	1	0	0.333333	#DIV/0!	1	1	0	1	1	1	3.6726	3.80567e-07	1	1	1	1	0	1	1	1	3.6726	3.80567e-07	1	1	1	1	0	1	1	1	-3.6726	-3.80567e-07	1	1	0	0	0	0	0	0	0	0	0	1	0	0.333333	0	0	0
Cre01.g005300	1	1	-0.333333	#DIV/0!	1	1.85358	3.58667e-07	1	1	1	1.2439	1.02484e-07	1	1	1	-2.95085	-2.77794e-07	1	1	1	-1.49014	-2.56184e-07	1	1	1	-5.46965	-6.36461e-07	1	1	1	-3.67056	-3.80278e-07	1	1	0	0	1	0.333333	0	0	1	0.333333	1	0	0	0.333333	0	0	0
Cre01.g005350	1	0	0.333333	#DIV/0!	1	1	0	1	1	1	1	0	1	1	1	3.56339	3.65018e-07	1	1	1	1	0	1	1	1	3.56339	3.65018e-07	1	1	1	3.56339	3.65018e-07	1	1	0	0	0	0	0	0	0	0	0	0	0	0	1	0	0
Cre01.g005400	6	2	-3	#DIV/0!	0.0363547	-18.368	-2.47314e-06	1	0.145153	1	-1.07791	-1.8905e-07	1	1	0.0192714	-18.368	-2.47314e-06	1	0.0710439	0.0363547	17.0404	2.28409e-06	1	0.194737	1	1	0	1	1	0.0363547	-17.0404	-2.28409e-06	1	0.15843	0	6	3	3	0	0	0	0	2	2	2	2	0	0	0
Cre01.g005450	298	267	-279.667	-29.931	1.21671e-46	-13.1133	-0.000225368	2.15857e-42	4.31713e-44	1.80355e-07	-2.06495	-0.000125824	0.00319969	9.11591e-06	8.45467e-56	-14.2829	-0.000226892	1.49994e-51	1.70448e-53	1.9718e-19	6.35043	9.95444e-05	3.49817e-15	3.20933e-17	0.854358	-1.08919	-1.52342e-06	1	1	1.52694e-24	-6.91679	-0.000101068	2.70895e-20	1.92124e-22	280	304	284	289.333	8	15	6	9.66667	111	119	81	103.667	21	13	12
Cre01.g005500	12	3	-7	-2.75	0.761525	-1.1973	-1.53542e-06	1	1	1	-1.04746	-4.22143e-07	1	1	0.338168	-1.38846	-2.60687e-06	1	0.694139	0.87799	1.14305	1.11327e-06	1	1	0.736535	-1.15966	-1.07145e-06	1	1	0.418994	-1.32555	-2.18472e-06	1	0.905514	7	12	14	11	2	6	4	4	9	6	8	7.66667	7	2	9
Cre01.g005534	4	3	2	#DIV/0!	0.129824	19.3152	2.60801e-06	1	0.388006	0.247384	11.348	1.47351e-06	1	0.767377	0.129824	17.9134	2.40841e-06	1	0.335842	0.857711	-1.70208	-1.1345e-06	1	1	1	-1.07825	-1.99605e-07	1	1	0.857711	1.57856	9.34897e-07	1	1	0	0	0	0	4	0	0	1.33333	4	0	0	1.33333	3	3	0
Cre01.g005543	0	0	0	1	1	1	0	1	1	1	1	0	1	1	1	1	0	1	1	1	1	0	1	1	1	1	0	1	1	1	1	0	1	1	0	0	0	0	0	0	0	0	0	0	0	0	0	0	0
Cre01.g005550	8	3	3.33333	2.42857	1	1.00164	7.53355e-09	1	1	1	-1.06072	-2.6282e-07	1	1	0.442465	1.38254	1.75642e-06	1	0.83384	1	-1.06246	-2.70353e-07	1	1	0.571935	1.38027	1.74888e-06	1	1	0.327344	1.46648	2.01924e-06	1	0.774827	3	4	9	5.33333	1	2	4	2.33333	3	4	4	3.66667	6	5	6
Cre01.g005600	5	2	-1.66667	-1.625	0.307829	1.73228	2.75155e-06	1	0.708235	1	-1.17903	-5.70564e-07	1	1	1	-1.22682	-6.94714e-07	1	1	0.210375	-2.04241	-3.32211e-06	1	0.655704	0.210375	-2.1252	-3.44626e-06	1	0.620794	1	-1.04054	-1.24151e-07	1	1	4	6	3	4.33333	2	4	4	3.33333	2	4	2	2.66667	4	3	1
Cre01.g005651	4	2	3.33333	#DIV/0!	1	-2.95285	-2.78079e-07	1	1	1	-2.95285	-2.78079e-07	1	1	0.00391523	9.01955	3.37202e-06	1	0.0177693	1	1	0	1	1	0.0215237	26.6334	3.6501e-06	1	0.117276	0.00391523	26.6334	3.6501e-06	1	0.0247101	0	0	1	0.333333	0	0	0	0	0	0	0	0	4	2	4
Cre01.g005701	4	2	-1.33333	#DIV/0!	0.329554	-8.5364	-1.07315e-06	1	0.744793	1	-1.31744	-2.92891e-07	1	1	1	1.40604	4.93564e-07	1	1	0.553036	6.47952	7.80263e-07	1	1	0.208035	12.0025	1.56672e-06	1	0.618113	0.764077	1.85238	7.86455e-07	1	1	0	0	4	1.33333	0	0	0	0	0	0	2	0.666667	2	2	0
Cre01.g005750	0	0	0	1	1	1	0	1	1	1	1	0	1	1	1	1	0	1	1	1	1	0	1	1	1	1	0	1	1	1	1	0	1	1	0	0	0	0	0	0	0	0	0	0	0	0	0	0	0
Cre01.g005813	20	10	-11.6667	-9.75	0.363412	-1.61563	-3.22201e-06	1	0.794687	0.0576841	1.77671	6.56761e-06	1	0.307504	0.0013473	-5.23815	-6.84143e-06	1	0.00687695	0.00857687	2.87051	9.78962e-06	1	0.0661	0.0930436	-3.24217	-3.61942e-06	1	0.354355	1.21446e-06	-9.30668	-1.3409e-05	0.0215458	1.68722e-05	7	13	10	10	2	3	3	2.66667	7	20	12	13	2	2	0
Cre01.g005850	11	4	9.66667	30	0.00757067	-7.32169	-4.92504e-06	1	0.0407745	1	1.02572	1.46704e-07	1	1	0.027734	1.94496	5.39013e-06	1	0.0966466	0.0127722	7.50999	5.07175e-06	1	0.0898463	1.96479e-05	14.2404	1.03152e-05	0.348573	0.000294901	0.0438381	1.89619	5.24343e-06	1	0.183427	6	7	7	6.66667	1	0	0	0.333333	7	4	4	5	8	11	11
Cre01.g005900	9	1	2.66667	3	0.0468386	3.68112	3.35162e-06	1	0.178433	0.193541	2.24516	1.55655e-06	1	0.665169	0.0287253	3.55961	3.19973e-06	1	0.0997682	0.507302	-1.63958	-1.79506e-06	1	1	1	-1.03413	-1.51889e-07	1	1	0.648714	1.58546	1.64317e-06	1	1	0	2	2	1.33333	3	2	2	2.33333	2	3	2	2.33333	2	1	9
Cre01.g005950	29	16	19.3333	2.87097	0.0117684	2.14014	1.06072e-05	1	0.0588122	0.0398222	1.77042	7.16751e-06	1	0.240076	3.93684e-08	3.54316	2.36601e-05	0.000698435	4.20238e-07	0.523153	-1.20883	-3.43968e-06	1	1	0.0416581	1.65557	1.30529e-05	1	0.193268	0.00147271	2.00131	1.64926e-05	1	0.0105013	8	10	15	11	15	6	10	10.3333	18	15	10	14.3333	35	26	28
Cre01.g006000	0	0	0	1	1	1	0	1	1	1	1	0	1	1	1	1	0	1	1	1	1	0	1	1	1	1	0	1	1	1	1	0	1	1	0	0	0	0	0	0	0	0	0	0	0	0	0	0	0
Cre01.g006050	8	6	-5.33333	-3	0.59817	-1.30079	-1.57499e-06	1	1	0.869585	1.08464	5.76476e-07	1	1	0.865323	-1.13248	-7.96785e-07	1	1	0.610638	1.41088	2.15146e-06	1	1	0.855516	1.14862	7.78204e-07	1	1	0.738568	-1.22833	-1.37326e-06	1	1	6	9	9	8	3	2	3	2.66667	4	5	10	6.33333	7	6	3
Cre01.g006100	7	3	4.66667	8	0.125084	3.84955	1.99055e-06	1	0.377543	0.21884	2.92781	1.34667e-06	1	0.716052	0.000521845	8.564	5.28382e-06	1	0.00290585	1	-1.31482	-6.4388e-07	1	1	0.210375	2.22468	3.29327e-06	1	0.620794	0.041517	2.92506	3.93715e-06	1	0.175704	0	1	1	0.666667	2	1	1	1.33333	1	4	0	1.66667	6	3	7
Cre01.g006150	13	5	5	1.78947	0.0011935	2.96839	1.06494e-05	1	0.00824209	0.0549988	1.85295	4.6146e-06	1	0.298025	0.0074689	2.31625	7.12114e-06	1	0.0313326	0.117919	-1.60199	-6.03479e-06	1	0.4565	0.432732	-1.28155	-3.52825e-06	1	0.95202	0.526196	1.25003	2.50654e-06	1	1	2	7	10	6.33333	8	9	8	8.33333	10	12	4	8.66667	15	6	13
Cre01.g006202	0	0	0	1	1	1	0	1	1	1	1	0	1	1	1	1	0	1	1	1	1	0	1	1	1	1	0	1	1	1	1	0	1	1	0	0	0	0	0	0	0	0	0	0	0	0	0	0	0
Cre01.g006250	1	0	0.666667	#DIV/0!	1	1	0	1	1	1	1	0	1	1	0.500032	6.12698	7.30063e-07	1	0.893828	1	1	0	1	1	0.500032	6.12698	7.30063e-07	1	1	0.500032	6.12698	7.30063e-07	1	0.987511	0	0	0	0	0	0	0	0	0	0	0	0	1	1	0
Cre01.g006301	7	3	3.33333	4.33333	1	-1.15478	-3.179e-07	1	1	0.161357	2.14583	2.71762e-06	1	0.592677	1	-1.02146	-4.98171e-08	1	1	0.259859	2.47798	3.03552e-06	1	0.737167	1	1.13053	2.68083e-07	1	1	0.161357	-2.19187	-2.76743e-06	1	0.486086	3	1	4	2.66667	2	1	0	1	3	7	3	4.33333	1	1	4
Cre01.g006352	0	0	0	1	1	1	0	1	1	1	1	0	1	1	1	1	0	1	1	1	1	0	1	1	1	1	0	1	1	1	1	0	1	1	0	0	0	0	0	0	0	0	0	0	0	0	0	0	0
Cre01.g006402	0	0	0	1	1	1	0	1	1	1	1	0	1	1	1	1	0	1	1	1	1	0	1	1	1	1	0	1	1	1	1	0	1	1	0	0	0	0	0	0	0	0	0	0	0	0	0	0	0
Cre01.g006450	1	0	0.333333	#DIV/0!	1	1	0	1	1	1	1	0	1	1	1	3.5633	3.65004e-07	1	1	1	1	0	1	1	1	3.5633	3.65004e-07	1	1	1	3.5633	3.65004e-07	1	1	0	0	0	0	0	0	0	0	0	0	0	0	0	0	1
Cre01.g006500	0	0	0	1	1	1	0	1	1	1	1	0	1	1	1	1	0	1	1	1	1	0	1	1	1	1	0	1	1	1	1	0	1	1	0	0	0	0	0	0	0	0	0	0	0	0	0	0	0
Cre01.g006550	0	0	0	1	1	1	0	1	1	1	1	0	1	1	1	1	0	1	1	1	1	0	1	1	1	1	0	1	1	1	1	0	1	1	0	0	0	0	0	0	0	0	0	0	0	0	0	0	0
Cre01.g006576	0	0	0	1	1	1	0	1	1	1	1	0	1	1	1	1	0	1	1	1	1	0	1	1	1	1	0	1	1	1	1	0	1	1	0	0	0	0	0	0	0	0	0	0	0	0	0	0	0
Cre01.g006600	1	0	0.333333	#DIV/0!	1	5.48657	6.38871e-07	1	1	1	1	0	1	1	1	1	0	1	1	1	-5.48657	-6.38871e-07	1	1	1	-5.48657	-6.38871e-07	1	1	1	1	0	1	1	0	0	0	0	1	0	0	0.333333	0	0	0	0	0	0	0
Cre01.g006614	1	0	-0.333333	#DIV/0!	1	-2.95285	-2.78079e-07	1	1	1	-2.95285	-2.78079e-07	1	1	1	-2.95285	-2.78079e-07	1	1	1	1	0	1	1	1	1	0	1	1	1	1	0	1	1	0	0	1	0.333333	0	0	0	0	0	0	0	0	0	0	0
Cre01.g006628	0	0	0	1	1	1	0	1	1	1	1	0	1	1	1	1	0	1	1	1	1	0	1	1	1	1	0	1	1	1	1	0	1	1	0	0	0	0	0	0	0	0	0	0	0	0	0	0	0
Cre01.g006642	1	0	0.333333	#DIV/0!	1	1	0	1	1	1	1	0	1	1	1	3.58603	3.68241e-07	1	1	1	1	0	1	1	1	3.58603	3.68241e-07	1	1	1	3.58603	3.68241e-07	1	1	0	0	0	0	0	0	0	0	0	0	0	0	0	1	0
Cre01.g006656	0	0	0	1	1	1	0	1	1	1	1	0	1	1	1	1	0	1	1	1	1	0	1	1	1	1	0	1	1	1	1	0	1	1	0	0	0	0	0	0	0	0	0	0	0	0	0	0	0
Cre01.g006670	7	5	5.66667	18	0.00782647	9.4237	3.54195e-06	1	0.0418852	1	1.24375	1.02489e-07	1	1	1.53917e-05	15.9652	6.2925e-06	0.273065	0.000114205	0.0215237	-7.57686	-3.43946e-06	1	0.131663	0.345362	1.69416	2.75055e-06	1	0.823241	0.00014608	12.8364	6.19001e-06	1	0.00133588	0	1	0	0.333333	2	2	2	2	0	1	0	0.333333	7	5	6
Cre01.g006700	0	0	0	1	1	1	0	1	1	1	1	0	1	1	1	1	0	1	1	1	1	0	1	1	1	1	0	1	1	1	1	0	1	1	0	0	0	0	0	0	0	0	0	0	0	0	0	0	0
Cre01.g006733	1	0	-0.333333	#DIV/0!	1	-2.95285	-2.78079e-07	1	1	1	-2.95285	-2.78079e-07	1	1	1	-2.95285	-2.78079e-07	1	1	1	1	0	1	1	1	1	0	1	1	1	1	0	1	1	0	0	1	0.333333	0	0	0	0	0	0	0	0	0	0	0
Cre01.g006766	1	0	-0.333333	#DIV/0!	1	-2.95285	-2.78078e-07	1	1	1	-2.95285	-2.78078e-07	1	1	1	-2.95285	-2.78078e-07	1	1	1	1	0	1	1	1	1	0	1	1	1	1	0	1	1	0	1	0	0.333333	0	0	0	0	0	0	0	0	0	0	0
Cre01.g006800	5	3	-2.33333	#DIV/0!	0.0625399	-14.6701	-1.94657e-06	1	0.224418	0.7745	1.34342	7.17388e-07	1	1	1	-1.06179	-1.21562e-07	1	1	0.015646	19.7081	2.66396e-06	1	0.104131	0.0625399	13.8164	1.82501e-06	1	0.264109	0.548972	-1.42642	-8.38951e-07	1	1	2	5	0	2.33333	0	0	0	0	3	2	2	2.33333	1	1	3
Cre01.g006850	6	1	2.66667	3.66667	0.0918761	3.16018	2.70777e-06	1	0.300622	1	1.02467	3.09176e-08	1	1	0.0391018	3.44772	3.0682e-06	1	0.129014	0.18763	-3.08411	-2.67685e-06	1	0.607101	1	1.09099	3.60431e-07	1	1	0.0889181	3.36473	3.03728e-06	1	0.316997	1	2	1	1.33333	2	1	3	2	1	1	1	1	2	7	2
Cre01.g006876	3	1	-1	#DIV/0!	1	-1.23835	-1.85283e-07	1	1	0.522946	-6.76025	-8.20237e-07	1	1	1	1.25392	2.44436e-07	1	1	1	-5.45907	-6.34954e-07	1	1	1	1.5528	4.29719e-07	1	1	0.28442	8.47684	1.06467e-06	1	0.704733	0	0	3	1	0	0	1	0.333333	0	0	0	0	1	0	2
Cre01.g006900	4	2	-1	-1.75	1	1.2826	5.92227e-07	1	1	0.782591	1.33668	7.05562e-07	1	1	1	1.11555	2.42145e-07	1	1	1	1.04217	1.13335e-07	1	1	1	-1.14975	-3.50082e-07	1	1	1	-1.19823	-4.63417e-07	1	1	3	0	4	2.33333	1	0	3	1.33333	4	2	1	2.33333	2	2	2
Cre01.g006950	539	303	-440	-2.83588	0.096933	1.1625	9.26556e-05	1	0.313583	0.0717603	1.17266	9.84526e-05	1	0.351685	4.54111e-17	-2.18234	-0.000308923	8.05639e-13	1.10513e-15	0.930174	1.00875	5.79699e-06	1	1	2.74676e-22	-2.53696	-0.000401579	4.87302e-18	4.32305e-20	9.0629e-24	-2.55914	-0.000407376	1.60785e-19	1.02411e-21	615	714	710	679.667	376	327	336	346.333	630	532	592	584.667	242	175	302
Cre01.g007000	15	4	-5.33333	-1.61538	0.317928	1.40646	4.80789e-06	1	0.724795	1	-1.05686	-6.36392e-07	1	1	0.533889	1.19861	2.34928e-06	1	0.927823	0.267083	-1.48643	-5.44428e-06	1	0.745841	0.779122	-1.17341	-2.45861e-06	1	1	0.463331	1.26676	2.98567e-06	1	0.961399	12	16	14	14	2	12	12	8.66667	9	10	10	9.66667	17	11	10
Cre01.g007050	15	7	-11.3333	-4.4	0.0888325	-1.90153	-5.86823e-06	1	0.292281	0.216862	-1.45366	-3.86274e-06	1	0.714458	0.0678856	-1.74656	-5.29068e-06	1	0.202108	0.630007	1.3081	2.00549e-06	1	1	0.865183	1.08873	5.77548e-07	1	1	0.751354	-1.2015	-1.42795e-06	1	1	12	15	17	14.6667	3	5	2	3.33333	7	9	6	7.33333	9	7	3
Cre01.g007051	2865	915	-2083.67	-3.28222	0.00424977	-1.3929	-0.000691301	1	0.025015	0.0626141	-1.23911	-0.000472918	1	0.323482	3.90799e-14	-2.42596	-0.00144055	6.93316e-10	7.60215e-13	0.313867	1.12412	0.000218383	1	0.813368	2.28325e-06	-1.74166	-0.000749245	0.0405071	4.2283e-05	9.05098e-09	-1.95783	-0.000967628	0.000160574	1.8042e-07	1841	3613	3536	2996.67	916	890	956	920.667	1644	1871	1670	1728.33	992	748	999
Cre01.g007100	3	2	-0.666667	-1.66667	0.341614	2.18204	1.46403e-06	1	0.763396	0.496385	1.66538	8.24107e-07	1	1	1	-1.01782	-2.16891e-08	1	1	1	-1.31024	-6.39919e-07	1	1	0.341614	-2.22093	-1.48572e-06	1	0.819355	0.496385	-1.69506	-8.45797e-07	1	0.987511	0	2	2	1.33333	3	1	0	1.33333	0	2	3	1.66667	1	0	2
Cre01.g007150	6	3	-2.66667	-5	0.420075	-2.07454	-1.51776e-06	1	0.873586	0.420075	-2.25448	-1.63049e-06	1	1	1	-1.14244	-3.6535e-07	1	1	1	-1.08674	-1.12734e-07	1	1	0.56803	1.81588	1.15241e-06	1	1	0.56803	1.97339	1.26514e-06	1	1	3	3	4	3.33333	0	1	1	0.666667	0	0	3	1	1	0	6
Cre01.g007200	190	36	-75.6667	-4.78333	0.99114	1.0142	1.26005e-06	1	1	0.00132261	-3.90459	-6.59961e-05	1	0.0175631	0.203587	-1.68217	-3.59775e-05	1	0.476873	0.00137009	-3.96005	-6.72562e-05	1	0.0146603	0.199709	-1.70606	-3.72376e-05	1	0.600792	0.04722	2.32116	3.00186e-05	1	0.195002	201	36	50	95.6667	35	27	80	47.3333	26	23	11	20	63	36	43
Cre01.g007251	5	3	3.33333	11	0.68756	-2.32431	-1.03173e-06	1	1	0.118645	2.39042	2.51776e-06	1	0.491334	1	-1.12999	-2.08305e-07	1	1	0.0225145	5.55608	3.54949e-06	1	0.136277	0.68756	2.05694	8.23422e-07	1	1	0.118645	-2.70115	-2.72607e-06	1	0.393435	0	3	3	2	0	1	0	0.333333	5	4	2	3.66667	0	2	2
Cre01.g007300	6	1	-3	-5.5	1	-1.19044	-5.12119e-07	1	1	0.109487	-3.54295	-2.29766e-06	1	0.46659	0.226727	-2.58691	-1.96374e-06	1	0.514896	0.289188	-2.97616	-1.78554e-06	1	0.7777	0.507938	-2.17306	-1.45162e-06	1	1	1	1.36957	3.3392e-07	1	1	2	3	6	3.66667	1	2	1	1.33333	0	1	1	0.666667	1	1	1
Cre01.g007350	33	10	-25.6667	-20.25	2.60785e-08	-8.41595	-1.99419e-05	0.000462659	4.44437e-07	3.90283e-05	-2.65741	-1.41148e-05	0.692401	0.000930646	0.00136129	-2.04044	-1.15397e-05	1	0.00694584	0.0254025	3.16697	5.8271e-06	1	0.149533	0.00286089	4.12457	8.40212e-06	1	0.0228317	0.398833	1.30237	2.57502e-06	1	0.875959	17	34	30	27	1	2	1	1.33333	7	7	8	7.33333	9	8	13
Cre01.g007400	4	2	-1.66667	-3.5	0.599221	1.85814	1.54426e-06	1	1	0.599221	1.55272	9.94643e-07	1	1	0.709897	-2.05556	-9.24092e-07	1	1	1	-1.1967	-5.4962e-07	1	1	0.228305	-3.81953	-2.46835e-06	1	0.658917	0.228305	-3.19172	-1.91873e-06	1	0.614157	1	1	4	2	4	0	1	1.66667	3	3	1	2.33333	0	1	1
Cre01.g007450	1	0	-0.333333	#DIV/0!	1	-2.95285	-2.78079e-07	1	1	1	-2.95285	-2.78079e-07	1	1	1	-2.95285	-2.78079e-07	1	1	1	1	0	1	1	1	1	0	1	1	1	1	0	1	1	0	0	1	0.333333	0	0	0	0	0	0	0	0	0	0	0
Cre01.g007500	3	1	1	2	0.0655223	4.05695	2.98575e-06	1	0.231422	0.45323	2.09403	1.06854e-06	1	1	1	1.26704	2.60819e-07	1	1	0.424161	-1.93739	-1.9172e-06	1	0.97823	0.14615	-3.20191	-2.72493e-06	1	0.483846	0.726632	-1.65269	-8.07726e-07	1	1	3	0	0	1	3	2	1	2	1	2	2	1.66667	1	2	0
Cre01.g007550	6	2	2.66667	#DIV/0!	0.148886	-10.7167	-1.38361e-06	1	0.428935	1	1.09258	1.41283e-07	1	1	0.412494	1.92056	1.40479e-06	1	0.792685	0.148886	11.7088	1.5249e-06	1	0.523253	0.0274858	20.582	2.78841e-06	1	0.141752	0.608676	1.75782	1.26351e-06	1	1	1	1	3	1.66667	0	0	0	0	2	0	2	1.33333	2	0	6
Cre01.g007600	51	14	25	2.20968	0.0301239	1.65481	1.57111e-05	1	0.125748	0.000213507	2.16344	2.79149e-05	1	0.00393337	0.432133	1.19124	4.58849e-06	1	0.819242	0.231425	1.30737	1.22038e-05	1	0.697657	0.191727	-1.38915	-1.11226e-05	1	0.582835	0.00627907	-1.81612	-2.33264e-05	1	0.0370829	22	23	41	28.6667	26	16	20	20.6667	67	37	33	45.6667	24	25	28
Cre01.g007651	9	5	-7	-22	0.00656379	-8.06843	-5.50613e-06	1	0.0362654	0.598287	-1.3329	-1.56975e-06	1	1	0.177267	-1.82486	-2.84094e-06	1	0.430926	0.0163428	6.05329	3.93639e-06	1	0.107341	0.0732854	4.4214	2.66519e-06	1	0.296482	0.525303	-1.36909	-1.2712e-06	1	1	8	9	5	7.33333	0	1	0	0.333333	5	1	6	4	4	3	2
Cre01.g007700	11	8	8	4	1	1.0753	3.66665e-07	1	1	0.0292345	2.06128	5.16753e-06	1	0.194761	0.00228647	2.42837	6.95493e-06	1	0.0110771	0.109135	1.91693	4.80086e-06	1	0.432546	0.0363031	2.25831	6.58826e-06	1	0.174729	0.591553	1.17809	1.7874e-06	1	1	3	11	3	5.66667	3	3	2	2.66667	11	8	7	8.66667	13	8	11
Cre01.g007737	38	11	23.3333	2.34615	0.0029394	1.91389	1.73737e-05	1	0.0181954	0.858954	1.0486	9.23956e-07	1	1	8.62233e-06	2.334	2.53604e-05	0.152969	6.61916e-05	0.0073806	-1.82518	-1.64497e-05	1	0.058955	0.322759	1.21951	7.98669e-06	1	0.789802	6.12953e-05	2.22582	2.44364e-05	1	0.000612248	17	26	25	22.6667	15	14	28	19	19	16	17	17.3333	44	26	52
Cre01.g007774	42	23	-33	-3.67568	0.0272763	-1.60328	-1.43066e-05	1	0.116213	0.00445022	-1.70947	-1.57796e-05	1	0.0469111	0.156689	-1.31709	-9.15358e-06	1	0.389495	0.869871	-1.06623	-1.47308e-06	1	1	0.412121	1.21729	5.15299e-06	1	0.924446	0.191599	1.29791	6.62607e-06	1	0.546137	40	51	45	45.3333	15	9	13	12.3333	17	21	20	19.3333	30	24	24
Cre01.g007811	11	5	-7.33333	-6.5	0.362057	-1.60303	-2.77337e-06	1	0.79231	0.00261744	-4.42874	-5.70778e-06	1	0.0305702	0.0524397	-2.15081	-3.9447e-06	1	0.163878	0.17976	-2.76274	-2.93441e-06	1	0.590753	0.647808	-1.34172	-1.17132e-06	1	1	0.267046	2.05911	1.76308e-06	1	0.672678	7	12	7	8.66667	2	3	2	2.33333	1	1	2	1.33333	2	4	3
Cre01.g007850	89	39	74	4.12676	0.456655	-1.15817	-7.17126e-06	1	0.919791	0.106659	1.27295	1.43329e-05	1	0.460511	2.61265e-07	2.04878	5.50727e-05	0.0046351	2.47999e-06	0.0312144	1.47429	2.15041e-05	1	0.173147	1.2021e-07	2.37282	6.2244e-05	0.00213264	2.87418e-06	0.000632564	1.60947	4.07398e-05	1	0.00497663	40	78	72	63.3333	22	25	24	23.6667	72	63	41	58.6667	103	79	111
Cre01.g007901	11	3	6.33333	3.71429	1	-1.05888	-2.70816e-07	1	1	0.0303065	2.06059	5.1652e-06	1	0.200086	1	1.07881	3.83816e-07	1	1	0.075772	2.18192	5.43601e-06	1	0.331991	1	1.14233	6.54632e-07	1	1	0.075772	-1.91006	-4.78138e-06	1	0.280056	5	6	6	5.66667	3	2	2	2.33333	13	5	8	8.66667	3	5	6
Cre01.g007950	22	12	-16.3333	-4.5	0.09279	-1.60896	-6.67961e-06	1	0.302942	0.763153	1.06477	1.14306e-06	1	1	3.34789e-05	-3.35506	-1.23882e-05	0.59395	0.000234788	0.0601812	1.71317	7.82267e-06	1	0.28441	0.0789185	-2.08523	-5.70863e-06	1	0.311339	2.194e-05	-3.57236	-1.35313e-05	0.389237	0.00024297	16	23	24	21	7	8	2	5.66667	16	18	15	16.3333	3	6	5
Cre01.g008000	3	1	1	2	0.68756	2.10155	1.0758e-06	1	1	0.45323	2.09421	1.06862e-06	1	1	0.45323	2.38826	1.3558e-06	1	0.846891	1	-1.00351	-7.17168e-09	1	1	1	1.13643	2.80005e-07	1	1	1	1.14041	2.87177e-07	1	1	0	0	3	1	1	2	0	1	2	1	2	1.66667	2	1	3
Cre01.g008051	4	3	-2.33333	#DIV/0!	0.0625399	-14.6692	-1.94645e-06	1	0.224418	1	-1.25483	-4.24202e-07	1	1	1	1.11664	2.43637e-07	1	1	0.125048	11.6902	1.52225e-06	1	0.467066	0.0312799	16.3802	2.19008e-06	1	0.156	1	1.40119	6.67839e-07	1	1	0	3	4	2.33333	0	0	0	0	2	2	0	1.33333	3	1	2
Cre01.g008100	10	4	-4.66667	-2.55556	1	-1.10669	-6.26748e-07	1	1	0.866838	-1.11176	-6.53577e-07	1	1	1	-1.01024	-6.58794e-08	1	1	1	-1.00459	-2.68292e-08	1	1	1	1.09547	5.60869e-07	1	1	0.866838	1.1005	5.87698e-07	1	1	4	11	8	7.66667	3	5	1	3	7	3	5	5	7	7	3
Cre01.g008150	5	2	2.66667	3	1	1.01664	4.40225e-08	1	1	1	-1.0904	-2.1929e-07	1	1	0.332915	1.71001	1.87802e-06	1	0.685337	1	-1.10855	-2.63312e-07	1	1	0.481269	1.68202	1.83399e-06	1	1	0.332915	1.8646	2.09731e-06	1	0.783736	2	1	6	3	1	2	1	1.33333	2	3	1	2	6	3	3
Cre01.g008200	3	2	2.33333	#DIV/0!	0.125048	-12.7174	-1.66851e-06	1	0.377543	0.548972	1.54971	9.95478e-07	1	1	1	-1.13006	-2.08419e-07	1	1	0.015646	19.7083	2.66399e-06	1	0.104131	0.125048	11.2537	1.46009e-06	1	0.43494	0.548972	-1.75127	-1.2039e-06	1	1	2	2	2	2	0	0	0	0	3	1	3	2.33333	0	2	2
Cre01.g008250	1	1	-0.333333	#DIV/0!	1	-2.95729	-2.78711e-07	1	1	1	1.24133	1.01624e-07	1	1	1	1.20752	8.73892e-08	1	1	1	3.67096	3.80335e-07	1	1	1	3.571	3.661e-07	1	1	1	-1.02799	-1.42349e-08	1	1	1	0	0	0.333333	0	0	0	0	1	0	0	0.333333	0	1	0
Cre01.g008300	3	1	1.66667	#DIV/0!	1	1	0	1	1	1	3.67175	3.80447e-07	1	1	0.0724252	13.8048	1.82335e-06	1	0.21252	1	3.67175	3.80447e-07	1	1	0.0724252	13.8048	1.82335e-06	1	0.294228	0.240251	3.75973	1.4429e-06	1	0.636259	0	0	0	0	0	0	0	0	0	1	0	0.333333	0	2	3
Cre01.g008350	7	4	-5.66667	-18	0.458678	1.38807	1.99779e-06	1	0.922306	0.000981481	-9.84395	-4.62507e-06	1	0.0136568	0.0491624	-2.61673	-3.18068e-06	1	0.155277	0.000521845	-13.6641	-6.62286e-06	1	0.00653355	0.0118699	-3.63221	-5.17847e-06	1	0.073965	0.37508	3.76193	1.44439e-06	1	0.845917	6	7	5	6	4	5	2	3.66667	0	1	0	0.333333	2	0	3
Cre01.g008402	2	1	-0.666667	#DIV/0!	1	-4.87375	-5.51607e-07	1	1	1	1.29538	2.04993e-07	1	1	1	-1.35032	-1.80047e-07	1	1	0.513069	6.31334	7.566e-07	1	1	1	3.60934	3.7156e-07	1	1	1	-1.74917	-3.8504e-07	1	1	0	1	1	0.666667	0	0	0	0	2	0	0	0.666667	0	1	0
Cre01.g008450	9	3	-5.33333	-9	0.266909	-1.91333	-2.45636e-06	1	0.647649	0.387221	-1.61447	-1.95851e-06	1	0.960776	0.00192811	-5.89972	-4.2736e-06	1	0.00949918	0.791665	1.18511	4.9785e-07	1	1	0.290598	-3.08349	-1.81725e-06	1	0.739479	0.110749	-3.65428	-2.3151e-06	1	0.373356	4	9	5	6	3	0	1	1.33333	2	3	3	2.66667	1	0	1
Cre01.g008500	14	6	-8.66667	-7.5	0.0320189	-3.14135	-5.76267e-06	1	0.130977	0.64958	-1.20921	-1.46263e-06	1	1	0.00567807	-3.15266	-5.77233e-06	1	0.0246899	0.0757884	2.59785	4.30004e-06	1	0.331991	1	-1.0036	-9.6593e-09	1	1	0.0425391	-2.60721	-4.3097e-06	1	0.179133	6	14	10	10	3	1	0	1.33333	6	7	5	6	0	1	6
Cre01.g008550	6	2	-2.66667	-9	0.224468	-3.50144	-1.94651e-06	1	0.580932	1	-1.11755	-2.86586e-07	1	1	1	1.10994	2.99554e-07	1	1	0.332939	3.13315	1.65993e-06	1	0.842486	0.224468	3.88639	2.24607e-06	1	0.651872	1	1.24041	5.8614e-07	1	1	6	1	2	3	0	0	1	0.333333	1	2	3	2	1	2	5
Cre01.g008600	2	1	1	4	1	1.85282	3.5859e-07	1	1	0.625048	3.05389	8.63607e-07	1	1	0.125048	3.81113	1.18201e-06	1	0.326092	1	1.64823	5.05017e-07	1	1	0.68756	2.05693	8.2342e-07	1	1	1	1.24796	3.18403e-07	1	1	0	1	0	0.333333	0	0	1	0.333333	2	1	0	1	2	1	1
Cre01.g008650	50	21	27.3333	2.30159	0.0019808	1.78574	2.52445e-05	1	0.0128582	0.195252	-1.32704	-7.91771e-06	1	0.668331	0.00456513	1.63835	2.05089e-05	1	0.0203288	3.05165e-05	-2.36974	-3.31622e-05	0.541394	0.000550757	0.638689	-1.08997	-4.73556e-06	1	1	6.35822e-05	2.17414	2.84267e-05	1	0.000631585	24	45	47	38.6667	26	24	40	30	16	21	26	21	45	34	66
Cre01.g008700	21	13	-17	-18	9.24664e-05	-4.55791	-1.18326e-05	1	0.000837817	0.329467	-1.26956	-3.2185e-06	1	0.891733	2.25753e-10	-12.2496	-1.39209e-05	4.00508e-06	3.06433e-09	0.0022496	3.59015	8.61413e-06	1	0.0222341	0.343907	-2.68754	-2.08826e-06	1	0.820834	2.52369e-07	-9.64868	-1.07024e-05	0.00447727	3.98334e-06	14	19	21	18	0	4	1	1.66667	12	10	9	10.3333	1	1	1
Cre01.g008750	1	0	-0.333333	#DIV/0!	1	-2.95285	-2.78078e-07	1	1	1	-2.95285	-2.78078e-07	1	1	1	-2.95285	-2.78078e-07	1	1	1	1	0	1	1	1	1	0	1	1	1	1	0	1	1	0	1	0	0.333333	0	0	0	0	0	0	0	0	0	0	0
Cre01.g008800	30	14	-22	-14.2	1.57574e-06	-5.96788	-1.65208e-05	0.0279552	2.05856e-05	0.436017	-1.20113	-3.32328e-06	1	1	1.57574e-06	-4.04637	-1.49416e-05	0.0279552	1.36035e-05	7.29506e-05	4.96855	1.31975e-05	1	0.0011787	0.531307	1.47487	1.57919e-06	1	1	0.000105805	-3.36881	-1.16183e-05	1	0.0010054	17	31	23	23.6667	1	3	1	1.66667	14	12	17	14.3333	6	5	2
Cre01.g008850	35	12	-24	-4.27273	0.0155074	-1.86002	-1.21707e-05	1	0.0742004	0.587936	-1.12778	-2.98232e-06	1	1	0.715104	1.08587	2.26034e-06	1	1	0.0839661	1.64928	9.18835e-06	1	0.356374	0.00742694	2.01975	1.4431e-05	1	0.0504253	0.364624	1.22462	5.24266e-06	1	0.83533	28	40	26	31.3333	7	10	5	7.33333	22	22	17	20.3333	32	17	29
Cre01.g008891	5	3	1.66667	2.25	0.00867523	4.68283	4.62026e-06	1	0.0457377	0.513574	1.93345	1.17105e-06	1	1	0.185499	2.42986	1.79382e-06	1	0.443165	0.178895	-2.42201	-3.44921e-06	1	0.590753	0.202834	-1.9272	-2.82644e-06	1	0.606701	1	1.25675	6.2277e-07	1	1	1	1	2	1.33333	4	3	2	3	1	4	1	2	1	1	6
Cre01.g008900	1	0	-0.333333	#DIV/0!	1	-2.95285	-2.78078e-07	1	1	1	1.24374	1.02486e-07	1	1	1	-2.95285	-2.78078e-07	1	1	1	3.67257	3.80564e-07	1	1	1	1	0	1	1	1	-3.67257	-3.80564e-07	1	1	0	1	0	0.333333	0	0	0	0	1	0	0	0.333333	0	0	0
Cre01.g008950	14	4	-3.66667	-1.57895	0.478207	1.39515	3.46362e-06	1	0.952068	0.912073	1.106	9.2915e-07	1	1	0.810602	-1.10048	-8.00309e-07	1	1	0.622655	-1.26143	-2.53447e-06	1	1	0.288567	-1.53533	-4.26393e-06	1	0.73766	0.642727	-1.21713	-1.72946e-06	1	1	16	8	6	10	6	4	9	6.33333	6	10	9	8.33333	2	5	15
Cre01.g008976	1	0	0.333333	#DIV/0!	1	1	0	1	1	1	1	0	1	1	1	3.5633	3.65004e-07	1	1	1	1	0	1	1	1	3.5633	3.65004e-07	1	1	1	3.5633	3.65004e-07	1	1	0	0	0	0	0	0	0	0	0	0	0	0	0	0	1
Cre01.g009000	11	7	7.66667	24	0.0025922	-8.3926	-5.75932e-06	1	0.0162805	0.337387	1.41866	2.73733e-06	1	0.904441	0.0169756	-2.80311	-4.20584e-06	1	0.0638245	8.90624e-05	11.9062	8.49666e-06	1	0.00140325	0.289188	2.99403	1.55348e-06	1	0.73766	0.000921405	-3.97665	-6.94317e-06	1	0.00690591	7	11	5	7.66667	0	1	0	0.333333	10	9	5	8	2	2	2
Cre01.g009025	5	2	1.33333	2.33333	0.355816	2.72206	1.71173e-06	1	0.784848	0.248456	2.79526	1.78448e-06	1	0.767377	0.507913	2.04763	1.04135e-06	1	0.898438	1	1.02689	7.27543e-08	1	1	1	-1.32937	-6.7038e-07	1	1	0.81395	-1.36511	-7.43134e-07	1	1	2	1	0	1	3	1	0	1.33333	5	1	1	2.33333	1	3	1
Cre01.g009050	1	0	-0.333333	#DIV/0!	1	-2.95285	-2.78079e-07	1	1	1	-2.95285	-2.78079e-07	1	1	1	-2.95285	-2.78079e-07	1	1	1	1	0	1	1	1	1	0	1	1	1	1	0	1	1	0	0	1	0.333333	0	0	0	0	0	0	0	0	0	0	0
Cre01.g009101	40	24	-34.3333	-104	3.89235e-15	-37.3019	-2.8282e-05	6.90542e-11	1.43863e-13	1.25772e-10	-4.15614	-2.20687e-05	2.23133e-06	1.6904e-08	1.25772e-10	-4.32853	-2.23472e-05	2.23133e-06	1.7625e-09	0.00261222	8.97513	6.21323e-06	1	0.0251026	0.00261222	8.6177	5.93477e-06	1	0.0210939	1	-1.04148	-2.78467e-07	1	1	28	36	40	34.6667	1	0	0	0.333333	7	7	4	6	4	7	7
Cre01.g009150	4	1	2	2.5	0.507938	2.14317	1.43435e-06	1	0.958524	1	1.32672	4.09939e-07	1	1	0.0655223	3.02259	2.53778e-06	1	0.196414	0.753985	-1.61539	-1.02441e-06	1	1	0.80372	1.41034	1.10343e-06	1	1	0.267046	2.27825	2.12785e-06	1	0.672678	1	2	1	1.33333	1	1	2	1.33333	2	1	1	1.33333	2	3	5
Cre01.g009200	12	6	-9	-6.4	0.533248	-1.26532	-1.89588e-06	1	0.985659	0.0136275	-2.29011	-5.0935e-06	1	0.110546	0.000182222	-4.59559	-7.07417e-06	1	0.00111514	0.248198	-1.80991	-3.19762e-06	1	0.718665	0.0118699	-3.63197	-5.17829e-06	1	0.073965	0.17976	-2.00671	-1.98067e-06	1	0.522362	11	8	13	10.6667	3	4	4	3.66667	1	6	3	3.33333	2	1	2
Cre01.g009250	15	7	-9.66667	-10.6667	0.00756611	-4.38089	-6.94126e-06	1	0.0407745	0.00145477	-3.71127	-6.57082e-06	1	0.0189633	0.269238	-1.50646	-3.02382e-06	1	0.581584	1	1.18043	3.70437e-07	1	1	0.0883934	2.90807	3.91744e-06	1	0.34054	0.0883934	2.46357	3.547e-06	1	0.315594	5	12	15	10.6667	2	0	1	1	4	1	1	2	4	4	8
Cre01.g009300	43	8	30	3.19512	0.384714	1.24878	5.22483e-06	1	0.825297	0.345549	1.24189	5.07998e-06	1	0.911582	1.01743e-05	2.27098	2.66925e-05	0.180502	7.73689e-05	1	-1.00555	-1.44854e-07	1	1	0.00570103	1.81855	2.14677e-05	1	0.0405704	0.00182828	1.82865	2.16126e-05	1	0.0127448	21	26	28	25	12	9	20	13.6667	19	24	25	22.6667	52	27	52
Cre01.g009325	3	0	-1	#DIV/0!	0.585664	-6.60073	-7.97523e-07	1	1	0.585664	-6.60073	-7.97523e-07	1	1	0.585664	-6.60073	-7.97523e-07	1	0.98795	1	1	0	1	1	1	1	0	1	1	1	1	0	1	1	0	3	0	1	0	0	0	0	0	0	0	0	0	0	0
Cre01.g009350	43	9	28.6667	87	0.63802	3.37282	9.95252e-07	1	1	1	2.14978	4.82264e-07	1	1	2.57263e-13	72.7059	3.00762e-05	4.56411e-09	4.64304e-12	1	-1.56891	-5.12988e-07	1	1	1.92029e-08	21.5564	2.90809e-05	0.000340679	5.35658e-07	3.89618e-11	33.8201	2.95939e-05	6.91221e-07	1.05369e-09	0	1	0	0.333333	0	2	0	0.666667	1	1	0	0.666667	35	9	43
Cre01.g009400	1	1	0.666667	#DIV/0!	1	-2.95285	-2.78079e-07	1	1	1	1.24375	1.02489e-07	1	1	1	2.07488	4.51961e-07	1	1	1	3.6726	3.80567e-07	1	1	0.500032	6.12682	7.3004e-07	1	1	1	1.66825	3.49472e-07	1	1	0	0	1	0.333333	0	0	0	0	0	1	0	0.333333	0	1	1
Cre01.g009450	0	0	0	1	1	1	0	1	1	1	1	0	1	1	1	1	0	1	1	1	1	0	1	1	1	1	0	1	1	1	1	0	1	1	0	0	0	0	0	0	0	0	0	0	0	0	0	0	0
Cre01.g009500	17	14	-15.6667	-24.5	0.0298952	-2.11597	-7.26471e-06	1	0.124911	0.499873	1.19898	2.74078e-06	1	1	4.38152e-10	-15.7876	-1.2902e-05	7.77325e-06	5.81395e-09	0.00734645	2.53699	1.00055e-05	1	0.0588147	0.0043828	-7.46115	-5.6373e-06	1	0.0324622	1.75731e-11	-18.9289	-1.56428e-05	3.11765e-07	5.00009e-10	15	17	17	16.3333	4	5	1	3.33333	11	16	16	14.3333	2	0	0
Cre01.g009550	12	5	8	3.18182	0.0212216	2.25847	7.88459e-06	1	0.0953869	0.44774	-1.44697	-1.93532e-06	1	1	0.00933399	2.06572	6.67695e-06	1	0.0381642	0.00116433	-3.26794	-9.81992e-06	1	0.0128062	0.906497	-1.09331	-1.20764e-06	1	1	0.000764986	2.98903	8.61227e-06	1	0.00587516	8	9	5	7.33333	8	5	9	7.33333	3	3	5	3.66667	15	10	10
Cre01.g009575	1	1	-0.666667	#DIV/0!	0.625048	2.02669	7.17192e-07	1	1	1	-1.33576	-1.75588e-07	1	1	1	-4.90567	-5.56152e-07	1	1	0.625048	-2.70716	-8.9278e-07	1	1	0.250048	-9.94226	-1.27334e-06	1	0.683821	1	-3.67257	-3.80564e-07	1	1	0	1	1	0.666667	1	0	1	0.666667	1	0	0	0.333333	0	0	0
Cre01.g009601	0	0	0	1	1	1	0	1	1	1	1	0	1	1	1	1	0	1	1	1	1	0	1	1	1	1	0	1	1	1	1	0	1	1	0	0	0	0	0	0	0	0	0	0	0	0	0	0	0
Cre01.g009650	0	0	0	1	1	1	0	1	1	1	1	0	1	1	1	1	0	1	1	1	1	0	1	1	1	1	0	1	1	1	1	0	1	1	0	0	0	0	0	0	0	0	0	0	0	0	0	0	0
Cre01.g009676	4	1	1.66667	3.5	1	1.44958	4.39083e-07	1	1	0.179813	2.87344	1.82969e-06	1	0.633739	1	-1.11948	-1.04238e-07	1	1	0.548972	1.98226	1.39061e-06	1	1	1	-1.62278	-5.43321e-07	1	1	0.179813	-3.21677	-1.93393e-06	1	0.522362	1	0	2	1	0	1	1	0.666667	4	1	2	2.33333	1	0	1
Cre01.g009700	14	8	-11.3333	-6.66667	0.0140031	-2.8501	-7.33067e-06	1	0.0679584	0.000271716	-3.54442	-8.10685e-06	1	0.00479176	0.00551364	-2.49755	-6.77135e-06	1	0.0240693	1	-1.24361	-7.7618e-07	1	1	1	1.14116	5.59321e-07	1	1	0.652059	1.41916	1.3355e-06	1	1	15	15	10	13.3333	2	1	3	2	4	2	2	2.66667	6	2	4
Cre01.g009731	6	2	3.66667	6.5	0.762194	-1.8709	-1.23319e-06	1	1	0.194586	1.92836	2.45939e-06	1	0.66734	0.360548	-2.13809	-1.41014e-06	1	0.725883	0.0626592	3.60776	3.69258e-06	1	0.290396	1	-1.14281	-1.76954e-07	1	1	0.0287281	-4.123	-3.86953e-06	1	0.13173	3	3	3	3	1	0	1	0.666667	1	6	6	4.33333	1	1	1
Cre01.g009765	1	0	0.333333	#DIV/0!	1	1	0	1	1	1	3.6726	3.80567e-07	1	1	1	1	0	1	1	1	3.6726	3.80567e-07	1	1	1	1	0	1	1	1	-3.6726	-3.80567e-07	1	1	0	0	0	0	0	0	0	0	0	1	0	0.333333	0	0	0
Cre01.g009800	72	56	60.3333	4.69388	0.00398881	-1.72843	-2.28447e-05	1	0.0236832	0.00104236	1.61794	3.3496e-05	1	0.0143576	3.03752e-07	-2.53432	-3.28174e-05	0.00538886	2.86185e-06	1.86712e-08	2.79649	5.63407e-05	0.000331246	6.94437e-07	0.0958058	-1.46626	-9.97269e-06	1	0.362717	4.66643e-16	-4.10037	-6.63134e-05	8.27871e-12	2.19594e-14	57	62	75	64.6667	17	22	10	16.3333	82	74	74	76.6667	26	14	18
Cre01.g009850	154	131	-141.667	-22.25	2.94599e-16	-5.5793	-0.00010248	5.22648e-12	1.19873e-14	0.0102706	-1.53218	-4.33679e-05	1	0.0891879	1.34838e-34	-16.6591	-0.000117364	2.39216e-30	1.02229e-32	4.8092e-09	3.64141	5.91121e-05	8.532e-05	2.00282e-07	0.000892506	-2.98587	-1.4884e-05	1	0.00852662	1.51375e-22	-10.8728	-7.39961e-05	2.68555e-18	1.45165e-20	140	159	146	148.333	6	16	13	11.6667	101	56	58	71.6667	9	6	5
Cre01.g009900	47	19	-26.6667	-2.40351	0.229219	1.33017	1.08002e-05	1	0.590729	0.0237839	1.59509	1.94661e-05	1	0.167374	0.0463423	-1.56392	-1.17951e-05	1	0.14827	0.407523	1.19916	8.66592e-06	1	0.954438	0.00239667	-2.08027	-2.25953e-05	1	0.0196394	2.84146e-05	-2.49459	-3.12612e-05	0.504104	0.000307944	46	32	37	38.3333	27	18	23	22.6667	57	38	42	45.6667	29	10	18
Cre01.g009950	19	11	-15	-7.42857	0.00126658	-3.17609	-1.00075e-05	1	0.00868255	0.0108936	-1.98105	-7.23331e-06	1	0.0932741	0.210281	-1.3614	-3.87742e-06	1	0.489093	0.363071	1.60324	2.77419e-06	1	0.888937	0.0242541	2.33296	6.13008e-06	1	0.128522	0.234837	1.45516	3.35589e-06	1	0.626409	17	16	19	17.3333	0	3	4	2.33333	8	5	6	6.33333	12	7	10
Cre01.g010000	13	5	7.33333	2.29412	0.894979	1.07894	8.0281e-07	1	1	0.145156	1.47257	4.80592e-06	1	0.554539	1	1.01838	1.86944e-07	1	1	0.349433	1.36483	4.00311e-06	1	0.869696	1	-1.05946	-6.15866e-07	1	1	0.185955	-1.44598	-4.61898e-06	1	0.535035	12	13	11	12	9	2	6	5.66667	14	15	10	13	7	8	13
Cre01.g010050	17	5	-10.6667	-3.28571	0.352481	-1.42753	-3.87177e-06	1	0.779236	0.605141	-1.19723	-2.12971e-06	1	1	0.0500675	-1.73701	-5.48529e-06	1	0.157714	0.673416	1.19236	1.74206e-06	1	1	0.637236	-1.21679	-1.61352e-06	1	1	0.234877	-1.45086	-3.35558e-06	1	0.62642	8	18	20	15.3333	6	5	3	4.66667	9	11	8	9.33333	7	5	8
Cre01.g010100	13	9	11.3333	5.85714	0.00155604	4.33506	6.96686e-06	1	0.0103625	0.0192817	2.80095	3.76215e-06	1	0.144032	5.86313e-09	7.23329	1.30212e-05	0.000104018	6.9069e-08	0.311047	-1.54771	-3.20471e-06	1	0.80838	0.0986176	1.66856	6.05433e-06	1	0.370516	0.000818389	2.58244	9.25904e-06	1	0.00623402	2	2	3	2.33333	5	5	4	4.66667	3	5	7	5	12	14	15
Cre01.g010150	4	1	-1.66667	-3.5	1	-1.01782	-3.65799e-08	1	1	0.464971	-2.31261	-1.18572e-06	1	1	1	1.1124	2.34808e-07	1	1	0.464971	-2.27211	-1.14914e-06	1	1	1	1.13222	2.71388e-07	1	1	0.464971	2.57254	1.42053e-06	1	0.963337	2	4	1	2.33333	1	1	1	1	0	2	0	0.666667	4	0	2
Cre01.g010201	8	3	-5	-8.5	0.0769617	-3.4398	-3.45411e-06	1	0.260967	0.238156	-2.00754	-2.44407e-06	1	0.751237	0.14368	-2.47512	-2.90232e-06	1	0.36342	0.507938	1.71344	1.01004e-06	1	1	0.726632	1.38975	5.51786e-07	1	1	1	-1.23291	-4.58254e-07	1	1	5	4	8	5.66667	0	1	1	0.666667	3	2	1	2	1	2	2
Cre01.g010250	17	11	-11.3333	-9.5	0.00478455	-3.93793	-7.89331e-06	1	0.0277032	1	1.01949	2.06219e-07	1	1	0.00478455	-3.10756	-7.1754e-06	1	0.0211995	0.00478455	4.01469	8.09953e-06	1	0.0416091	0.799346	1.26721	7.17907e-07	1	1	0.00478455	-3.16814	-7.38162e-06	1	0.0292901	5	17	16	12.6667	0	2	2	1.33333	13	6	9	9.33333	3	1	5
Cre01.g010296	5	2	-2.66667	-9	0.223006	-3.46956	-1.92178e-06	1	0.577738	0.0959563	-5.16455	-2.17717e-06	1	0.428052	0.39521	-1.71931	-1.12958e-06	1	0.767869	1	-1.48853	-2.55399e-07	1	1	1	2.018	7.92192e-07	1	1	0.641537	3.00386	1.04759e-06	1	1	5	2	2	3	0	0	1	0.333333	0	1	0	0.333333	1	0	3
Cre01.g010300	4	2	-2	#DIV/0!	0.162811	-12.3903	-1.62194e-06	1	0.460747	0.727929	-1.95532	-8.62012e-07	1	1	1	-1.38889	-4.94017e-07	1	1	0.524654	6.33672	7.59928e-07	1	1	0.286981	8.92102	1.12792e-06	1	0.73766	1	1.40783	3.67995e-07	1	1	0	2	4	2	0	0	0	0	0	2	0	0.666667	0	2	1
Cre01.g010350	4	2	-0.666667	-1.2	0.210375	1.87072	3.02962e-06	1	0.551238	0.814636	1.1347	4.68671e-07	1	1	0.647808	1.29979	1.04311e-06	1	1	0.424729	-1.64865	-2.56095e-06	1	0.97823	0.557528	-1.43925	-1.98652e-06	1	1	1	1.1455	5.74435e-07	1	1	4	5	3	4	2	6	2	3.33333	3	3	4	3.33333	4	3	5
Cre01.g010400	249	114	170	7	4.0317e-09	2.80244	4.2705e-05	7.15264e-05	7.58498e-08	1.45611e-07	2.35203	3.20336e-05	0.00258328	7.67306e-06	6.80311e-73	9.0997	0.000191906	1.20694e-68	2.68209e-70	0.281443	-1.1915	-1.06714e-05	1	0.769958	5.03362e-18	3.24707	0.000149201	8.93015e-14	5.44521e-16	4.07358e-26	3.86887	0.000159872	7.22694e-22	5.78155e-24	19	32	34	28.3333	36	38	30	34.6667	49	51	46	48.6667	179	148	268
Cre01.g010450	15	6	11.6667	4.88889	0.850192	1.14048	7.23148e-07	1	1	0.104537	1.80293	4.13313e-06	1	0.454086	6.92001e-05	3.18188	1.12313e-05	1	0.000455033	0.279311	1.58085	3.40999e-06	1	0.76778	0.00322489	2.78994	1.05082e-05	1	0.0251928	0.0383207	1.76484	7.09819e-06	1	0.165695	5	8	5	6	2	3	4	3	7	9	8	8	17	16	11
Cre01.g010500	10	4	6	5.5	0.526341	2.14832	1.44016e-06	1	0.977782	0.0194453	4.05204	3.82771e-06	1	0.144949	0.000269939	6.62837	7.0588e-06	1	0.00159259	0.400948	1.88615	2.38755e-06	1	0.946082	0.0464001	3.08538	5.61865e-06	1	0.211235	0.225851	1.63581	3.2311e-06	1	0.61093	1	1	2	1.33333	3	1	0	1.33333	5	5	3	4.33333	4	10	8
Cre01.g010550	5	2	3.33333	#DIV/0!	0.0312799	-16.6229	-2.22464e-06	1	0.128458	0.424161	1.50713	1.20041e-06	1	1	0.424161	1.60221	1.42546e-06	1	0.808448	0.0215237	25.0529	3.42505e-06	1	0.131663	0.0215237	26.6334	3.6501e-06	1	0.117276	1	1.06309	2.25053e-07	1	1	2	3	3	2.66667	0	0	0	0	5	2	2	3	4	2	4
Cre01.g010650	7	2	-3.33333	-3	0.822252	-1.29452	-9.79054e-07	1	1	1	1.00568	2.44428e-08	1	1	0.822252	-1.25488	-8.74039e-07	1	1	0.662279	1.30187	1.0035e-06	1	1	1	1.03159	1.05015e-07	1	1	0.662279	-1.26201	-8.98482e-07	1	1	3	4	8	5	1	1	3	1.66667	2	7	2	3.66667	4	2	3
Cre01.g010700	14	3	-6.33333	-2.05556	0.419698	1.30664	3.17344e-06	1	0.873107	0.268857	-1.47884	-3.3509e-06	1	0.797357	0.340295	-1.44889	-3.20624e-06	1	0.697455	0.071869	-1.93231	-6.52434e-06	1	0.318781	0.0991832	-1.89318	-6.37968e-06	1	0.372005	1	1.02067	1.4466e-07	1	1	6	14	17	12.3333	9	3	9	7	5	7	6	6	5	8	6
Cre01.g010750	29	14	-15.3333	-2.35294	0.725261	1.10161	2.24343e-06	1	1	0.0506063	-1.68458	-8.97261e-06	1	0.28174	0.455789	1.20235	4.46766e-06	1	0.849565	0.0361879	-1.85574	-1.1216e-05	1	0.194221	0.794872	1.09145	2.22424e-06	1	1	0.00730906	2.02544	1.34403e-05	1	0.0421691	14	34	32	26.6667	13	5	20	12.6667	8	15	11	11.3333	27	19	26
Cre01.g010800	12	5	-7.33333	-23	0.00393419	-8.36953	-5.73991e-06	1	0.0234138	0.356479	-1.50527	-2.18813e-06	1	0.931085	0.0797235	-2.12744	-3.45464e-06	1	0.228937	0.0267497	5.56017	3.55178e-06	1	0.155392	0.189342	3.93409	2.28528e-06	1	0.577983	0.49955	-1.41333	-1.26651e-06	1	0.987511	5	12	6	7.66667	0	0	1	0.333333	2	6	3	3.66667	1	3	4
Cre01.g010816	6	3	-5	#DIV/0!	0.00636619	-30.2939	-4.17135e-06	1	0.0353277	0.332571	-1.77824	-1.8879e-06	1	0.895488	0.647808	-1.25854	-8.86169e-07	1	1	0.0312799	17.0359	2.28345e-06	1	0.173147	0.0391164	24.0707	3.28518e-06	1	0.184658	0.790621	1.41294	1.00173e-06	1	1	5	4	6	5	0	0	0	0	1	2	3	2	2	3	4
Cre01.g010832	164	91	-129.333	-19.4762	0.472634	-1.148	-1.45866e-05	1	0.943725	5.51264e-16	-5.60345	-9.29539e-05	9.77997e-12	2.32856e-13	2.69467e-26	-14.2101	-0.000105184	4.78062e-22	1.2385e-24	1.25986e-12	-4.88107	-7.83674e-05	2.23512e-08	9.39125e-11	8.67948e-22	-12.3781	-9.05972e-05	1.53983e-17	1.28319e-19	0.00340996	-2.53595	-1.22298e-05	1	0.0219351	102	141	166	136.333	41	48	66	51.6667	30	10	13	17.6667	11	8	2
Cre01.g010848	11	3	4.33333	2.625	0.376496	1.98105	2.60835e-06	1	0.812313	0.376496	1.78893	2.09754e-06	1	0.951356	0.0575741	3.09546	5.57124e-06	1	0.177593	1	-1.1074	-5.10806e-07	1	1	0.444762	1.56253	2.96289e-06	1	0.970544	0.36993	1.73034	3.4737e-06	1	0.843238	3	6	0	3	5	0	3	2.66667	1	6	5	4	3	11	7
Cre01.g010864	5	1	2	7	0.649315	3.37793	9.95281e-07	1	1	0.0286311	6.69693	2.38444e-06	1	0.192185	0.649315	2.97278	8.25706e-07	1	1	0.417653	1.98255	1.38916e-06	1	0.971366	1	-1.13629	-1.69575e-07	1	1	0.417653	-2.25275	-1.55874e-06	1	0.903892	0	1	0	0.333333	0	2	0	0.666667	1	5	1	2.33333	1	1	1
Cre01.g010880	18	12	-14.3333	-5.77778	0.00666882	-2.48706	-8.73281e-06	1	0.036663	0.00397676	-2.20873	-7.99278e-06	1	0.0427452	9.54497e-05	-2.98863	-9.71838e-06	1	0.000615996	1	1.12602	7.40029e-07	1	1	0.845314	-1.20167	-9.85568e-07	1	1	0.572384	-1.3531	-1.7256e-06	1	1	17	15	20	17.3333	4	2	3	3	3	7	7	5.66667	3	3	7
Cre01.g010900	3786	2106	-2477.67	-1.95234	0.000249472	1.5387	0.00215772	1	0.00203583	0.00152517	1.45077	0.00180553	1	0.0197286	0.00454499	-1.39637	-0.00113696	1	0.0202646	0.615942	-1.06061	-0.000352192	1	1	1.20926e-10	-2.1486	-0.00329468	2.14535e-06	4.87579e-09	2.51862e-09	-2.02582	-0.00294249	4.46828e-05	5.38347e-08	3764	4751	5957	4824	3679	3401	2560	3213.33	5485	4554	5199	5079.33	2541	2171	3093
Cre01.g010950	20	6	-9	-2.125	0.839271	1.08435	1.19846e-06	1	1	0.582192	-1.22744	-2.63271e-06	1	1	0.431962	-1.25481	-2.88524e-06	1	0.819006	0.449455	-1.33097	-3.83116e-06	1	1	0.321305	-1.36066	-4.0837e-06	1	0.787222	0.905108	-1.0223	-2.52537e-07	1	1	9	23	19	17	6	6	12	8	9	10	11	10	13	3	15
Cre01.g011000	876	554	-560	-2.07969	0.0418501	1.26806	0.000220956	1	0.162039	0.000525236	1.4932	0.000406535	1	0.00823892	0.00156268	-1.44943	-0.000255591	1	0.00786038	0.162201	1.17755	0.000185578	1	0.555201	2.90509e-07	-1.83797	-0.000476548	0.00515392	6.45046e-06	5.34959e-11	-2.16429	-0.000662126	9.4907e-07	1.42717e-09	650	1125	1237	1004	571	537	531	546.333	1260	932	1044	1078.67	584	384	588
Cre01.g011050	23	5	-7.33333	-1.5	0.0764173	1.52614	9.71695e-06	1	0.260615	0.539069	1.14177	2.61824e-06	1	1	0.48539	1.19556	3.61165e-06	1	0.890885	0.218419	-1.33665	-7.09871e-06	1	0.671689	0.286846	-1.27651	-6.1053e-06	1	0.73766	1	1.04711	9.9341e-07	1	1	17	20	29	22	17	16	11	14.6667	18	19	18	18.3333	22	8	31
Cre01.g011100	17	6	9.66667	3.41667	1	1.05561	4.10358e-07	1	1	0.613464	-1.26283	-1.53579e-06	1	1	0.0115637	2.0455	7.71481e-06	1	0.0459982	0.507501	-1.33306	-1.94615e-06	1	1	0.0537243	1.93774	7.30446e-06	1	0.23563	0.00254409	2.58312	9.2506e-06	1	0.0169616	8	12	6	8.66667	7	1	4	4	6	7	2	5	12	11	18
Cre01.g011150	1	0	-0.333333	#DIV/0!	1	-2.95285	-2.78078e-07	1	1	1	-2.95285	-2.78078e-07	1	1	1	-2.95285	-2.78078e-07	1	1	1	1	0	1	1	1	1	0	1	1	1	1	0	1	1	0	1	0	0.333333	0	0	0	0	0	0	0	0	0	0	0
Cre01.g011200	4	2	-1.66667	-2.25	1	1.01664	4.40023e-08	1	1	1	-1.29328	-5.99838e-07	1	1	0.790621	1.29578	7.82374e-07	1	1	1	-1.3148	-6.4384e-07	1	1	1	1.27458	7.38372e-07	1	1	0.581215	1.67581	1.38221e-06	1	1	2	4	3	3	2	1	1	1.33333	1	2	2	1.66667	5	1	3
Cre01.g011250	2	1	-0.666667	#DIV/0!	0.709907	3.40566	9.95912e-07	1	1	1	-2.90729	-2.71591e-07	1	1	1	2.31835	5.45781e-07	1	1	0.350971	-9.90124	-1.2675e-06	1	0.870607	1	-1.469	-4.5013e-07	1	1	0.567314	6.74013	8.17373e-07	1	1	0	1	0	0.333333	0	2	0	0.666667	0	0	0	0	0	2	0
Cre01.g011300	47	16	33.3333	6.26316	0.717019	1.19357	1.98363e-06	1	1	0.807104	1.13107	1.34315e-06	1	1	8.90165e-11	4.21348	3.29299e-05	1.57924e-06	1.26643e-09	1	-1.05526	-6.4048e-07	1	1	1.03931e-06	3.53014	3.09463e-05	0.0184384	2.08108e-05	7.78057e-09	3.72521	3.15868e-05	0.000138035	1.56325e-07	16	8	12	12	4	9	6	6.33333	9	7	14	10	44	24	51
Cre01.g011350	6	2	-1.66667	-1.71429	0.503114	1.68209	2.36603e-06	1	0.958524	1	-1.21669	-6.1778e-07	1	1	0.852969	1.11718	4.06461e-07	1	1	0.38495	-2.04658	-2.98381e-06	1	0.924233	0.648551	-1.50566	-1.95957e-06	1	1	0.699674	1.35926	1.02424e-06	1	1	3	4	5	4	0	5	4	3	1	0	6	2.33333	3	4	3
Cre01.g011376	0	0	0	1	1	1	0	1	1	1	1	0	1	1	1	1	0	1	1	1	1	0	1	1	1	1	0	1	1	1	1	0	1	1	0	0	0	0	0	0	0	0	0	0	0	0	0	0	0
Cre01.g011400	31	21	-26.3333	-12.2857	2.55888e-07	-5.23243	-1.94681e-05	0.00453971	3.76115e-06	0.0153334	-1.64754	-9.45943e-06	1	0.121442	2.65079e-08	-4.27857	-1.84426e-05	0.000470276	2.88513e-07	0.00226455	3.17591	1.00086e-05	1	0.0223197	0.69362	1.22294	1.02546e-06	1	1	0.00226455	-2.59695	-8.98317e-06	1	0.0153166	25	31	30	28.6667	3	4	0	2.33333	10	16	12	12.6667	4	6	5
Cre01.g011450	83	41	-63.3333	-4.95833	4.20121e-05	-2.14877	-3.52812e-05	0.745337	0.000413846	0.0359596	-1.38339	-1.82894e-05	1	0.223741	4.84686e-11	-3.08215	-4.45819e-05	8.59881e-07	7.08304e-10	0.0254922	1.55326	1.69918e-05	1	0.149754	0.105061	-1.43438	-9.30064e-06	1	0.389933	1.14752e-05	-2.22796	-2.62925e-05	0.203581	0.000133234	58	86	94	79.3333	17	14	17	16	42	46	37	41.6667	14	11	34
Cre01.g011500	39	27	25	3.88462	0.0666701	-1.67369	-1.12657e-05	1	0.234402	0.0798873	-1.52644	-9.65261e-06	1	0.37524	0.22789	1.31229	8.74049e-06	1	0.51681	0.79993	1.09646	1.61311e-06	1	1	0.00392271	2.19637	2.00062e-05	1	0.0296266	0.00392271	2.00314	1.83931e-05	1	0.0247397	29	46	25	33.3333	11	8	7	8.66667	16	24	8	16	44	19	38
Cre01.g011550	1	0	-0.333333	#DIV/0!	1	1.85431	3.58876e-07	1	1	1	-2.95006	-2.77681e-07	1	1	1	-2.95006	-2.77681e-07	1	1	1	-5.47032	-6.36557e-07	1	1	1	-5.47032	-6.36557e-07	1	1	1	1	0	1	1	0	1	0	0.333333	0	1	0	0.333333	0	0	0	0	0	0	0
Cre01.g011600	11	4	-7	-4	0.0492397	1.78467	6.22101e-06	1	0.185076	0.00941235	-2.82512	-5.1219e-06	1	0.0827475	0.392045	-1.41127	-2.31043e-06	1	0.76356	4.20672e-05	-5.04189	-1.13429e-05	0.746314	0.000721773	0.0114703	-2.51864	-8.53144e-06	1	0.0722893	0.189544	2.00183	2.81147e-06	1	0.541935	6	12	10	9.33333	8	7	7	7.33333	4	1	2	2.33333	6	4	5
Cre01.g011630	10	7	-6.66667	#DIV/0!	0.00452547	-40.5039	-5.62521e-06	1	0.0263926	0.230512	-2.37584	-3.34e-06	1	0.736715	1	1.00252	1.45359e-08	1	1	0.0491672	17.0483	2.28521e-06	1	0.243312	0.00452547	40.606	5.63975e-06	1	0.0333693	0.184022	2.38183	3.35454e-06	1	0.531542	7	5	8	6.66667	0	0	0	0	2	2	2	2	4	10	0
Cre01.g011660	0	0	0	1	1	1	0	1	1	1	1	0	1	1	1	1	0	1	1	1	1	0	1	1	1	1	0	1	1	1	1	0	1	1	0	0	0	0	0	0	0	0	0	0	0	0	0	0	0
Cre01.g011750	9	3	-3	-1.64286	0.210831	1.77815	4.25287e-06	1	0.551837	0.257904	1.63786	3.48614e-06	1	0.780532	1	-1.01964	-1.05259e-07	1	1	0.906666	-1.08565	-7.66727e-07	1	1	0.210831	-1.81307	-4.35813e-06	1	0.62163	0.257904	-1.67003	-3.5914e-06	1	0.660019	7	6	6	6.33333	8	1	6	5	4	9	10	7.66667	5	6	3
Cre01.g011800	1	0	0.333333	#DIV/0!	1	5.46912	6.36386e-07	1	1	1	3.67167	3.80435e-07	1	1	1	1	0	1	1	1	-1.48955	-2.55951e-07	1	1	1	-5.46912	-6.36386e-07	1	1	1	-3.67167	-3.80435e-07	1	1	0	0	0	0	0	1	0	0.333333	0	1	0	0.333333	0	0	0
Cre01.g011850	8	3	-4	#DIV/0!	0.031313	-24.3772	-3.32882e-06	1	0.128564	0.823729	-1.2307	-6.50698e-07	1	1	1	-1.13809	-4.21181e-07	1	1	0.0208131	19.8075	2.67812e-06	1	0.128881	0.0208131	21.4194	2.90764e-06	1	0.114958	1	1.08137	2.29516e-07	1	1	3	8	1	4	0	0	0	0	1	2	4	2.33333	2	2	4
Cre01.g011901	5	1	-2	-4	0.732182	-1.6627	-9.38344e-07	1	1	0.299281	-2.60401	-1.45018e-06	1	0.84225	0.76018	-1.46397	-7.46129e-07	1	1	1	-1.56613	-5.11836e-07	1	1	1	1.13575	1.92215e-07	1	1	0.692354	1.77874	7.04052e-07	1	1	0	5	3	2.66667	1	0	1	0.666667	0	1	1	0.666667	1	2	1
Cre01.g011950	3	2	1.66667	6	0.37508	4.88117	1.63193e-06	1	0.809919	0.0312799	5.76907	2.00527e-06	1	0.203274	0.625048	2.94308	8.17017e-07	1	1	1	1.1819	3.73338e-07	1	1	0.726632	-1.65852	-8.14918e-07	1	1	0.507938	-1.96021	-1.18826e-06	1	0.990305	0	0	1	0.333333	1	1	1	1	3	3	0	2	2	1	0
Cre01.g012000	10	4	-4	-3	0.841415	-1.2907	-1.1515e-06	1	1	0.492114	1.36519	1.86706e-06	1	1	0.681218	-1.35262	-1.33285e-06	1	1	0.281911	1.76205	3.01856e-06	1	0.770278	1	-1.04798	-1.81345e-07	1	1	0.198737	-1.84658	-3.19991e-06	1	0.562327	2	5	11	6	1	4	1	2	8	6	4	6	3	2	5
Cre01.g012050	1	0	0.333333	#DIV/0!	1	1	0	1	1	1	1	0	1	1	1	3.56339	3.65018e-07	1	1	1	1	0	1	1	1	3.56339	3.65018e-07	1	1	1	3.56339	3.65018e-07	1	1	0	0	0	0	0	0	0	0	0	0	0	0	1	0	0
Cre01.g012100	1	0	0.333333	#DIV/0!	1	5.46446	6.35722e-07	1	1	1	1	0	1	1	1	1	0	1	1	1	-5.46446	-6.35722e-07	1	1	1	-5.46446	-6.35722e-07	1	1	1	1	0	1	1	0	0	0	0	0	0	1	0.333333	0	0	0	0	0	0	0
Cre01.g012126	1	1	-1	#DIV/0!	1	1.85283	3.58592e-07	1	1	0.625048	3.05393	8.63627e-07	1	1	1	-2.95285	-2.78078e-07	1	1	1	1.64826	5.05035e-07	1	1	1	-5.47112	-6.3667e-07	1	1	0.250048	-9.01781	-1.14171e-06	1	0.646069	0	1	0	0.333333	0	1	0	0.333333	1	1	1	1	0	0	0
Cre01.g012150	69	34	54	4.24	0.898714	-1.03783	-1.208e-06	1	1	0.00720455	1.57354	1.90053e-05	1	0.0680958	6.02024e-08	2.37567	4.55852e-05	0.00106805	6.25689e-07	0.0148232	1.63308	2.02133e-05	1	0.100374	1.12544e-06	2.46555	4.67932e-05	0.0199664	2.23839e-05	0.00818409	1.50976	2.65799e-05	1	0.0461116	30	46	43	39.6667	11	18	21	16.6667	56	44	37	45.6667	80	64	68
Cre01.g012175	5	4	-3.33333	-11	0.109487	-4.10914	-2.42222e-06	1	0.345871	0.629248	1.23326	7.46732e-07	1	1	0.0391164	-6.3092	-2.69389e-06	1	0.129014	0.0386463	5.06763	3.16896e-06	1	0.203389	1	-1.53541	-2.71666e-07	1	1	0.0117462	-7.78088	-3.44062e-06	1	0.0625967	3	5	3	3.66667	0	1	0	0.333333	4	4	2	3.33333	0	0	1
Cre01.g012200	23	13	-18.3333	-3.89474	0.0520286	-1.69663	-8.5296e-06	1	0.193794	0.657311	1.12421	2.58029e-06	1	1	0.00250597	-2.00219	-1.03982e-05	1	0.0120288	0.0232834	1.90737	1.11099e-05	1	0.13963	0.699823	-1.1801	-1.8686e-06	1	1	0.000551299	-2.25088	-1.29785e-05	1	0.00439972	25	22	27	24.6667	9	4	6	6.33333	21	22	18	20.3333	8	9	11
Cre01.g012222	1	0	-0.333333	#DIV/0!	1	-2.95285	-2.78079e-07	1	1	1	-2.95285	-2.78079e-07	1	1	1	-2.95285	-2.78079e-07	1	1	1	1	0	1	1	1	1	0	1	1	1	1	0	1	1	0	0	1	0.333333	0	0	0	0	0	0	0	0	0	0	0
Cre01.g012244	49	20	31.3333	2.34286	7.10098e-05	2.22097	2.45942e-05	1	0.000664094	3.55168e-05	2.12888	2.27391e-05	0.630104	0.000863156	2.45046e-10	2.96885	3.96589e-05	4.34737e-06	3.3186e-09	0.82948	-1.04326	-1.85507e-06	1	1	0.107944	1.33674	1.50647e-05	1	0.398573	0.0421873	1.39456	1.69198e-05	1	0.177862	19	28	25	24	26	19	25	23.3333	28	45	39	37.3333	57	39	68
Cre01.g012300	31	9	-15.3333	-2.24324	0.938501	1.02745	6.33717e-07	1	1	0.689588	-1.11417	-2.36562e-06	1	1	0.0963167	-1.49553	-7.64909e-06	1	0.268166	0.689588	-1.14476	-2.99934e-06	1	1	0.112893	-1.53659	-8.2828e-06	1	0.409326	0.23698	-1.34228	-5.28347e-06	1	0.630419	18	27	38	27.6667	13	17	7	12.3333	14	23	17	18	14	10	18
Cre01.g012350	31	16	-25.6667	-20.25	5.26879e-09	-8.42852	-1.99755e-05	9.34736e-05	9.74699e-08	5.26794e-05	-2.44343	-1.33888e-05	0.934585	0.0012106	1.01794e-06	-3.20168	-1.55856e-05	0.0180592	8.9847e-06	0.010848	3.44947	6.5867e-06	1	0.0792039	0.0436639	2.63253	4.38994e-06	1	0.201049	0.533945	-1.31032	-2.19676e-06	1	1	21	29	31	27	0	3	1	1.33333	10	7	7	8	5	7	7
Cre01.g012400	12	6	-4.33333	-1.68421	1.4697e-05	3.59807	1.48141e-05	0.260739	0.000160751	0.474592	1.29314	1.67149e-06	1	1	0.0170445	2.00863	5.75115e-06	1	0.0639917	0.000461036	-2.78242	-1.31426e-05	1	0.00592699	0.0212975	-1.79131	-9.06294e-06	1	0.117014	0.186061	1.55329	4.07967e-06	1	0.535167	2	7	11	6.66667	11	9	12	10.6667	5	8	6	6.33333	12	5	14
Cre01.g012450	75	40	-56	-3.89655	0.00636895	-1.71478	-2.64039e-05	1	0.0353319	0.741482	-1.06138	-3.6633e-06	1	1	0.230104	-1.22696	-1.17172e-05	1	0.519638	0.0171916	1.61561	2.27406e-05	1	0.111313	0.108569	1.39759	1.46867e-05	1	0.400314	0.450058	-1.156	-8.05386e-06	1	0.949291	70	72	84	75.3333	9	22	27	19.3333	68	45	44	52.3333	55	30	57
Cre01.g012500	65	30	50.3333	7.04	2.03171e-05	2.86833	3.61087e-05	0.360446	0.000214935	0.0237202	-1.991	-9.61966e-06	1	0.167016	1.50049e-07	3.3233	4.49017e-05	0.00266202	1.48137e-06	5.5557e-10	-5.71084	-4.57284e-05	9.85637e-06	2.79217e-08	0.509686	1.15862	8.79296e-06	1	1	1.18518e-12	6.61667	5.45213e-05	2.10264e-08	3.84394e-11	19	19	31	23	27	15	45	29	4	10	11	8.33333	65	42	69
Cre01.g012550	1	0	-0.333333	#DIV/0!	1	-2.95285	-2.78079e-07	1	1	1	1.24374	1.02486e-07	1	1	1	-2.95285	-2.78079e-07	1	1	1	3.67257	3.80564e-07	1	1	1	1	0	1	1	1	-3.67257	-3.80564e-07	1	1	0	0	1	0.333333	0	0	0	0	1	0	0	0.333333	0	0	0
Cre01.g012600	5	3	3.66667	12	0.289351	-3.03827	-1.58794e-06	1	0.681181	1	-1.15733	-3.21778e-07	1	1	0.210651	1.9109	2.15611e-06	1	0.489669	0.453366	2.62524	1.26617e-06	1	1	0.022584	5.80583	3.74405e-06	1	0.121878	0.210651	2.21154	2.47789e-06	1	0.586497	2	4	2	2.66667	0	1	0	0.333333	1	3	1	1.66667	2	5	5
Cre01.g012650	0	0	0	1	1	1	0	1	1	1	1	0	1	1	1	1	0	1	1	1	1	0	1	1	1	1	0	1	1	1	1	0	1	1	0	0	0	0	0	0	0	0	0	0	0	0	0	0	0
Cre01.g012700	0	0	0	1	1	1	0	1	1	1	1	0	1	1	1	1	0	1	1	1	1	0	1	1	1	1	0	1	1	1	1	0	1	1	0	0	0	0	0	0	0	0	0	0	0	0	0	0	0
Cre01.g012750	3	1	-1.33333	-5	0.68756	-1.96747	-7.53724e-07	1	1	0.37508	-2.93094	-1.00982e-06	1	0.949392	1	1.28355	4.34619e-07	1	1	1	-1.4897	-2.56096e-07	1	1	0.68756	2.52535	1.18834e-06	1	1	0.21884	3.762	1.44444e-06	1	0.597417	1	1	3	1.66667	0	0	1	0.333333	0	0	1	0.333333	1	1	3
Cre01.g012800	120	72	-98	-10.1875	1.74025e-09	-4.42277	-6.99402e-05	3.08738e-05	3.41524e-08	0.000765706	-2.01962	-4.5626e-05	1	0.0110984	7.5209e-15	-6.64475	-7.67732e-05	1.33428e-10	1.57903e-13	0.00315079	2.1899	2.43142e-05	1	0.0294666	0.196915	-1.50239	-6.83297e-06	1	0.59514	3.83448e-06	-3.29009	-3.11471e-05	0.0680275	4.89406e-05	84	119	123	108.667	3	17	12	10.6667	41	56	21	39.3333	12	9	16
Cre01.g012850	1	1	-0.333333	#DIV/0!	1	1.85372	3.58682e-07	1	1	1	1.24463	1.02778e-07	1	1	1	-2.95048	-2.77741e-07	1	1	1	-1.48938	-2.55904e-07	1	1	1	-5.46938	-6.36423e-07	1	1	1	-3.67225	-3.80519e-07	1	1	0	0	1	0.333333	0	0	1	0.333333	0	1	0	0.333333	0	0	0
Cre01.g012900	12	6	-10	-5.28571	0.0535464	-2.26806	-5.83193e-06	1	0.198447	0.164715	-1.57754	-3.81881e-06	1	0.600658	0.222688	-1.47392	-3.35397e-06	1	0.509178	0.571935	1.43772	2.01312e-06	1	1	0.458678	1.53879	2.47796e-06	1	0.983134	1	1.0703	4.64843e-07	1	1	9	14	14	12.3333	2	2	3	2.33333	5	5	7	5.66667	9	2	8
Cre01.g012950	1	0	-0.333333	#DIV/0!	1	-2.9559	-2.78513e-07	1	1	1	-2.9559	-2.78513e-07	1	1	1	1.20728	8.72455e-08	1	1	1	1	0	1	1	1	3.5686	3.65759e-07	1	1	1	3.5686	3.65759e-07	1	1	1	0	0	0.333333	0	0	0	0	0	0	0	0	0	1	0
Cre01.g013000	5	4	2.66667	3	1	1.2869	5.99419e-07	1	1	0.451237	1.70578	1.47458e-06	1	1	0.142334	2.18554	2.47692e-06	1	0.361355	0.816255	1.3255	8.75157e-07	1	1	0.513028	1.69829	1.8775e-06	1	1	0.837648	1.28125	1.00234e-06	1	1	2	3	2	2.33333	1	2	1	1.33333	5	1	3	3	1	6	5
Cre01.g013050	15	7	9.66667	4.625	3.64171e-10	10.0304	2.13689e-05	6.46075e-06	7.84072e-09	0.000130509	4.39275	8.02835e-06	1	0.00260445	0.0037998	3.59966	6.15163e-06	1	0.0173564	0.00305118	-2.28341	-1.33406e-05	1	0.0287015	0.000389918	-2.7865	-1.52173e-05	1	0.0041472	0.590991	-1.22032	-1.87672e-06	1	1	2	1	5	2.66667	16	12	9	12.3333	10	13	4	9	8	5	10
Cre01.g013100	17	7	10	#DIV/0!	0.00855341	-35.8704	-4.96541e-06	1	0.045176	0.113768	-3.08045	-3.44967e-06	1	0.479948	0.0711281	2.36609	6.97774e-06	1	0.209164	0.149189	11.6445	1.51574e-06	1	0.523903	3.11635e-05	84.8726	1.19431e-05	0.552872	0.000446225	0.00126126	7.28864	1.04274e-05	1	0.00916677	4	7	7	6	0	0	0	0	1	3	0	1.33333	9	17	4
Cre01.g013150	9	7	4.33333	1.65	0.0829926	1.88297	6.03584e-06	1	0.276502	0.207051	1.51889	3.54706e-06	1	0.695174	0.0650321	1.80205	5.48273e-06	1	0.195581	0.556595	-1.2397	-2.48878e-06	1	1	1	-1.0449	-5.53106e-07	1	1	0.556595	1.18643	1.93568e-06	1	1	8	5	11	8	6	6	8	6.66667	13	9	5	9	6	14	13
Cre01.g013200	25	5	14.6667	5.4	0.0990319	-1.82355	-5.36075e-06	1	0.31889	0.415358	1.26276	3.11902e-06	1	0.998972	0.0429445	1.66381	7.87953e-06	1	0.139442	0.0195323	2.30271	8.47978e-06	1	0.122837	0.00124871	3.03404	1.32403e-05	1	0.0113726	0.269294	1.3176	4.76051e-06	1	0.676419	17	14	11	14	3	5	2	3.33333	13	13	13	13	16	11	27
Cre01.g013250	4	1	2.33333	3.33333	1	1.13328	2.41374e-07	1	1	0.17976	2.18002	2.13704e-06	1	0.633739	0.38788	1.89267	1.61664e-06	1	0.757911	0.301992	1.92363	1.89566e-06	1	0.796675	0.581215	1.67008	1.37527e-06	1	1	0.814636	-1.15182	-5.20395e-07	1	1	4	0	2	2	0	2	1	1	4	3	3	3.33333	3	3	3
Cre01.g013300	18	11	-16.6667	-5.54545	0.00627672	-2.39484	-9.96701e-06	1	0.0350498	0.0587581	-1.53088	-5.93434e-06	1	0.312198	0.168923	-1.36273	-4.55507e-06	1	0.413984	0.245406	1.56435	4.03267e-06	1	0.718665	0.0937426	1.75738	5.41194e-06	1	0.356122	0.700777	1.12339	1.37927e-06	1	1	21	21	19	20.3333	3	3	5	3.66667	11	10	8	9.66667	13	10	11
Cre01.g013350	123	87	91	1.8452	6.13837e-11	2.17735	0.000111376	1.08901e-06	1.45008e-09	4.06374e-15	2.39828	0.000132276	7.20949e-11	1.41363e-12	1.81873e-08	1.89273	8.44513e-05	0.000322661	2.02931e-07	0.397387	1.10147	2.08993e-05	1	0.93963	0.220227	-1.15038	-2.69252e-05	1	0.641879	0.0280123	-1.2671	-4.78245e-05	1	0.129049	93	146	101	113.333	112	108	103	107.667	216	195	185	198.667	183	114	195
Cre01.g013400	8	5	-5	-4	0.405672	-1.71529	-2.37888e-06	1	0.852134	0.845314	-1.12089	-6.15265e-07	1	1	0.0788094	-2.11492	-3.00732e-06	1	0.226476	0.664116	1.53029	1.76362e-06	1	1	0.790742	-1.23298	-6.28432e-07	1	1	0.238507	-1.88682	-2.39205e-06	1	0.63249	7	4	9	6.66667	2	1	2	1.66667	7	4	2	4.33333	3	1	3
Cre01.g013450	1	1	-0.333333	-2	0.625048	2.02669	7.17195e-07	1	1	1	-1.33576	-1.75588e-07	1	1	1	1.24889	1.73862e-07	1	1	0.625048	-2.70717	-8.92783e-07	1	1	1	-1.62279	-5.43333e-07	1	1	1	1.66821	3.4945e-07	1	1	0	1	1	0.666667	1	1	0	0.666667	1	0	0	0.333333	1	0	1
Cre01.g013500	15	11	10	2.76471	0.705601	-1.15459	-1.69546e-06	1	1	0.147178	1.42315	5.35829e-06	1	0.558045	0.134212	-1.48595	-4.14111e-06	1	0.344381	0.0894949	1.64316	7.05374e-06	1	0.373935	0.390546	-1.28699	-2.44566e-06	1	0.891264	0.00334521	-2.11473	-9.4994e-06	1	0.0215887	14	17	14	15	7	5	5	5.66667	17	19	11	15.6667	6	4	13
Cre01.g013550	4	2	-2	-7	1	-1.01837	-3.7686e-08	1	1	0.224773	-3.99484	-1.56609e-06	1	0.72731	0.731179	-1.69007	-8.52963e-07	1	1	0.380343	-3.92277	-1.5284e-06	1	0.916313	1	-1.65958	-8.15277e-07	1	1	0.628206	2.36371	7.13127e-07	1	1	2	4	1	2.33333	0	1	2	1	0	1	0	0.333333	2	0	1
Cre01.g013600	77	24	-53.6667	-13.3846	5.20223e-10	-5.79295	-4.03151e-05	9.22927e-06	1.0858e-08	0.00182354	-1.92424	-2.3404e-05	1	0.0228632	0.0109698	-1.69401	-1.99626e-05	1	0.0440204	0.000488293	3.01051	1.69111e-05	1	0.00620545	8.43336e-05	3.41966	2.03526e-05	1	0.00107948	0.603066	1.13591	3.44146e-06	1	1	53	80	41	58	3	3	7	4.33333	17	27	22	22	22	24	32
Cre01.g013650	13	6	-7.66667	-5.6	0.112258	-2.37236	-4.57122e-06	1	0.352989	0.682768	-1.25726	-1.61694e-06	1	1	0.226308	-1.75071	-3.38845e-06	1	0.514896	0.299087	1.88693	2.95428e-06	1	0.795161	0.684015	1.35509	1.18277e-06	1	1	0.511112	-1.39248	-1.77151e-06	1	0.994477	7	13	8	9.33333	3	0	2	1.66667	4	2	10	5.33333	6	2	4
Cre01.g013700	71	32	49.3333	1.77895	7.63404e-05	1.99028	6.04357e-05	1	0.000708715	0.0083625	1.56625	3.45575e-05	1	0.0756163	8.03256e-06	2.08745	6.63654e-05	0.142506	6.18573e-05	0.160574	-1.27073	-2.58782e-05	1	0.551013	0.765444	1.04882	5.9297e-06	1	1	0.0747504	1.33277	3.18079e-05	1	0.277391	61	91	67	73	75	60	55	63.3333	86	73	91	83.3333	126	113	99
Cre01.g013750	7	3	3.33333	4.33333	0.734852	1.33575	5.15788e-07	1	1	0.522733	1.58145	8.9324e-07	1	1	0.0460638	3.17317	3.3385e-06	1	0.147565	1	1.18394	3.77452e-07	1	1	0.169574	2.37557	2.82272e-06	1	0.537984	0.269705	2.0065	2.44527e-06	1	0.677067	2	1	2	1.66667	1	0	2	1	0	4	2	2	2	4	7
Cre01.g013769	0	0	0	1	1	1	0	1	1	1	1	0	1	1	1	1	0	1	1	1	1	0	1	1	1	1	0	1	1	1	1	0	1	1	0	0	0	0	0	0	0	0	0	0	0	0	0	0	0
Cre01.g013800	7	4	2.66667	3.66667	1	-1.28335	-5.80305e-07	1	1	0.833406	1.20466	5.37912e-07	1	1	0.687636	1.50287	1.32169e-06	1	1	0.657705	1.546	1.11822e-06	1	1	0.52593	1.9287	1.90199e-06	1	1	1	1.24754	7.83775e-07	1	1	2	5	2	3	0	3	0	1	5	1	2	2.66667	4	0	7
Cre01.g013801	15	12	-13.6667	-3.5625	0.148924	-1.54854	-5.66594e-06	1	0.428976	0.0468051	-1.65642	-6.33869e-06	1	0.26743	0.00452038	-2.04851	-8.18697e-06	1	0.0201599	1	-1.06967	-6.72743e-07	1	1	0.452019	-1.32287	-2.52103e-06	1	0.977194	0.542941	-1.23671	-1.84829e-06	1	1	20	18	19	19	6	5	5	5.33333	10	8	7	8.33333	8	6	7
Cre01.g013850	2	0	0.666667	#DIV/0!	1	1	0	1	1	0.569019	6.22459	7.43961e-07	1	1	1	1	0	1	1	0.569019	6.22459	7.43961e-07	1	1	1	1	0	1	1	0.569019	-6.22459	-7.43961e-07	1	1	0	0	0	0	0	0	0	0	2	0	0	0.666667	0	0	0
Cre01.g013900	59	51	-55.3333	-24.7143	1.69915e-15	-10.5462	-4.39171e-05	3.01446e-11	6.51072e-14	0.000309485	-1.89098	-2.28601e-05	1	0.00532549	3.25155e-18	-7.60684	-4.21394e-05	5.76858e-14	8.75353e-17	7.13958e-07	5.57714	2.10569e-05	0.0126663	1.93379e-05	0.585259	1.38642	1.77769e-06	1	1	4.89093e-07	-4.02271	-1.92792e-05	0.00867699	7.29772e-06	56	60	57	57.6667	3	3	1	2.33333	20	26	21	22.3333	5	7	5
Cre01.g014000	55	28	40.3333	3.28302	1	1.00425	1.43421e-07	1	1	3.53305e-06	1.96568	3.25985e-05	0.0626798	0.000118712	3.2647e-05	1.82956	2.80034e-05	0.57919	0.000229837	0.000118151	1.95736	3.24551e-05	1	0.00180388	0.000717771	1.82182	2.786e-05	1	0.00703146	0.622588	-1.0744	-4.59509e-06	1	1	32	39	50	40.3333	19	19	15	17.6667	60	61	53	58	56	43	70
Cre01.g014050	16	7	10.6667	3.90909	0.151903	2.05372	3.66637e-06	1	0.435154	0.383632	1.57218	1.99087e-06	1	0.95838	3.21672e-07	4.5518	1.23583e-05	0.00570678	3.01627e-06	0.585027	-1.30629	-1.67551e-06	1	1	0.0136662	2.21637	8.69194e-06	1	0.082495	0.000274795	2.89522	1.03674e-05	1	0.00238393	4	5	3	4	4	5	2	3.66667	7	2	5	4.66667	14	11	18
Cre01.g014100	0	0	0	1	1	1	0	1	1	1	1	0	1	1	1	1	0	1	1	1	1	0	1	1	1	1	0	1	1	1	1	0	1	1	0	0	0	0	0	0	0	0	0	0	0	0	0	0	0
Cre01.g014150	8	1	3.33333	3	1	-1.0455	-1.51318e-07	1	1	0.820596	1.13618	4.73515e-07	1	1	0.305882	1.62288	2.16581e-06	1	0.640539	0.820596	1.18788	6.24833e-07	1	1	0.305882	1.69672	2.31712e-06	1	0.761101	0.558941	1.42836	1.69229e-06	1	1	3	6	3	4	2	0	3	1.66667	3	3	4	3.33333	8	4	3
Cre01.g014200	0	0	0	1	1	1	0	1	1	1	1	0	1	1	1	1	0	1	1	1	1	0	1	1	1	1	0	1	1	1	1	0	1	1	0	0	0	0	0	0	0	0	0	0	0	0	0	0	0
Cre01.g014250	19	3	8.33333	2.38889	0.011397	2.38024	7.09631e-06	1	0.0577037	0.371139	1.43373	2.22998e-06	1	0.949392	6.49412e-05	3.06641	1.06241e-05	1	0.000429736	0.156351	-1.66017	-4.86634e-06	1	0.541049	0.489924	1.28828	3.52783e-06	1	1	0.00993822	2.13876	8.39417e-06	1	0.0545189	3	7	8	6	5	8	6	6.33333	9	4	6	6.33333	14	7	22
Cre01.g014300	5	3	-3.33333	-4.33333	0.443883	-1.83867	-1.7203e-06	1	0.905406	0.623654	-1.55226	-1.34183e-06	1	1	0.812917	-1.38799	-1.05427e-06	1	1	1	1.18451	3.78472e-07	1	1	0.782567	1.3247	6.66033e-07	1	1	1	1.11835	2.87561e-07	1	1	5	4	4	4.33333	0	2	1	1	1	2	3	2	5	2	0
Cre01.g014350	96	24	66.3333	9.29167	1.88343e-06	-2.91418	-2.9507e-05	0.0334139	2.4301e-05	0.50433	1.11925	5.35695e-06	1	1	5.52113e-05	1.80813	3.63026e-05	0.979503	0.000370214	2.3371e-07	3.2617	3.48639e-05	0.00414625	7.05144e-06	1.88728e-15	5.26922	6.58096e-05	3.34822e-11	1.49474e-13	0.00131527	1.61548	3.09457e-05	1	0.00951636	45	53	63	53.6667	6	8	10	8	54	41	37	44	61	60	102
Cre01.g014400	10	5	5	4	0.686739	-1.36964	-1.23028e-06	1	1	0.845163	-1.16372	-6.41346e-07	1	1	0.427221	1.59105	2.69435e-06	1	0.81271	1	1.17695	5.88932e-07	1	1	0.241683	2.17917	3.92463e-06	1	0.68364	0.241683	1.85154	3.3357e-06	1	0.638907	3	6	7	5.33333	2	2	1	1.66667	6	4	0	3.33333	9	1	10
Cre01.g014450	19	13	-15.6667	-24.5	0.0177188	-2.34465	-7.89622e-06	1	0.0821219	0.450875	-1.23167	-2.58974e-06	1	1	2.95399e-10	-15.7822	-1.28961e-05	5.24067e-06	3.98833e-09	0.0966075	1.90364	5.30648e-06	1	0.396464	0.00741188	-6.73116	-4.99992e-06	1	0.0503616	1.14293e-07	-12.8137	-1.03064e-05	0.00202768	1.92015e-06	14	19	16	16.3333	1	2	6	3	11	9	9	9.66667	1	0	1
Cre01.g014500	9	2	4.33333	5.33333	0.592459	-1.6896	-1.41602e-06	1	1	0.233946	1.79279	2.75053e-06	1	0.743407	1	1.09632	3.34167e-07	1	1	0.0930072	3.02911	4.16656e-06	1	0.385319	0.438952	1.85234	1.75019e-06	1	0.962458	0.333616	-1.63529	-2.41636e-06	1	0.78518	2	6	4	4	2	0	1	1	9	3	4	5.33333	2	4	4
Cre01.g014600	41	5	21.3333	5.92308	0.0715867	2.2521	5.39563e-06	1	0.248158	0.849569	1.17596	7.58251e-07	1	1	1.06928e-07	6.29444	2.28152e-05	0.00189701	1.07724e-06	0.150501	-1.91512	-4.63738e-06	1	0.526531	0.00412771	2.79492	1.74196e-05	1	0.0309771	1.52829e-06	5.35261	2.20569e-05	0.0271133	2.08725e-05	4	8	3	5	6	5	4	5	5	7	1	4.33333	26	9	42
Cre01.g014650	25	8	15.3333	4.53846	0.294277	-1.47086	-3.9648e-06	1	0.689757	0.561681	1.17758	2.19937e-06	1	1	0.0135309	1.74896	9.27605e-06	1	0.0524359	0.103782	1.73206	6.16418e-06	1	0.417254	0.00188738	2.57248	1.32409e-05	1	0.0161836	0.0963704	1.48522	7.07668e-06	1	0.336668	13	16	15	14.6667	4	8	1	4.33333	16	14	8	12.6667	17	16	26
Cre01.g014700	10	2	-6.33333	-1.86364	0.26882	1.39126	4.51627e-06	1	0.650721	0.32301	-1.35558	-3.02778e-06	1	0.880671	0.684007	-1.15448	-1.54452e-06	1	1	0.0366931	-1.88596	-7.54405e-06	1	0.196194	0.130689	-1.60618	-6.06079e-06	1	0.448202	0.65921	1.17419	1.48326e-06	1	1	9	16	16	13.6667	8	8	9	8.33333	7	6	9	7.33333	9	8	10
Cre01.g014751	0	0	0	1	1	1	0	1	1	1	1	0	1	1	1	1	0	1	1	1	1	0	1	1	1	1	0	1	1	1	1	0	1	1	0	0	0	0	0	0	0	0	0	0	0	0	0	0	0
Cre01.g014800	5	2	-2	-2.2	0.03407	3.02337	4.78683e-06	1	0.137905	0.780435	1.18631	4.40772e-07	1	1	0.759416	-1.20775	-4.06941e-07	1	1	0.110315	-2.54854	-4.34606e-06	1	0.434719	0.0158357	-3.65146	-5.19378e-06	1	0.0924452	0.558929	-1.43276	-8.47713e-07	1	1	2	4	2	2.66667	5	5	1	3.66667	2	3	2	2.33333	2	0	3
Cre01.g014850	6	4	-2.66667	-2.33333	1	-1.01815	-7.19575e-08	1	1	1	-1.02485	-9.78704e-08	1	1	1	1.20076	8.10365e-07	1	1	1	-1.00658	-2.59129e-08	1	1	1	1.22256	8.82322e-07	1	1	0.835058	1.2306	9.08235e-07	1	1	4	6	4	4.66667	3	0	3	2	6	2	2	3.33333	6	1	6
Cre01.g014900	4	3	-2	-3	1	-1.29025	-5.95717e-07	1	1	1	1.0616	1.63127e-07	1	1	1	1.14912	3.94905e-07	1	1	0.781475	1.36972	7.58844e-07	1	1	0.781475	1.48265	9.90622e-07	1	1	1	1.08245	2.31778e-07	1	1	3	4	2	3	1	1	1	1	0	4	3	2.33333	4	0	4
Cre01.g014950	9	3	4.33333	3.16667	0.000309408	5.71762	8.51329e-06	1	0.00248351	0.00228605	4.09392	5.5832e-06	1	0.0272976	0.192589	2.29827	2.34282e-06	1	0.455927	0.401322	-1.39661	-2.93009e-06	1	0.946411	0.0353151	-2.48779	-6.17047e-06	1	0.171182	0.210684	-1.7813	-3.24038e-06	1	0.586497	0	5	1	2	3	5	8	5.33333	6	4	9	6.33333	4	2	5
Cre01.g015000	45	23	31	4.44444	0.189967	1.43422	5.24871e-06	1	0.51219	1.69784e-05	2.49801	1.81076e-05	0.301213	0.000456465	1.46698e-10	3.61304	3.15857e-05	2.60256e-06	2.04443e-09	0.021389	1.74173	1.28589e-05	1	0.131438	5.87175e-05	2.51917	2.6337e-05	1	0.000779721	0.0445587	1.44636	1.34781e-05	1	0.185985	11	15	17	14.3333	9	11	7	9	24	34	21	26.3333	42	26	52
Cre01.g015050	16	5	-9.33333	-3.15385	0.402824	-1.37117	-3.12478e-06	1	0.848975	0.0363031	-1.85242	-5.31192e-06	1	0.224722	0.254574	-1.41223	-3.36955e-06	1	0.557443	0.500666	-1.35098	-2.18714e-06	1	1	1	-1.02995	-2.44771e-07	1	1	0.500666	1.3117	1.94236e-06	1	0.987801	11	13	17	13.6667	1	6	6	4.33333	5	6	5	5.33333	7	7	8
Cre01.g015100	20	10	-12.6667	-3.53333	0.219612	-1.53605	-5.20881e-06	1	0.570864	0.858994	1.07631	1.139e-06	1	1	0.0473466	-1.96034	-7.31194e-06	1	0.150939	0.160251	1.65327	6.34781e-06	1	0.550333	0.601322	-1.27622	-2.10313e-06	1	1	0.0309041	-2.10994	-8.45094e-06	1	0.139509	16	14	23	17.6667	8	4	3	5	20	11	11	14	3	11	6
Cre01.g015103	5	2	2.66667	5	0.554683	-1.87392	-1.23742e-06	1	1	0.463951	1.48682	1.29171e-06	1	1	0.554683	-1.65104	-1.04628e-06	1	0.951705	0.187555	2.78618	2.52913e-06	1	0.607081	1	1.135	1.91147e-07	1	1	0.187555	-2.45479	-2.33799e-06	1	0.538416	5	2	2	3	1	1	0	0.666667	5	3	2	3.33333	2	2	0
Cre01.g015150	1	1	0	-1	1	1.85537	3.59345e-07	1	1	1	1.24591	1.03307e-07	1	1	1	1.20507	8.61513e-08	1	1	1	-1.48917	-2.56038e-07	1	1	1	-1.53964	-2.73193e-07	1	1	1	-1.03389	-1.71556e-08	1	1	0	1	0	0.333333	1	0	0	0.333333	0	0	1	0.333333	0	0	1
Cre01.g015200	4	1	2.33333	#DIV/0!	0.250048	-8.81147	-1.11232e-06	1	0.620173	1	1.02342	2.93807e-08	1	1	0.289188	2.14977	1.44264e-06	1	0.613401	0.250048	9.01781	1.14171e-06	1	0.718665	0.0312799	18.9426	2.55496e-06	1	0.156	0.507938	2.10058	1.41326e-06	1	0.990305	1	1	2	1.33333	0	0	0	0	1	1	1	1	2	1	4
Cre01.g015250	12	5	-7	-2.75	0.761112	-1.19739	-1.53621e-06	1	1	0.0992689	-1.70349	-3.84835e-06	1	0.437983	1	-1.00548	-5.0782e-08	1	1	0.377576	-1.42266	-2.31214e-06	1	0.912284	0.761112	1.19087	1.48543e-06	1	1	0.132942	1.6942	3.79756e-06	1	0.424044	8	14	11	11	5	5	2	4	6	2	6	4.66667	8	7	10
Cre01.g015300	2	1	-0.666667	-3	1	1.44964	4.39123e-07	1	1	1	-1.86747	-4.53654e-07	1	1	1	1.26709	2.60842e-07	1	1	0.625048	-2.70715	-8.92777e-07	1	1	1	-1.14407	-1.78281e-07	1	1	0.625048	2.36624	7.14495e-07	1	1	0	1	2	1	1	0	1	0.666667	0	1	0	0.333333	1	1	1
Cre01.g015350	590	237	389.667	5.676	0.00410152	1.56022	5.74078e-05	1	0.0242631	4.07916e-06	1.97754	0.000100173	0.0723685	0.000134514	7.23468e-28	4.98162	0.000408014	1.2835e-23	3.66473e-26	0.120029	1.26748	4.2765e-05	1	0.460817	4.0006e-15	3.1929	0.000350606	7.09747e-11	3.08586e-13	5.60942e-11	2.5191	0.000307841	9.95168e-07	1.49201e-09	102	110	156	122.667	101	82	67	83.3333	212	188	135	178.333	423	339	657
Cre01.g015400	13	8	3.33333	1.32258	8.80318e-05	3.00504	1.75503e-05	1	0.000802143	0.118527	1.61918	5.41973e-06	1	0.491334	0.259969	1.46099	4.03506e-06	1	0.567505	0.0216706	-1.8559	-1.21306e-05	1	0.13248	0.00810015	-2.05686	-1.35152e-05	1	0.054065	0.745621	-1.10828	-1.38467e-06	1	1	8	12	11	10.3333	19	11	11	13.6667	19	10	8	12.3333	11	6	18
Cre01.g015451	1	0	-0.333333	#DIV/0!	1	-2.95294	-2.78092e-07	1	1	1	-2.95294	-2.78092e-07	1	1	1	-2.95294	-2.78092e-07	1	1	1	1	0	1	1	1	1	0	1	1	1	1	0	1	1	1	0	0	0.333333	0	0	0	0	0	0	0	0	0	0	0
Cre01.g015500	69	16	28.3333	2.60377	0.00135417	2.11135	3.49231e-05	1	0.00917661	0.0766641	-1.56023	-1.12835e-05	1	0.365519	0.0591623	1.54606	1.71594e-05	1	0.181717	1.39257e-06	-3.29419	-4.62066e-05	0.0247057	3.54457e-05	0.16375	-1.36563	-1.77638e-05	1	0.526547	0.000420442	2.41221	2.84428e-05	1	0.00346771	34	36	42	37.3333	35	26	43	34.6667	29	14	10	17.6667	36	23	79
Cre01.g015550	3	1	2	7	0.0312799	6.39534	2.2686e-06	1	0.128458	0.125048	3.95904	1.2442e-06	1	0.501608	0.0312799	6.41521	2.27696e-06	1	0.106966	0.753985	-1.61538	-1.0244e-06	1	1	1	1.00311	8.35494e-09	1	1	0.753985	1.6204	1.03276e-06	1	1	0	1	0	0.333333	1	2	1	1.33333	2	0	2	1.33333	3	1	3
Cre01.g015600	27	11	24	25	2.66041e-07	-9.54801	-1.75442e-05	0.00471983	3.89425e-06	0.726603	1.09429	1.84772e-06	1	1	0.0812464	1.42115	8.25318e-06	1	0.232333	7.12538e-08	10.4483	1.93919e-05	0.00126411	2.41704e-06	1.38089e-10	13.5692	2.57974e-05	2.44983e-06	5.53009e-09	0.190007	1.2987	6.40546e-06	1	0.542732	19	28	23	23.3333	1	1	1	1	23	15	18	18.6667	21	28	26
Cre01.g015650	4	1	2.66667	9	1	1.63569	7.97637e-07	1	1	0.625048	-2.3993	-7.31791e-07	1	1	0.109487	2.73158	2.17271e-06	1	0.296552	0.37508	-3.92451	-1.52943e-06	1	0.908605	0.581215	1.66999	1.37508e-06	1	1	0.0391164	6.55388	2.90451e-06	1	0.167648	2	1	1	1.33333	0	2	1	1	0	0	1	0.333333	3	2	4
Cre01.g015700	3	1	1	2	0.179813	3.40529	2.34912e-06	1	0.492015	0.289188	2.48383	1.44918e-06	1	0.827842	1	1.26708	2.60845e-07	1	1	0.790621	-1.37098	-8.99941e-07	1	1	0.343907	-2.6875	-2.08827e-06	1	0.820834	0.507938	-1.96027	-1.18833e-06	1	0.990305	1	1	1	1	2	2	1	1.66667	1	3	2	2	2	1	0
Cre01.g015750	6	3	2	1.46154	0.024083	2.57428	5.91917e-06	1	0.105184	0.193809	1.86112	3.23774e-06	1	0.665334	0.145217	1.90472	3.40168e-06	1	0.366159	0.468888	-1.38319	-2.68143e-06	1	1	0.56808	-1.35153	-2.51749e-06	1	1	1	1.02343	1.63939e-07	1	1	4	7	2	4.33333	2	6	7	5	5	7	6	6	7	8	4
Cre01.g015850	129	70	-100.333	-22.5	8.11522e-15	-5.22289	-7.05092e-05	1.43972e-10	2.92626e-13	0.0334555	-1.39023	-2.44782e-05	1	0.21404	2.29337e-34	-16.5279	-8.19299e-05	4.06867e-30	1.68824e-32	3.43583e-09	3.75686	4.6031e-05	6.0955e-05	1.47234e-07	0.00160434	-3.16452	-1.14206e-05	1	0.014021	3.48077e-23	-11.8886	-5.74517e-05	6.17523e-19	3.63249e-21	77	106	132	105	8	11	7	8.66667	59	67	39	55	3	6	5
Cre01.g015950	18	3	-9.33333	-1.68293	0.0129637	1.74186	1.44323e-05	1	0.0636195	0.453005	-1.20207	-3.27032e-06	1	1	0.253227	-1.28865	-4.35757e-06	1	0.555158	0.00211364	-2.09385	-1.77026e-05	1	0.0212093	0.000743878	-2.24465	-1.87898e-05	1	0.00725118	0.760798	-1.07202	-1.08725e-06	1	1	25	20	24	23	17	18	18	17.6667	7	17	18	14	10	12	19
Cre01.g016001	3	1	1	2	0.733471	1.34556	5.27439e-07	1	1	1	-1.18965	-2.43316e-07	1	1	0.520248	1.53604	8.18161e-07	1	0.912568	0.733471	-1.60074	-7.70755e-07	1	1	1	1.14156	2.90722e-07	1	1	0.520248	1.82734	1.06148e-06	1	1	0	3	2	1.66667	2	0	1	1	1	2	0	1	1	3	2
Cre01.g016050	68	39	53.3333	5.21053	0.00201188	-1.9269	-2.25662e-05	1	0.0130361	0.779088	1.05964	2.798e-06	1	1	0.00903719	1.54423	2.5531e-05	1	0.0370703	0.00136588	2.04183	2.53642e-05	1	0.0146329	1.63034e-07	2.97559	4.80971e-05	0.00289239	3.79579e-06	0.0251488	1.45731	2.2733e-05	1	0.117716	55	68	44	55.6667	13	14	11	12.6667	60	42	29	43.6667	68	51	79
Cre01.g016100	1	0	-0.666667	#DIV/0!	1	-4.90567	-5.56152e-07	1	1	1	-4.90567	-5.56152e-07	1	1	1	-4.90567	-5.56152e-07	1	1	1	1	0	1	1	1	1	0	1	1	1	1	0	1	1	0	1	1	0.666667	0	0	0	0	0	0	0	0	0	0	0
Cre01.g016150	13	6	8	5	0.686698	-1.36478	-1.4462e-06	1	1	1	1.01131	6.12086e-08	1	1	0.022649	2.05122	5.6879e-06	1	0.0811421	0.686698	1.38022	1.50741e-06	1	1	0.0134397	2.79947	7.1341e-06	1	0.0815437	0.0362715	2.02828	5.62669e-06	1	0.158106	3	10	6	6.33333	4	0	2	2	3	7	4	4.66667	8	9	13
Cre01.g016200	9	3	5.33333	6.33333	0.209935	3.36618	2.33049e-06	1	0.551238	0.701598	1.688	6.77628e-07	1	1	0.00274505	7.04797	5.95677e-06	1	0.0129866	0.581314	-1.99418	-1.65287e-06	1	1	0.173965	2.09376	3.62627e-06	1	0.548385	0.0192891	4.17533	5.27914e-06	1	0.0945064	2	0	1	1	0	1	4	1.66667	2	1	1	1.33333	8	2	9
Cre01.g016250	3	1	-1	#DIV/0!	1	1.78233	3.41162e-07	1	1	0.703955	2.87797	8.18959e-07	1	1	1	-3.06249	-2.9369e-07	1	1	1	1.61473	4.77797e-07	1	1	1	-5.45835	-6.34853e-07	1	1	0.342748	-8.81376	-1.11265e-06	1	0.801805	1	0	0	0.333333	0	1	0	0.333333	3	0	0	1	0	0	0
Cre01.g016300	163	33	88	3.56311	3.88389e-08	2.73169	5.38115e-05	0.00068904	6.47594e-07	0.204602	1.26741	8.30974e-06	1	0.689821	1.75278e-17	4.18809	9.90684e-05	3.10961e-13	4.44865e-16	3.52228e-05	-2.15533	-4.55017e-05	0.624887	0.000619928	0.0109991	1.53315	4.5257e-05	1	0.0697908	2.06789e-12	3.30444	9.07587e-05	3.66864e-08	6.51158e-11	25	43	44	37.3333	47	39	47	44.3333	34	35	34	34.3333	111	68	188
Cre01.g016350	15	8	10.6667	7.4	3.52484e-05	5.17085	9.87245e-06	0.625343	0.000355107	1	-1.15738	-3.2186e-07	1	1	3.59034e-07	5.76683	1.12831e-05	0.00636962	3.34891e-06	0.000117024	-5.98463	-1.01943e-05	1	0.00178822	0.805229	1.11526	1.41069e-06	1	1	3.59034e-07	6.6744	1.1605e-05	0.00636962	5.52439e-06	2	4	2	2.66667	8	4	7	6.33333	4	0	1	1.66667	10	12	15
Cre01.g016400	43	20	-34	-10.2727	0.00471854	-1.9616	-1.54448e-05	1	0.0273836	0.0111618	-1.61216	-1.19634e-05	1	0.0952484	6.67329e-15	-7.57502	-2.73471e-05	1.18391e-10	1.4044e-13	0.486866	1.21675	3.4814e-06	1	1	0.000241727	-3.86165	-1.19023e-05	1	0.0027455	7.08783e-07	-4.69868	-1.53837e-05	0.0125745	1.0307e-05	28	45	40	37.6667	9	8	8	8.33333	17	21	13	17	2	4	5
Cre01.g016450	2	0	-0.666667	#DIV/0!	0.535819	-5.11094	-5.85382e-07	1	0.98938	0.535819	-5.11094	-5.85382e-07	1	1	1	-1.46761	-2.31886e-07	1	1	1	1	0	1	1	1	3.48249	3.53497e-07	1	1	1	3.48249	3.53497e-07	1	1	2	0	0	0.666667	0	0	0	0	0	0	0	0	0	0	1
Cre01.g016500	183	87	120	3.10526	0.745333	1.05034	5.23247e-06	1	1	2.6525e-07	1.93923	9.76326e-05	0.00470581	1.28574e-05	0.000126313	1.64679	6.72327e-05	1	0.000792122	1.04041e-05	1.8463	9.24001e-05	0.184579	0.000214129	0.00153367	1.56786	6.20003e-05	1	0.0134764	0.190922	-1.17759	-3.03999e-05	1	0.544994	95	138	142	125	62	62	47	57	203	182	146	177	147	101	230
Cre01.g016514	3	1	1.33333	5	1	-1.61059	-4.75693e-07	1	1	1	1.32667	4.09889e-07	1	1	1	1.56796	7.12648e-07	1	1	0.68756	2.13672	8.85583e-07	1	1	0.68756	2.52534	1.18834e-06	1	1	1	1.18188	3.02759e-07	1	1	2	1	1	1.33333	0	1	0	0.333333	3	0	1	1.33333	1	1	3
Cre01.g016528	20	8	10.3333	8.75	0.397521	-1.71432	-1.92381e-06	1	0.840874	0.00250229	2.92041	8.86653e-06	1	0.0295167	0.0046046	2.79141	8.27094e-06	1	0.0204789	0.000621386	5.0065	1.07903e-05	1	0.00759753	0.00121788	4.78536	1.01947e-05	1	0.0111259	0.922622	-1.04621	-5.95594e-07	1	1	6	4	6	5.33333	3	0	1	1.33333	11	12	12	11.6667	20	5	10
Cre01.g016542	0	0	0	1	1	1	0	1	1	1	1	0	1	1	1	1	0	1	1	1	1	0	1	1	1	1	0	1	1	1	1	0	1	1	0	0	0	0	0	0	0	0	0	0	0	0	0	0	0
Cre01.g016556	23	13	-18.3333	-3.2	0.191747	-1.39411	-6.32801e-06	1	0.515655	0.406744	1.17857	3.99726e-06	1	0.986037	0.228241	-1.31639	-5.38004e-06	1	0.517408	0.0517135	1.64306	1.03253e-05	1	0.253439	0.8371	1.05904	9.47973e-07	1	1	0.0517135	-1.55146	-9.3773e-06	1	0.210354	22	30	28	26.6667	7	9	9	8.33333	28	21	20	23	16	15	15
Cre01.g016570	15	8	10	2.875	1	1.04591	4.53387e-07	1	1	0.885835	-1.06454	-5.9868e-07	1	1	0.0192267	1.71475	7.05845e-06	1	0.0710439	0.885835	-1.11341	-1.05207e-06	1	1	0.121504	1.63948	6.60506e-06	1	0.431724	0.0192267	1.82541	7.65713e-06	1	0.0944618	10	15	10	11.6667	3	7	6	5.33333	7	7	10	8	16	12	18
Cre01.g016600	3	1	1	#DIV/0!	1	-2.92193	-2.73676e-07	1	1	1	1.25527	1.06212e-07	1	1	1	2.78604	7.43121e-07	1	1	1	3.66782	3.79888e-07	1	1	0.546802	8.14062	1.0168e-06	1	1	1	2.21947	6.36909e-07	1	1	0	0	1	0.333333	0	0	0	0	0	1	0	0.333333	0	0	3
Cre01.g016651	0	0	0	1	1	1	0	1	1	1	1	0	1	1	1	1	0	1	1	1	1	0	1	1	1	1	0	1	1	1	1	0	1	1	0	0	0	0	0	0	0	0	0	0	0	0	0	0	0
Cre01.g016700	7	2	-3	-5.5	0.562482	1.46976	1.47885e-06	1	1	0.153803	-3.50135	-2.24897e-06	1	0.57312	0.452617	-1.60438	-1.1859e-06	1	0.846891	0.0699367	-5.14615	-3.72782e-06	1	0.312925	0.185783	-2.35807	-2.66476e-06	1	0.570705	0.491978	2.18236	1.06306e-06	1	0.987511	1	3	7	3.66667	5	1	1	2.33333	2	0	0	0.666667	2	1	2
Cre01.g016750	1	0	-0.333333	#DIV/0!	1	-2.95294	-2.78092e-07	1	1	1	-2.95294	-2.78092e-07	1	1	1	-2.95294	-2.78092e-07	1	1	1	1	0	1	1	1	1	0	1	1	1	1	0	1	1	1	0	0	0.333333	0	0	0	0	0	0	0	0	0	0	0
Cre01.g016800	4	3	2	4	0.713256	2.09419	1.07053e-06	1	1	1	-1.08638	-7.77886e-08	1	1	0.235851	3.1404	2.09412e-06	1	0.530186	0.713256	-2.27508	-1.14832e-06	1	1	0.80765	1.49958	1.02359e-06	1	1	0.235851	3.41166	2.1719e-06	1	0.628451	1	2	0	1	0	3	0	1	1	1	0	0.666667	1	3	4
Cre01.g016850	33	10	23	4	0.17928	1.54552	5.21397e-06	1	0.492015	0.262828	1.36839	3.52103e-06	1	0.791853	9.27776e-09	3.51423	2.40306e-05	0.000164597	1.0702e-07	0.738926	-1.12944	-1.69294e-06	1	1	0.00105001	2.27382	1.88166e-05	1	0.00978889	2.57304e-05	2.56815	2.05096e-05	0.456483	0.00028178	6	17	11	11.3333	5	5	13	7.66667	12	12	10	11.3333	34	20	38
Cre01.g016900	340	84	176	3.58824	0.921675	1.01972	2.51472e-06	1	1	0.0544345	1.42958	5.47866e-05	1	0.295962	0.000223756	1.97826	0.000124763	1	0.00134075	0.0809888	1.40194	5.22719e-05	1	0.346929	0.000524816	1.94001	0.000122248	1	0.00535101	0.0795161	1.38381	6.99762e-05	1	0.290028	116	168	177	153.667	66	70	68	68	182	160	138	160	228	98	406
Cre01.g016950	0	0	0	1	1	1	0	1	1	1	1	0	1	1	1	1	0	1	1	1	1	0	1	1	1	1	0	1	1	1	1	0	1	1	0	0	0	0	0	0	0	0	0	0	0	0	0	0	0
Cre01.g017050	6	4	-1.33333	-1.57143	0.448045	1.63195	2.02277e-06	1	0.911765	1	1.00387	1.23835e-08	1	1	0.818784	-1.17963	-4.87423e-07	1	1	0.58311	-1.62566	-2.01039e-06	1	1	0.324176	-1.9251	-2.51019e-06	1	0.792157	0.818784	-1.1842	-4.99807e-07	1	1	3	2	6	3.66667	1	5	2	2.66667	0	4	4	2.66667	5	1	1
Cre01.g017100	16	8	-12	-8.2	0.00599788	-3.523	-8.38014e-06	1	0.0336949	0.00599788	-2.96966	-7.76124e-06	1	0.0588217	0.00316578	-3.74064	-8.57339e-06	1	0.0147761	1	1.18633	6.18894e-07	1	1	1	-1.06178	-1.9325e-07	1	1	1	-1.25962	-8.12144e-07	1	1	16	15	10	13.6667	1	0	4	1.66667	4	4	2	3.33333	4	4	0
Cre01.g017150	2	0	-1	#DIV/0!	0.500032	-6.85866	-8.34251e-07	1	0.956881	0.500032	-6.85866	-8.34251e-07	1	1	0.500032	-6.85866	-8.34251e-07	1	0.893828	1	1	0	1	1	1	1	0	1	1	1	1	0	1	1	1	2	0	1	0	0	0	0	0	0	0	0	0	0	0
Cre01.g017200	9	5	-5.66667	-6.66667	0.101709	-2.76124	-3.61148e-06	1	0.326237	0.474216	-1.58458	-2.08882e-06	1	1	0.601851	-1.3689	-1.52585e-06	1	1	0.46866	1.74257	1.52266e-06	1	1	0.352069	2.01712	2.08563e-06	1	0.83403	1	1.15755	5.6297e-07	1	1	4	7	9	6.66667	0	3	0	1	2	4	3	3	0	4	7
Cre01.g017250	5	2	-2.33333	-8	0.318396	-3.01686	-1.57005e-06	1	0.725676	0.145287	-4.49794	-1.82638e-06	1	0.554668	1	-1.20333	-3.96829e-07	1	1	1	-1.49094	-2.56332e-07	1	1	0.70137	2.5071	1.17322e-06	1	1	0.393907	3.73792	1.42955e-06	1	0.86876	1	5	2	2.66667	0	0	1	0.333333	1	0	0	0.333333	3	0	2
Cre01.g017300	142	62	120.333	4.34259	0.693766	1.06633	4.28549e-06	1	1	8.45948e-05	1.71417	4.61433e-05	1	0.00181037	2.15478e-13	2.65991	0.000107249	3.8228e-09	3.92082e-12	0.00225483	1.60754	4.18578e-05	1	0.0222609	7.22868e-10	2.49446	0.000102964	1.28244e-05	2.52449e-08	0.00082347	1.55172	6.1106e-05	1	0.00626735	57	88	88	77.6667	33	42	33	36	82	94	113	96.3333	175	119	175
Cre01.g017350	5	3	2.33333	#DIV/0!	0.137286	-10.8845	-1.40751e-06	1	0.403944	0.582281	1.80518	1.24796e-06	1	1	0.582281	1.74855	1.16018e-06	1	0.983927	0.0213843	19.6484	2.65547e-06	1	0.131438	0.0213843	19.032	2.56769e-06	1	0.117273	1	-1.03239	-8.77766e-08	1	1	3	2	0	1.66667	0	0	0	0	3	3	1	2.33333	5	1	1
Cre01.g017400	7	4	4.66667	8	0.790621	-1.19043	-5.12094e-07	1	1	0.109487	-3.543	-2.29767e-06	1	0.46659	0.134073	1.86884	2.78133e-06	1	0.344075	0.289188	-2.97623	-1.78557e-06	1	0.7777	0.134073	2.22473	3.29343e-06	1	0.456018	0.0023618	6.62132	5.079e-06	1	0.0158835	2	4	5	3.66667	2	2	0	1.33333	1	1	0	0.666667	7	3	6
Cre01.g017450	7	5	-6	#DIV/0!	0.00183887	-36.1517	-5.00547e-06	1	0.0120559	0.00741188	-5.69748	-4.24434e-06	1	0.0695368	0.0491624	-3.21216	-3.54525e-06	1	0.155277	0.500032	6.34521	7.61138e-07	1	1	0.125048	11.2547	1.46022e-06	1	0.43494	0.68756	1.77373	6.99087e-07	1	1	5	7	6	6	0	0	0	0	1	0	1	0.666667	1	3	0
Cre01.g017500	25	6	13.6667	3.73333	0.000739993	2.87244	1.17203e-05	1	0.00541369	1	-1.06909	-4.04525e-07	1	1	7.77659e-06	3.26623	1.41852e-05	0.137965	6.00629e-05	0.000739993	-3.0709	-1.21248e-05	1	0.00885247	0.781665	1.13709	2.4649e-06	1	1	1.71763e-05	3.4919	1.45897e-05	0.304725	0.000194092	6	8	8	7.33333	12	6	10	9.33333	4	5	6	5	15	12	29
Cre01.g017550	2	1	0.333333	1.5	0.642961	2.02351	7.18656e-07	1	1	0.642961	1.83549	5.86639e-07	1	1	1	1.23353	1.63974e-07	1	1	1	-1.10243	-1.32016e-07	1	1	1	-1.64042	-5.54682e-07	1	1	1	-1.488	-4.22666e-07	1	1	1	0	1	0.666667	2	0	0	0.666667	1	0	2	1	1	0	1
Cre01.g017600	55	25	-43.3333	-4.42105	0.00140099	-1.91788	-2.23212e-05	1	0.00947578	0.197552	-1.24668	-9.22853e-06	1	0.673854	6.0075e-06	-2.27246	-2.61157e-05	0.106579	4.73264e-05	0.0497441	1.53839	1.30927e-05	1	0.245756	0.501451	-1.18488	-3.79449e-06	1	1	0.0018992	-1.82281	-1.68872e-05	1	0.0131513	40	64	64	56	9	15	14	12.6667	35	35	28	32.6667	25	10	21
Cre01.g017650	61	48	-54.6667	-8.13043	6.35891e-08	-3.56294	-3.78596e-05	0.00112813	1.02651e-06	0.0212047	-1.51838	-1.79686e-05	1	0.154812	1.05653e-11	-4.42143	-4.07277e-05	1.87438e-07	1.64709e-10	0.00110862	2.34654	1.98909e-05	1	0.0122695	0.586021	-1.24095	-2.86818e-06	1	1	7.46761e-06	-2.91193	-2.27591e-05	0.132483	8.95154e-05	63	58	66	62.3333	5	9	9	7.66667	31	41	19	30.3333	10	11	11
Cre01.g017701	6	2	-1.33333	-1.57143	0.553336	1.62563	2.01294e-06	1	1	1	-1.14907	-4.17401e-07	1	1	0.833682	1.19753	6.3555e-07	1	1	0.414005	-1.86796	-2.43034e-06	1	0.965286	0.852358	-1.35748	-1.37739e-06	1	1	0.663683	1.37605	1.05295e-06	1	1	4	2	5	3.66667	2	2	4	2.66667	1	6	0	2.33333	4	4	2
Cre01.g017750	18	9	8.66667	2	0.589195	1.16902	2.4142e-06	1	1	0.124497	1.39577	5.65287e-06	1	0.501608	0.559388	-1.1757	-2.13454e-06	1	0.957186	0.562778	1.19396	3.23867e-06	1	1	0.308507	-1.37442	-4.54874e-06	1	0.764612	0.0334869	-1.64101	-7.78741e-06	1	0.148597	10	16	25	17	9	8	9	8.66667	18	17	17	17.3333	7	8	18
Cre01.g017850	1	1	-0.333333	#DIV/0!	1	-2.95285	-2.78078e-07	1	1	1	1.24375	1.02489e-07	1	1	1	1.20676	8.69394e-08	1	1	1	3.6726	3.80567e-07	1	1	1	3.56339	3.65018e-07	1	1	1	-1.03065	-1.55498e-08	1	1	0	1	0	0.333333	0	0	0	0	0	1	0	0.333333	1	0	0
Cre01.g017900	12	4	7	4.5	0.341221	-1.6491	-2.5724e-06	1	0.762899	0.631751	1.24557	1.60487e-06	1	1	0.172558	1.53284	3.48235e-06	1	0.421385	0.110376	2.05406	4.17727e-06	1	0.434761	0.035639	2.52781	6.05474e-06	1	0.172375	0.571084	1.23064	1.87747e-06	1	1	6	9	8	7.66667	2	4	0	2	6	7	8	7	5	10	12
Cre01.g017951	3	2	-1.66667	#DIV/0!	0.539419	1.76277	1.16559e-06	1	0.994278	1	1.09086	1.38836e-07	1	1	0.138072	-10.7313	-1.38571e-06	1	0.352249	0.773206	-1.61595	-1.02675e-06	1	1	0.0397609	-18.9169	-2.5513e-06	1	0.18686	0.138072	-11.7063	-1.52454e-06	1	0.435552	1	3	1	1.66667	2	2	0	1.33333	0	3	1	1.33333	0	0	0
Cre01.g018000	8	4	-5.33333	-17	0.0129778	-6.25047	-4.09046e-06	1	0.0636195	0.00741188	-5.38934	-3.96598e-06	1	0.0695368	0.238156	-1.80524	-2.17209e-06	1	0.533407	1	1.15978	1.24482e-07	1	1	0.289188	3.4624	1.91837e-06	1	0.73766	0.289188	2.98539	1.79389e-06	1	0.709721	3	6	8	5.66667	0	1	0	0.333333	0	0	2	0.666667	1	2	4
Cre01.g018050	11	5	8.66667	6.2	0.663838	-1.46434	-1.54426e-06	1	1	0.150015	1.67024	3.26405e-06	1	0.563857	0.00649294	2.35286	6.58839e-06	1	0.0277837	0.0616666	2.44579	4.8083e-06	1	0.290116	0.00341652	3.44537	8.13265e-06	1	0.0263647	0.253613	1.4087	3.32435e-06	1	0.652457	6	5	6	5.66667	1	1	3	1.66667	11	5	5	7	10	9	12
Cre01.g018075	2	1	1	#DIV/0!	1	5.47115	6.36675e-07	1	1	1	3.67257	3.80564e-07	1	1	0.250048	8.69002	1.09503e-06	1	0.549975	1	-1.48973	-2.5611e-07	1	1	1	1.58834	4.58355e-07	1	1	0.625048	2.36619	7.14465e-07	1	1	0	0	0	0	1	0	0	0.333333	1	0	0	0.333333	0	1	2
Cre01.g018100	5	2	3	5.5	0.385331	2.95013	1.35925e-06	1	0.826222	0.0090279	6.20972	3.63121e-06	1	0.0802425	0.046321	4.42457	2.38695e-06	1	0.148229	0.239659	2.1049	2.27196e-06	1	0.713967	0.600858	1.49979	1.0277e-06	1	1	0.671753	-1.40346	-1.24426e-06	1	1	0	1	1	0.666667	3	0	0	1	5	2	4	3.66667	3	3	2
Cre01.g018150	26	7	-16	-2.71429	0.34538	1.2343	4.98135e-06	1	0.768518	0.508945	-1.17941	-3.23413e-06	1	1	0.0019258	-2.04999	-1.08895e-05	1	0.00949311	0.128201	-1.45574	-8.21548e-06	1	0.474626	0.000307005	-2.5303	-1.58709e-05	1	0.00336001	0.0411888	-1.73814	-7.65538e-06	1	0.174774	20	31	25	25.3333	12	15	14	13.6667	15	19	13	15.6667	5	10	13
Cre01.g018184	2	1	-1	#DIV/0!	1	1.44963	4.39115e-07	1	1	1	-1.0809	-7.30914e-08	1	1	0.500032	-6.85844	-8.3422e-07	1	0.893828	1	-1.5669	-5.12206e-07	1	1	0.250048	-9.9422	-1.27334e-06	1	0.683821	0.500032	-6.34515	-7.61129e-07	1	0.987511	0	2	1	1	0	1	1	0.666667	1	1	0	0.666667	0	0	0
Cre01.g018200	27	15	-19.6667	-2.73529	0.475065	-1.19426	-4.23711e-06	1	0.947095	0.475065	-1.15444	-3.48476e-06	1	1	0.024591	-1.58235	-9.58667e-06	1	0.0870276	1	1.03449	7.5235e-07	1	1	0.261441	-1.32496	-5.34956e-06	1	0.701168	0.167999	-1.37067	-6.10191e-06	1	0.49966	28	36	29	31	15	10	9	11.3333	25	18	16	19.6667	13	9	23
Cre01.g018350	50	30	-40	-8.5	4.85378e-06	-3.09557	-2.56599e-05	0.0861109	5.91015e-05	0.00187307	-1.82688	-1.71564e-05	1	0.023303	4.28943e-14	-6.32795	-3.19147e-05	7.60987e-10	8.30772e-13	0.0750014	1.69446	8.50349e-06	1	0.329828	0.0611745	-2.04419	-6.25477e-06	1	0.261328	1.29716e-05	-3.46379	-1.47583e-05	0.230129	0.000149629	36	54	46	45.3333	8	5	6	6.33333	16	14	24	18	7	4	5
Cre01.g018400	1	1	-0.333333	#DIV/0!	1	1.85662	3.59727e-07	1	1	1	1.24404	1.02482e-07	1	1	1	-2.94908	-2.77542e-07	1	1	1	-1.49241	-2.57246e-07	1	1	1	-5.47533	-6.37269e-07	1	1	1	-3.66878	-3.80024e-07	1	1	0	0	1	0.333333	1	0	0	0.333333	1	0	0	0.333333	0	0	0
Cre01.g018450	7	2	-3.33333	-11	0.0285608	3.43484	5.08844e-06	1	0.120671	1	-1.25709	-4.27392e-07	1	1	0.241624	-4.11541	-1.58203e-06	1	0.539527	0.0285608	-4.31789	-5.51584e-06	1	0.163345	0.00111757	-14.1358	-6.67048e-06	1	0.0103211	0.395176	-3.27377	-1.15464e-06	1	0.870275	2	2	3	2.33333	7	1	3	3.66667	2	1	1	1.33333	1	0	0
Cre01.g018500	4	2	-1	-1.75	0.285116	1.9043	1.88415e-06	1	0.680512	1	-1.2512	-4.18312e-07	1	1	1	-1.05729	-1.12892e-07	1	1	0.285116	-2.38266	-2.30246e-06	1	0.776877	0.442864	-2.01339	-1.99704e-06	1	0.967831	1	1.18341	3.0542e-07	1	1	1	3	3	2.33333	4	1	1	2	2	0	2	1.33333	3	1	1
Cre01.g018550	18	12	-14	-8	0.00110689	-3.40472	-9.52857e-06	1	0.00771001	0.237916	-1.39705	-3.83425e-06	1	0.751237	8.07952e-07	-5.78364	-1.11584e-05	0.0143339	7.21383e-06	0.041183	2.43707	5.69431e-06	1	0.213696	0.607414	-1.69871	-1.62983e-06	1	1	0.00144536	-4.13988	-7.32414e-06	1	0.0103312	15	18	15	16	3	0	3	2	8	8	9	8.33333	1	3	2
Cre01.g018600	23	9	14.6667	3.75	0.662577	1.21755	1.84564e-06	1	1	0.515476	-1.28298	-1.87126e-06	1	1	2.39186e-05	2.59583	1.35389e-05	0.42434	0.000172146	0.273207	-1.56209	-3.7169e-06	1	0.756687	0.00719925	2.13202	1.16932e-05	1	0.0493516	5.51153e-06	3.33041	1.54101e-05	0.0977801	6.76679e-05	8	15	7	10	6	4	6	5.33333	7	3	7	5.66667	21	13	26
Cre01.g018650	99	55	-75	-4.51562	5.1406e-05	-1.96153	-3.92694e-05	0.911993	0.000495918	0.753399	1.0451	3.61286e-06	1	1	2.76563e-07	-2.18709	-4.34813e-05	0.00490651	2.6168e-06	2.65687e-05	2.04999	4.28823e-05	0.471355	0.000487945	0.635094	-1.11499	-4.21195e-06	1	1	1.33434e-07	-2.28573	-4.70942e-05	0.00236725	2.22486e-06	71	104	114	96.3333	15	24	25	21.3333	79	81	60	73.3333	26	29	45
Cre01.g018700	18	11	-13.3333	-21	0.0164855	-2.56997	-7.21912e-06	1	0.0776192	1	-1.05643	-6.31209e-07	1	1	1.43479e-08	-13.5435	-1.09448e-05	0.000254547	1.62029e-07	0.0318128	2.4327	6.58791e-06	1	0.175386	0.0400827	-5.26991	-3.72569e-06	1	0.187964	1.31929e-06	-12.8201	-1.03136e-05	0.0234055	1.82286e-05	11	13	18	14	1	3	3	2.33333	6	13	10	9.66667	2	0	0
Cre01.g018750	100	57	-82	-12.1818	1.8709e-14	-5.24546	-6.00864e-05	3.31916e-10	6.59873e-13	0.000681929	-1.69717	-3.04965e-05	1	0.0100818	1.24017e-24	-8.31668	-6.53129e-05	2.20018e-20	5.12864e-23	2.13978e-06	3.0907	2.95899e-05	0.0379618	5.13761e-05	0.171481	-1.5855	-5.22652e-06	1	0.542484	3.53727e-12	-4.90031	-3.48164e-05	6.27547e-08	1.0876e-10	65	107	96	89.3333	8	7	7	7.33333	48	41	26	38.3333	9	7	8
Cre01.g018800	206	104	186.333	4.77703	0.000168539	-1.66515	-6.27434e-05	1	0.00142723	0.139103	1.18707	2.93843e-05	1	0.538828	6.5939e-06	1.66884	0.000105057	0.116982	5.14434e-05	4.90635e-07	1.97666	9.21277e-05	0.00870435	1.37293e-05	6.81226e-15	2.77888	0.000167801	1.20856e-10	4.99407e-13	0.00303694	1.40585	7.56732e-05	1	0.0198009	134	197	238	189.667	44	55	49	49.3333	169	178	143	163.333	247	210	250
Cre01.g018850	5	3	3	2.5	0.359959	1.6358	2.0351e-06	1	0.790001	0.790742	-1.31951	-7.75057e-07	1	1	0.18993	1.75541	2.41794e-06	1	0.450868	0.238507	-2.15846	-2.81015e-06	1	0.71184	1	1.07312	3.82849e-07	1	1	0.11585	2.31629	3.193e-06	1	0.386841	1	6	4	3.66667	4	3	1	2.66667	2	3	1	2	6	5	4
Cre01.g018900	8	4	-5	-4	0.307829	-1.71522	-2.37868e-06	1	0.708235	0.307829	-1.59898	-2.1369e-06	1	0.853846	0.487312	1.30478	1.73864e-06	1	0.893197	1	1.0727	2.41782e-07	1	1	0.0874395	2.238	4.11732e-06	1	0.337745	0.0874395	2.08632	3.87554e-06	1	0.312692	8	6	6	6.66667	3	2	0	1.66667	2	3	4	3	7	6	7
Cre01.g018950	11	6	-8	-4.42857	0.175948	-1.90538	-4.16392e-06	1	0.489415	0.0201864	-2.21959	-4.815e-06	1	0.148972	0.121853	-1.79267	-3.87477e-06	1	0.32392	0.823915	-1.16491	-6.51072e-07	1	1	1	1.06287	2.8915e-07	1	1	0.663838	1.23815	9.40223e-07	1	1	9	12	10	10.3333	3	1	3	2.33333	5	2	3	3.33333	6	5	2
Cre01.g019000	5	1	-1	-1.75	1	1.28654	5.9862e-07	1	1	1	1.16069	3.357e-07	1	1	1	1.28769	6.01023e-07	1	1	1	-1.10843	-2.6292e-07	1	1	1	1.00089	2.40363e-09	1	1	1	1.10942	2.65323e-07	1	1	2	3	2	2.33333	0	2	2	1.33333	2	3	1	2	0	2	5
Cre01.g019051	1	0	-0.333333	#DIV/0!	1	-2.95285	-2.78079e-07	1	1	1	-2.95285	-2.78079e-07	1	1	1	1.20673	8.69255e-08	1	1	1	1	0	1	1	1	3.5633	3.65004e-07	1	1	1	3.5633	3.65004e-07	1	1	0	0	1	0.333333	0	0	0	0	0	0	0	0	0	0	1
Cre01.g019100	5	1	1.66667	6	0.70891	-1.97547	-7.61356e-07	1	1	0.750735	1.32367	4.99057e-07	1	1	0.750735	1.5076	7.82645e-07	1	1	0.490593	2.61487	1.26041e-06	1	1	0.490593	2.97821	1.544e-06	1	1	1	1.13895	2.83589e-07	1	1	2	2	1	1.66667	1	0	0	0.333333	2	2	1	1.66667	5	0	1
Cre01.g019150	4	3	-3	-10	0.179813	-3.75224	-2.14417e-06	1	0.492015	0.548972	-1.75608	-1.2586e-06	1	1	0.179813	-2.36242	-1.68585e-06	1	0.432258	0.68756	2.13672	8.85578e-07	1	1	1	1.5883	4.58325e-07	1	1	0.68756	-1.34528	-4.27252e-07	1	1	3	3	4	3.33333	0	0	1	0.333333	2	2	0	1.33333	1	0	2
Cre01.g019200	14	9	-12	-37	1.96479e-05	-13.3911	-9.65357e-06	0.348573	0.000208977	0.00259244	-2.64243	-6.48452e-06	1	0.030318	0.00120826	-3.04391	-7.00526e-06	1	0.0062259	0.0386463	5.06773	3.16905e-06	1	0.203389	0.109487	4.39932	2.64831e-06	1	0.400828	0.814636	-1.15193	-5.20739e-07	1	1	14	11	12	12.3333	1	0	0	0.333333	3	3	4	3.33333	2	2	5
Cre01.g019250	110	50	91.6667	9.08824	3.91876e-11	-3.62415	-5.71874e-05	6.95227e-07	9.4332e-10	0.469155	-1.10947	-7.79317e-06	1	1	0.00564993	1.44709	3.5311e-05	1	0.0245795	3.20158e-09	3.26655	4.93943e-05	5.67993e-05	1.38874e-07	1.08593e-18	5.24447	9.24984e-05	1.92655e-14	1.27586e-16	0.000720433	1.60551	4.31042e-05	1	0.00557644	82	99	102	94.3333	12	9	13	11.3333	78	52	57	62.3333	119	87	103
Cre01.g019300	13	6	-6.66667	-2.66667	0.247567	1.56293	5.07373e-06	1	0.620173	0.813668	1.10744	9.68328e-07	1	1	0.0708162	-2.01845	-4.54773e-06	1	0.208661	0.356716	-1.41131	-4.1054e-06	1	0.881161	0.00591699	-3.1547	-9.62145e-06	1	0.0419223	0.0415533	-2.2353	-5.51605e-06	1	0.175816	8	13	11	10.6667	3	5	14	7.33333	11	11	4	8.66667	5	1	6
Cre01.g019400	0	0	0	1	1	1	0	1	1	1	1	0	1	1	1	1	0	1	1	1	1	0	1	1	1	1	0	1	1	1	1	0	1	1	0	0	0	0	0	0	0	0	0	0	0	0	0	0	0
Cre01.g019450	8	5	-5.33333	-17	0.00917628	-6.26545	-4.10129e-06	1	0.0479377	1	-1.03457	-1.63061e-07	1	1	0.00236937	-5.60088	-4.00887e-06	1	0.0114319	0.0154783	6.05611	3.93823e-06	1	0.104094	1	1.11865	9.24208e-08	1	1	0.0154783	-5.41374	-3.84581e-06	1	0.0788403	6	8	3	5.66667	0	0	1	0.333333	3	3	6	4	1	0	1
Cre01.g019500	1	1	0.333333	#DIV/0!	1	5.46979	6.36482e-07	1	1	1	3.66832	3.79959e-07	1	1	1	3.56533	3.65293e-07	1	1	1	-1.49109	-2.56523e-07	1	1	1	-1.53416	-2.71189e-07	1	1	1	-1.02889	-1.46658e-08	1	1	0	0	0	0	0	1	0	0.333333	1	0	0	0.333333	1	0	0
Cre01.g019550	4	3	-3	#DIV/0!	0.015646	-18.5762	-2.50278e-06	1	0.0744723	1	-1.29336	-5.99972e-07	1	1	0.0703823	-5.21305	-2.13776e-06	1	0.207659	0.0625399	14.3628	1.90281e-06	1	0.290222	1	3.56339	3.65018e-07	1	1	0.21884	-4.03064	-1.53779e-06	1	0.597417	3	4	2	3	0	0	0	0	2	3	0	1.66667	1	0	0
Cre01.g019600	55	25	-40	-4.15789	0.00353103	-1.80739	-1.96376e-05	1	0.0212588	0.123875	-1.30745	-1.03372e-05	1	0.501608	0.000235451	-1.93059	-2.11897e-05	1	0.00140361	0.155662	1.38238	9.30044e-06	1	0.539376	0.870359	-1.06816	-1.55208e-06	1	1	0.0476581	-1.47661	-1.08525e-05	1	0.196309	40	53	65	52.6667	10	13	15	12.6667	27	37	24	29.3333	23	15	24
Cre01.g019650	15	6	8.33333	13.5	0.361569	-2.07465	-1.52029e-06	1	0.79212	0.02475	2.63168	4.78894e-06	1	0.17199	0.00258805	3.37741	6.97765e-06	1	0.0123636	0.00522183	5.45983	6.30924e-06	1	0.0448188	0.000390797	7.00696	8.49794e-06	1	0.00415406	0.596797	1.28337	2.1887e-06	1	1	4	2	4	3.33333	0	0	2	0.666667	9	8	3	6.66667	5	7	15
Cre01.g019700	2	2	-0.333333	-1.5	1	1.45258	4.42671e-07	1	1	1	-1.0833	-7.5212e-08	1	1	1	1.27041	2.64492e-07	1	1	1	-1.57358	-5.17883e-07	1	1	1	-1.14339	-1.78179e-07	1	1	1	1.37624	3.39704e-07	1	1	1	2	0	1	2	0	0	0.666667	0	2	0	0.666667	1	1	1
Cre01.g019750	3	1	-2	#DIV/0!	0.68756	-2.32453	-1.0319e-06	1	1	0.0625399	-12.7178	-1.66857e-06	1	0.323287	0.68756	-2.07582	-9.38555e-07	1	1	1	-5.47112	-6.3667e-07	1	1	1	1.11982	9.33444e-08	1	1	0.500032	6.12664	7.30014e-07	1	0.987511	3	1	2	2	0	1	0	0.333333	0	0	0	0	1	0	1
Cre01.g019850	19	6	-12.6667	-4.8	0.0391017	-2.07263	-6.98077e-06	1	0.153092	1	-1.03132	-4.09616e-07	1	1	0.365206	1.25526	3.44322e-06	1	0.733016	0.051965	2.00969	6.57115e-06	1	0.254531	0.0051089	2.6017	1.0424e-05	1	0.0369947	0.30485	1.29458	3.85284e-06	1	0.736996	13	20	15	16	1	3	6	3.33333	15	9	10	11.3333	15	12	19
Cre01.g019900	47	40	-42.6667	-22.3333	5.47187e-13	-9.48722	-3.36156e-05	9.70764e-09	1.65659e-11	0.000643776	-1.92303	-1.80361e-05	1	0.0096463	3.23614e-18	-12.2381	-3.45059e-05	5.74124e-14	8.72529e-17	9.70051e-06	4.93348	1.55794e-05	0.172097	0.000201518	1	-1.28995	-8.90286e-07	1	1	5.8892e-08	-6.36396	-1.64697e-05	0.0010448	1.04376e-06	43	47	44	44.6667	0	5	1	2	16	22	13	17	1	4	3
Cre01.g019950	2	2	1.66667	#DIV/0!	0.500032	-6.85844	-8.3422e-07	1	0.956881	1	-1.86748	-4.53656e-07	1	1	0.45323	2.01457	9.90844e-07	1	0.846891	1	3.67257	3.80564e-07	1	1	0.0625399	13.8168	1.82506e-06	1	0.264109	0.21884	3.76216	1.4445e-06	1	0.597417	0	2	1	1	0	0	0	0	1	0	0	0.333333	2	1	2
Cre01.g020000	0	0	0	1	1	1	0	1	1	1	1	0	1	1	1	1	0	1	1	1	1	0	1	1	1	1	0	1	1	1	1	0	1	1	0	0	0	0	0	0	0	0	0	0	0	0	0	0	0
Cre01.g020050	4	3	-2.66667	-5	0.343907	-2.06483	-1.50751e-06	1	0.766682	0.548972	-1.75604	-1.25856e-06	1	1	0.179813	-3.35076	-2.05083e-06	1	0.432258	1	1.17584	2.48946e-07	1	1	1	-1.62278	-5.43318e-07	1	1	0.68756	-1.90813	-7.92264e-07	1	1	3	3	4	3.33333	0	0	2	0.666667	2	0	2	1.33333	1	0	1
Cre01.g020100	1	0	0.333333	#DIV/0!	1	1	0	1	1	1	1	0	1	1	1	3.56339	3.65018e-07	1	1	1	1	0	1	1	1	3.56339	3.65018e-07	1	1	1	3.56339	3.65018e-07	1	1	0	0	0	0	0	0	0	0	0	0	0	0	1	0	0
Cre01.g020141	5	3	-4	-5	1	1.06615	2.85362e-07	1	1	0.823915	-1.20914	-7.46142e-07	1	1	0.0574823	-3.48596	-3.07628e-06	1	0.177355	0.823915	-1.28913	-1.0315e-06	1	1	0.0924189	-3.71657	-3.36164e-06	1	0.352527	0.14615	-2.883	-2.33013e-06	1	0.451481	5	6	4	5	2	4	1	2.33333	1	4	4	3	1	1	1
Cre01.g020182	1	0	-0.333333	#DIV/0!	1	-2.95285	-2.78078e-07	1	1	1	-2.95285	-2.78078e-07	1	1	1	-2.95285	-2.78078e-07	1	1	1	1	0	1	1	1	1	0	1	1	1	1	0	1	1	0	1	0	0.333333	0	0	0	0	0	0	0	0	0	0	0
Cre01.g020223	7	3	2.33333	3.33333	0.513274	1.84359	1.80478e-06	1	0.964413	0.758244	-1.65412	-8.46027e-07	1	1	0.513274	1.70527	1.50886e-06	1	0.904263	0.221645	-3.04952	-2.6508e-06	1	0.678785	1	-1.08111	-2.95913e-07	1	1	0.221645	2.82073	2.35489e-06	1	0.603469	4	1	2	2.33333	0	4	2	2	0	1	2	1	2	1	7
Cre01.g020264	4	3	1.66667	2.25	0.424161	1.89689	1.87351e-06	1	0.877299	1	-1.25485	-4.24237e-07	1	1	0.581215	1.64075	1.33847e-06	1	0.982687	0.267046	-2.3803	-2.29775e-06	1	0.745841	1	-1.15611	-5.35042e-07	1	1	0.38788	2.05889	1.76271e-06	1	0.860281	1	5	1	2.33333	2	1	3	2	1	2	1	1.33333	4	1	4
Cre01.g020305	121	45	69	1.80545	5.58832e-05	1.69014	6.69507e-05	0.991424	0.000535615	0.424963	1.10933	1.06059e-05	1	1	4.32174e-06	1.75499	7.32417e-05	0.076672	3.49303e-05	0.00143496	-1.52357	-5.63448e-05	1	0.0152715	0.781212	1.03837	6.29092e-06	1	1	0.000229484	1.58203	6.26357e-05	1	0.00201967	93	117	139	116.333	95	68	94	85.6667	105	100	78	94.3333	143	132	189
Cre01.g020350	72	37	-47	-2.34286	0.940036	-1.01851	-1.23961e-06	1	1	0.23014	-1.20829	-1.17578e-05	1	0.735856	0.147876	1.23301	1.58931e-05	1	0.371332	0.330273	-1.18633	-1.05181e-05	1	0.839453	0.158652	1.25584	1.71327e-05	1	0.513633	0.0102215	1.48983	2.76508e-05	1	0.055831	61	102	83	82	30	45	30	35	54	48	46	49.3333	91	64	72
Cre01.g020400	5	3	-3	-10	0.182515	-3.75313	-2.14472e-06	1	0.497388	1	-1.04135	-1.16096e-07	1	1	0.0718899	-5.76507	-2.41658e-06	1	0.211124	0.182515	3.6041	2.02862e-06	1	0.597967	1	-1.53607	-2.71865e-07	1	1	0.0718899	-5.53615	-2.30049e-06	1	0.268726	3	2	5	3.33333	0	0	1	0.333333	2	1	4	2.33333	0	0	1
Cre01.g020450	1	0	-0.333333	#DIV/0!	1	-2.95285	-2.78078e-07	1	1	1	-2.95285	-2.78078e-07	1	1	1	-2.95285	-2.78078e-07	1	1	1	1	0	1	1	1	1	0	1	1	1	1	0	1	1	0	1	0	0.333333	0	0	0	0	0	0	0	0	0	0	0
Cre01.g020500	0	0	0	1	1	1	0	1	1	1	1	0	1	1	1	1	0	1	1	1	1	0	1	1	1	1	0	1	1	1	1	0	1	1	0	0	0	0	0	0	0	0	0	0	0	0	0	0	0
Cre01.g020575	2	1	-1	#DIV/0!	0.500032	-6.85845	-8.34221e-07	1	0.956881	1	-1.08089	-7.30834e-08	1	1	1	-1.92475	-4.69217e-07	1	1	0.500032	6.34521	7.61138e-07	1	1	1	3.5633	3.65004e-07	1	1	1	-1.78071	-3.96134e-07	1	1	0	1	2	1	0	0	0	0	1	0	1	0.666667	0	0	1
Cre01.g020650	42	32	-35.6667	-6.94444	9.34796e-05	-3.02243	-2.34769e-05	1	0.000846565	0.00154402	-2.11532	-1.8499e-05	1	0.0198929	1.53755e-06	-3.56159	-2.52342e-05	0.0272776	1.32867e-05	0.281267	1.42882	4.97793e-06	1	0.769958	0.812218	-1.17839	-1.75729e-06	1	1	0.0992019	-1.68371	-6.73522e-06	1	0.34347	39	46	40	41.6667	7	4	7	6	15	7	21	14.3333	9	12	5
Cre01.g020701	1	0	0.333333	#DIV/0!	1	1	0	1	1	1	1	0	1	1	1	3.56339	3.65018e-07	1	1	1	1	0	1	1	1	3.56339	3.65018e-07	1	1	1	3.56339	3.65018e-07	1	1	0	0	0	0	0	0	0	0	0	0	0	0	1	0	0
Cre01.g020750	7	3	-4.33333	-7.5	0.118645	-3.04689	-2.89787e-06	1	0.368694	0.0574823	-3.35924	-3.02951e-06	1	0.306705	0.332571	-1.84921	-1.98093e-06	1	0.684895	1	-1.10251	-1.31639e-07	1	1	0.507938	1.64767	9.16938e-07	1	1	0.507938	1.81658	1.04858e-06	1	0.990305	4	4	7	5	1	0	1	0.666667	1	1	1	1	2	3	1
Cre01.g020751	2	1	-1	#DIV/0!	0.500032	-6.85845	-8.34221e-07	1	0.956881	1	-1.08089	-7.30834e-08	1	1	1	-1.11938	-1.04158e-07	1	1	0.500032	6.34521	7.61138e-07	1	1	0.500032	6.12698	7.30063e-07	1	1	1	-1.03562	-3.10747e-08	1	1	0	1	2	1	0	0	0	0	1	0	1	0.666667	1	1	0
Cre01.g020800	121	84	-103	-15.7143	1.00813e-11	-4.47538	-7.1415e-05	1.78853e-07	2.58832e-10	0.063879	-1.3842	-2.55255e-05	1	0.327916	1.67158e-25	-11.7584	-8.41427e-05	2.96555e-21	7.377e-24	3.19684e-07	3.23319	4.58895e-05	0.00567152	9.4368e-06	0.00277355	-2.62736	-1.27278e-05	1	0.0222118	3.40827e-18	-8.49478	-5.86173e-05	6.04661e-14	2.04277e-16	93	124	113	110	12	17	3	10.6667	78	49	48	58.3333	9	5	7
Cre01.g020850	5	3	4	13	0.289188	-3.39511	-1.86595e-06	1	0.681068	0.167326	1.92432	2.44483e-06	1	0.606566	0.289188	-3.03167	-1.77255e-06	1	0.613401	0.00741188	6.53327	4.31078e-06	1	0.0590985	1	1.11988	9.33946e-08	1	1	0.00741188	-5.8339	-4.21738e-06	1	0.0425823	1	4	4	3	0	0	1	0.333333	4	4	5	4.33333	1	1	0
Cre01.g020887	3	1	-1.33333	-2.33333	1	-1.01781	-3.65637e-08	1	1	1	-1.02141	-4.37829e-08	1	1	0.726632	-1.68816	-8.5155e-07	1	1	1	-1.00353	-7.21918e-09	1	1	0.726632	-1.65862	-8.14987e-07	1	1	0.726632	-1.65278	-8.07767e-07	1	1	2	3	2	2.33333	1	1	1	1	3	2	0	1.66667	2	0	1
Cre01.g020918	60	24	-42.6667	-5.26667	0.000267695	-2.29855	-2.50077e-05	1	0.00217553	0.288338	1.21006	9.29855e-06	1	0.827842	0.288338	1.20842	9.22568e-06	1	0.613401	5.35345e-06	2.78139	3.43062e-05	0.0949755	0.000118868	6.52679e-06	2.77761	3.42334e-05	0.115792	0.000109139	1	-1.00136	-7.28642e-08	1	1	49	66	43	52.6667	11	13	6	10	37	57	46	46.6667	53	33	61
Cre01.g020950	26	7	-18	-19	3.41691e-06	-7.77351	-1.39025e-05	0.0606194	4.24803e-05	0.000515901	-2.72645	-1.01031e-05	1	0.008114	0.012407	-1.87017	-7.42369e-06	1	0.0487299	0.11925	2.85115	3.79945e-06	1	0.459116	0.00665243	4.15658	6.47884e-06	1	0.0462101	0.319595	1.45786	2.67939e-06	1	0.761576	11	26	20	19	1	2	0	1	4	6	5	5	8	5	10
Cre01.g021000	3	2	2	3	1	-1.1533	-3.14626e-07	1	1	0.424161	1.50718	1.20052e-06	1	1	1	-1.20299	-3.99409e-07	1	1	0.424161	1.73823	1.51514e-06	1	0.97823	1	-1.04309	-8.47826e-08	1	1	0.424161	-1.81312	-1.59993e-06	1	0.911912	2	3	3	2.66667	1	1	1	1	3	2	4	3	1	3	1
Cre01.g021050	8	4	-4	-7	0.202369	-2.86119	-2.63351e-06	1	0.537298	0.701983	1.26074	1.05562e-06	1	1	0.650066	-1.32559	-9.94394e-07	1	1	0.0639004	3.60722	3.68913e-06	1	0.294763	0.565314	2.15842	1.63912e-06	1	1	0.297895	-1.67124	-2.05001e-06	1	0.725556	5	8	1	4.66667	0	1	1	0.666667	3	4	6	4.33333	4	1	3
Cre01.g021100	5	1	2.33333	2	0.0309777	3.11593	4.42013e-06	1	0.128376	0.0491624	2.61865	3.38132e-06	1	0.275486	0.0491624	2.51431	3.16336e-06	1	0.155277	0.711329	-1.1899	-1.03881e-06	1	1	0.711329	-1.23928	-1.25677e-06	1	1	1	-1.0415	-2.17958e-07	1	1	2	3	2	2.33333	3	4	3	3.33333	6	4	4	4.66667	4	3	7
Cre01.g021150	7	3	-3.33333	-2.66667	1	-1.15747	-6.24312e-07	1	1	1	-1.06057	-2.6207e-07	1	1	0.844213	1.14726	6.75772e-07	1	1	1	1.09137	3.62242e-07	1	1	0.687567	1.32791	1.30008e-06	1	1	0.687567	1.21674	9.37842e-07	1	1	4	5	7	5.33333	4	0	2	2	3	6	2	3.66667	6	4	4
Cre01.g021200	0	0	0	1	1	1	0	1	1	1	1	0	1	1	1	1	0	1	1	1	1	0	1	1	1	1	0	1	1	1	1	0	1	1	0	0	0	0	0	0	0	0	0	0	0	0	0	0	0
Cre01.g021251	18	9	14	4.5	0.362656	1.51181	2.63474e-06	1	0.793326	0.00967669	2.17175	6.032e-06	1	0.0847355	1.8129e-07	3.85679	1.47064e-05	0.00321627	1.76815e-06	0.31403	1.43652	3.39726e-06	1	0.813554	0.0022349	2.55111	1.20717e-05	1	0.0185364	0.0174802	1.7759	8.67442e-06	1	0.0870379	5	6	7	6	5	4	3	4	10	6	13	9.66667	19	14	21
Cre01.g021300	0	0	0	1	1	1	0	1	1	1	1	0	1	1	1	1	0	1	1	1	1	0	1	1	1	1	0	1	1	1	1	0	1	1	0	0	0	0	0	0	0	0	0	0	0	0	0	0	0
Cre01.g021350	24	5	11	2.17857	0.534252	1.21165	3.14403e-06	1	0.987	0.0935269	1.56711	8.42443e-06	1	0.421239	1	1.01207	1.79278e-07	1	1	0.415872	1.29337	5.28039e-06	1	0.968494	0.597435	-1.1972	-2.96475e-06	1	1	0.113143	-1.54842	-8.24515e-06	1	0.379949	14	22	17	17.6667	10	16	2	9.33333	26	19	16	20.3333	17	8	16
Cre01.g021400	20	4	-11	-17.5	0.000773812	-6.8632	-8.29635e-06	1	0.00562862	0.173393	-1.77883	-4.25196e-06	1	0.621072	0.00199066	-4.18602	-7.39139e-06	1	0.00974776	0.0737842	3.85826	4.0444e-06	1	0.3253	0.739555	1.63955	9.0496e-07	1	1	0.13327	-2.35324	-3.13944e-06	1	0.424859	5	20	10	11.6667	0	2	0	0.666667	5	6	3	4.66667	2	1	3
Cre01.g021450	9	5	-5.66667	-18	0.0102799	-6.55897	-4.32942e-06	1	0.0528317	1	-1.00471	-2.39588e-08	1	1	0.496079	1.32578	1.66415e-06	1	0.893828	0.0170081	6.52821	4.30546e-06	1	0.110487	0.00438483	8.69574	5.99356e-06	1	0.0324622	0.496079	1.33202	1.6881e-06	1	0.987511	2	7	9	6	0	0	1	0.333333	5	5	3	4.33333	3	8	7
Cre01.g021500	38	24	-29	-5.14286	0.00347571	-2.24115	-1.67505e-05	1	0.0209665	0.000224166	-2.45209	-1.79115e-05	1	0.00409992	0.000145475	-2.49237	-1.81109e-05	1	0.000902721	0.914202	-1.09412	-1.16099e-06	1	1	0.827718	-1.11209	-1.36034e-06	1	1	1	-1.01643	-1.99352e-07	1	1	32	41	35	36	3	14	4	7	8	14	10	10.6667	14	6	13
Cre01.g021550	3	2	-1.66667	#DIV/0!	0.125048	-10.7646	-1.39044e-06	1	0.377543	1	1.33428	5.12396e-07	1	1	1	-1.2387	-2.95379e-07	1	1	0.0625399	14.363	1.90284e-06	1	0.290222	0.250048	8.69025	1.09506e-06	1	0.683821	0.726632	-1.65277	-8.07775e-07	1	1	2	0	3	1.66667	0	0	0	0	1	3	1	1.66667	1	1	1
Cre01.g021600	81	51	-72.3333	-44.4	3.46006e-24	-18.6428	-5.86667e-05	6.1385e-20	2.79023e-22	9.86004e-11	-3.05005	-4.16671e-05	1.74927e-06	1.38831e-08	3.6058e-05	-1.91618	-2.96401e-05	0.639705	0.000251654	3.23318e-06	6.11227	1.69996e-05	0.0573598	7.48823e-05	4.85479e-11	9.72912	2.90266e-05	8.61288e-07	2.04097e-09	0.0170786	1.59174	1.2027e-05	1	0.0853498	65	75	82	74	1	2	2	1.66667	14	23	16	17.6667	29	25	34
Cre01.g021650	9	4	6.33333	2.72727	1	-1.07077	-5.05711e-07	1	1	0.543991	1.26208	2.00536e-06	1	1	0.185786	1.45049	3.44694e-06	1	0.443611	0.543991	1.3514	2.51107e-06	1	1	0.245005	1.55314	3.95266e-06	1	0.683821	0.679269	1.14928	1.44158e-06	1	1	9	12	6	9	4	4	3	3.66667	7	10	8	8.33333	10	11	9
Cre01.g021700	122	60	-95.6667	-18.9375	2.77751e-05	-2.33126	-4.76665e-05	0.492759	0.000286319	0.0192687	-1.51769	-2.84724e-05	1	0.144032	2.21945e-26	-14.0251	-7.75203e-05	3.93752e-22	1.02807e-24	0.0449867	1.53606	1.9194e-05	1	0.228227	2.42919e-09	-6.01611	-2.98539e-05	4.30963e-05	7.86428e-08	1.60701e-17	-9.24113	-4.90479e-05	2.851e-13	8.79938e-16	68	125	110	101	21	8	27	18.6667	49	48	47	48	5	3	8
Cre01.g021750	11	4	-6.66667	-7.66667	0.0537298	-3.18293	-4.48055e-06	1	0.199002	0.00748398	-3.92456	-4.86842e-06	1	0.0699543	0.330007	-1.57149	-2.37584e-06	1	0.682121	1	-1.233	-3.87875e-07	1	1	0.303539	2.02541	2.10471e-06	1	0.756863	0.181052	2.49734	2.49258e-06	1	0.525186	3	9	11	7.66667	2	1	0	1	1	2	1	1.33333	3	3	5
Cre01.g021800	0	0	0	1	1	1	0	1	1	1	1	0	1	1	1	1	0	1	1	1	1	0	1	1	1	1	0	1	1	1	1	0	1	1	0	0	0	0	0	0	0	0	0	0	0	0	0	0	0
Cre01.g021850	3	1	1	1.6	0.14615	2.58503	2.42959e-06	1	0.422702	0.226727	2.07909	1.65407e-06	1	0.72935	0.507938	1.75976	1.1646e-06	1	0.898438	1	-1.24335	-7.75521e-07	1	1	0.607414	-1.46896	-1.26499e-06	1	1	0.790621	-1.18146	-4.89471e-07	1	1	2	1	2	1.66667	2	2	2	2	4	2	2	2.66667	3	1	3
Cre01.g021900	0	0	0	1	1	1	0	1	1	1	1	0	1	1	1	1	0	1	1	1	1	0	1	1	1	1	0	1	1	1	1	0	1	1	0	0	0	0	0	0	0	0	0	0	0	0	0	0	0
Cre01.g021950	75	27	-51.6667	-7.45833	1.53708e-06	-3.20363	-3.39332e-05	0.0272693	2.01547e-05	1.24885e-06	-2.79038	-3.16527e-05	0.0221559	4.90175e-05	1.82283e-13	-5.58391	-4.04974e-05	3.23388e-09	3.33046e-12	0.709132	1.1481	2.28051e-06	1	1	0.0973907	-1.74299	-6.56412e-06	1	0.366994	0.0155148	-2.00113	-8.84463e-06	1	0.0789808	37	78	64	59.6667	5	6	13	8	13	17	16	15.3333	10	3	11
Cre01.g022000	2	1	-1.33333	#DIV/0!	0.250048	-8.81147	-1.11232e-06	1	0.620173	0.625048	-2.39925	-7.31756e-07	1	1	1	-1.43818	-3.82286e-07	1	1	1	3.6726	3.80567e-07	1	1	0.500032	6.12681	7.30038e-07	1	1	1	1.66825	3.4947e-07	1	1	1	2	1	1.33333	0	0	0	0	0	1	0	0.333333	2	0	0
Cre01.g022050	0	0	0	1	1	1	0	1	1	1	1	0	1	1	1	1	0	1	1	1	1	0	1	1	1	1	0	1	1	1	1	0	1	1	0	0	0	0	0	0	0	0	0	0	0	0	0	0	0
Cre01.g022100	17	9	-2	-1.17647	0.0385075	2.01929	1.12511e-05	1	0.152124	0.631242	1.18524	2.04473e-06	1	1	0.511328	1.27577	3.04406e-06	1	0.902096	0.11984	-1.70369	-9.2064e-06	1	0.460292	0.167601	-1.58279	-8.20707e-06	1	0.534206	0.85948	1.07638	9.99324e-07	1	1	5	18	17	13.3333	3	18	14	11.6667	9	16	9	11.3333	12	7	20
Cre01.g022150	11	5	-8.66667	#DIV/0!	0.000862145	-9.46257	-6.59294e-06	1	0.00620751	0.0147102	-3.03898	-4.94619e-06	1	0.117663	1.9306e-06	-51.7711	-7.22962e-06	0.0342508	1.6443e-05	0.289188	3.11374	1.64675e-06	1	0.7777	1	-5.47115	-6.36675e-07	1	1	0.0312799	-17.0357	-2.28343e-06	1	0.140277	5	10	11	8.66667	1	0	0	0.333333	1	3	2	2	0	0	0
Cre01.g022200	15	6	6.33333	1.48718	0.0054904	2.01541	1.38654e-05	1	0.0312317	0.676804	1.10264	1.40158e-06	1	1	0.0505507	1.57666	7.87427e-06	1	0.158842	0.0258145	-1.8278	-1.24638e-05	1	0.151297	0.373067	-1.27828	-5.99112e-06	1	0.868581	0.182441	1.42989	6.47269e-06	1	0.527845	8	18	23	16.3333	14	14	15	14.3333	10	9	20	13	22	18	18
Cre01.g022250	6	3	3.66667	3.2	1	1.13759	4.02245e-07	1	1	0.480938	1.48062	1.40509e-06	1	1	0.134073	2.04641	3.0592e-06	1	0.344075	0.814636	1.30154	1.00284e-06	1	1	0.307829	1.7989	2.65696e-06	1	0.763377	0.424729	1.38214	1.65412e-06	1	0.912053	6	2	2	3.33333	2	1	2	1.66667	5	3	3	3.66667	4	5	7
Cre01.g022283	2	1	-1.33333	#DIV/0!	1	1.12851	1.61147e-07	1	1	0.257869	-8.80613	-1.11156e-06	1	0.780532	1	-1.44193	-3.84321e-07	1	1	0.257869	-9.93781	-1.27271e-06	1	0.733474	1	-1.62723	-5.45468e-07	1	1	0.505246	6.10718	7.27243e-07	1	0.990305	1	2	1	1.33333	0	2	0	0.666667	0	0	0	0	1	0	1
Cre01.g022350	19	7	-10.6667	-9	0.02597	-3.76984	-7.42479e-06	1	0.111992	0.858502	-1.10899	-9.93183e-07	1	1	0.0624574	-2.72796	-6.40101e-06	1	0.18937	0.0482453	3.39933	6.4316e-06	1	0.241036	0.678637	1.38192	1.02378e-06	1	1	0.107863	-2.45985	-5.40782e-06	1	0.367858	9	8	19	12	0	3	1	1.33333	18	2	4	8	4	1	5
Cre01.g022400	3	1	1.33333	#DIV/0!	1	1	0	1	1	1	3.67145	3.80404e-07	1	1	0.265818	11.0425	1.43002e-06	1	0.576936	1	3.67145	3.80404e-07	1	1	0.265818	11.0425	1.43002e-06	1	0.706449	0.640338	3.00768	1.04962e-06	1	1	0	0	0	0	0	0	0	0	0	1	0	0.333333	1	0	3
Cre01.g022450	0	0	0	1	1	1	0	1	1	1	1	0	1	1	1	1	0	1	1	1	1	0	1	1	1	1	0	1	1	1	1	0	1	1	0	0	0	0	0	0	0	0	0	0	0	0	0	0	0
Cre01.g022462	8	3	-5	-16	1	1.03888	1.24465e-07	1	1	0.134073	1.94662	3.03039e-06	1	0.525075	0.0391164	-6.30885	-2.69386e-06	1	0.129014	0.307829	1.87376	2.90593e-06	1	0.804615	0.0703823	-6.55414	-2.81833e-06	1	0.287774	0.000276518	-12.2809	-5.72426e-06	1	0.00239152	3	4	4	3.66667	2	1	2	1.66667	5	3	8	5.33333	0	1	0
Cre01.g022500	13	4	7.33333	3.2	0.0785522	2.22669	3.58589e-06	1	0.264992	0.359578	1.61097	1.78602e-06	1	0.933461	2.27992e-05	4.04408	8.89858e-06	0.40448	0.000164825	0.557528	-1.3822	-1.79987e-06	1	1	0.144466	1.81619	5.31269e-06	1	0.481038	0.00649294	2.51034	7.11256e-06	1	0.0380295	3	3	4	3.33333	4	2	4	3.33333	3	5	4	4	10	7	15
Cre01.g022550	2	0	0.666667	#DIV/0!	0.347848	9.85085	1.26033e-06	1	0.772845	1	1	0	1	1	1	1	0	1	1	0.347848	-9.85085	-1.26033e-06	1	0.866615	0.347848	-9.85085	-1.26033e-06	1	0.827885	1	1	0	1	1	0	0	0	0	0	0	2	0.666667	0	0	0	0	0	0	0
Cre01.g022600	20	15	-14.3333	-3.04762	0.311836	-1.33128	-4.47761e-06	1	0.714582	0.0520519	-1.61283	-6.83715e-06	1	0.28768	0.467426	1.18152	3.26631e-06	1	0.86591	0.548286	-1.21149	-2.35953e-06	1	1	0.125097	1.57294	7.74392e-06	1	0.43494	0.0102104	1.9056	1.01035e-05	1	0.055805	21	24	19	21.3333	7	10	4	7	15	8	6	9.66667	23	12	23
Cre01.g022650	6	2	-2	-1.27273	0.0543629	1.86446	6.85561e-06	1	0.200844	0.372878	1.31361	2.48708e-06	1	0.949392	1	1.03056	2.42324e-07	1	1	0.307838	-1.41934	-4.36854e-06	1	0.804615	0.0590729	-1.80918	-6.61329e-06	1	0.254226	0.462905	-1.27466	-2.24475e-06	1	0.960964	11	10	7	9.33333	9	5	9	7.66667	10	9	8	9	9	5	8
Cre01.g022666	0	0	0	1	1	1	0	1	1	1	1	0	1	1	1	1	0	1	1	1	1	0	1	1	1	1	0	1	1	1	1	0	1	1	0	0	0	0	0	0	0	0	0	0	0	0	0	0	0
Cre01.g022681	3	1	-2.33333	#DIV/0!	1	1.85284	3.58596e-07	1	1	0.015646	6.6742	2.38586e-06	1	0.123159	1	-2.95285	-2.78079e-07	1	1	0.179813	3.60215	2.02726e-06	1	0.590753	1	-5.47115	-6.36675e-07	1	1	0.015646	-19.7079	-2.66393e-06	1	0.0792618	0	0	1	0.333333	1	0	0	0.333333	3	3	1	2.33333	0	0	0
Cre01.g022700	11	1	4.33333	3.6	1	-1.05017	-1.66716e-07	1	1	0.160137	2.00186	3.49643e-06	1	0.589246	1	1.09338	3.25893e-07	1	1	0.231823	2.10229	3.66315e-06	1	0.698568	1	1.14823	4.92609e-07	1	1	0.231823	-1.83089	-3.17054e-06	1	0.620047	4	5	3	4	1	2	2	1.66667	3	12	3	6	4	3	3
Cre01.g022750	201	93	-140.667	-13.4118	3.58345e-16	-5.75045	-0.00010382	6.3574e-12	1.45146e-14	0.000237429	-1.8769	-5.87164e-05	1	0.00428508	1.38334e-24	-8.04584	-0.000110055	2.45419e-20	5.69417e-23	1.06649e-06	3.0638	4.51041e-05	0.0189206	2.76213e-05	0.227122	-1.39917	-6.23494e-06	1	0.656784	1.62692e-11	-4.28677	-5.13391e-05	2.88633e-07	4.64787e-10	107	207	142	152	17	11	6	11.3333	63	66	47	58.6667	14	7	22
Cre01.g022800	5	2	-2.66667	#DIV/0!	1	1.10601	2.57811e-07	1	1	1	-1.18789	-3.84675e-07	1	1	0.0452796	-17.079	-2.28958e-06	1	0.145421	1	-1.31382	-6.42486e-07	1	1	0.0452796	-18.8895	-2.54739e-06	1	0.206824	0.080512	-14.3775	-1.90491e-06	1	0.293058	5	2	1	2.66667	1	3	0	1.33333	2	1	2	1.66667	0	0	0
Cre01.g022850	15	7	-10.6667	-4.55556	0.0733928	-1.96542	-5.66936e-06	1	0.252484	0.00228647	-2.66619	-7.21285e-06	1	0.0272976	0.0733928	-1.71987	-4.83096e-06	1	0.214472	0.690582	-1.35655	-1.54348e-06	1	1	1	1.14277	8.38407e-07	1	1	0.442978	1.55022	2.38189e-06	1	0.938822	9	15	17	13.6667	3	2	4	3	3	2	6	3.66667	5	3	10
Cre01.g022900	2	1	-0.666667	-2	1	1.12832	1.61011e-07	1	1	1	-1.38868	-3.51187e-07	1	1	1	-1.43826	-3.82333e-07	1	1	1	-1.56688	-5.12198e-07	1	1	1	-1.62282	-5.43344e-07	1	1	1	-1.0357	-3.11466e-08	1	1	1	1	2	1.33333	0	1	1	0.666667	1	0	1	0.666667	0	0	2
Cre01.g022950	3	2	1.66667	#DIV/0!	1	1.12253	8.4891e-08	1	1	1	-4.8655	-5.50433e-07	1	1	0.266902	2.9273	1.33529e-06	1	0.57763	1	-5.46167	-6.35324e-07	1	1	0.505845	2.60778	1.2504e-06	1	1	0.0857752	14.2428	1.88572e-06	1	0.308044	0	0	2	0.666667	0	0	1	0.333333	0	0	0	0	3	2	0
Cre01.g023000	27	5	13.3333	6	5.76424e-05	5.45789	1.05142e-05	1	0.000551285	0.444726	1.51324	1.21049e-06	1	1	1.24585e-07	7.32333	1.49139e-05	0.00221026	1.24451e-06	0.00240919	-3.60676	-9.30367e-06	1	0.023536	0.450756	1.34179	4.39974e-06	1	0.977194	1.39835e-05	4.83951	1.37034e-05	0.248081	0.000160259	1	3	4	2.66667	6	7	7	6.66667	1	6	2	3	12	8	28
Cre01.g023050	10	6	-5.66667	-9.5	0.0697743	-3.87892	-4.06937e-06	1	0.24377	0.194993	-2.25161	-3.04778e-06	1	0.667704	0.884499	1.08917	4.88897e-07	1	1	0.549308	1.72273	1.02159e-06	1	1	0.0507427	4.2248	4.55827e-06	1	0.225543	0.150241	2.45238	3.53668e-06	1	0.460429	7	9	3	6.33333	0	1	1	0.666667	0	4	2	2	10	2	4
Cre01.g023100	0	0	0	1	1	1	0	1	1	1	1	0	1	1	1	1	0	1	1	1	1	0	1	1	1	1	0	1	1	1	1	0	1	1	0	0	0	0	0	0	0	0	0	0	0	0	0	0	0
Cre01.g023150	40	14	-29	-18.4	7.10867e-08	-7.67612	-2.21998e-05	0.00126115	1.1372e-06	2.7516e-05	-3.00166	-1.70214e-05	0.488162	0.000689522	0.0593821	-1.59007	-9.47225e-06	1	0.182266	0.0551492	2.5573	5.17841e-06	1	0.265798	0.00015371	4.82755	1.27276e-05	1	0.00185382	0.0291464	1.88775	7.54917e-06	1	0.133064	19	41	32	30.6667	1	3	1	1.66667	9	8	5	7.33333	13	17	13
Cre01.g023200	20	3	8.33333	2.5625	0.41367	1.3969	2.93131e-06	1	0.864215	0.773153	1.15552	1.14855e-06	1	1	0.0225629	2.01454	7.49282e-06	1	0.0809153	0.695149	-1.2089	-1.78276e-06	1	1	0.280976	1.44215	4.56151e-06	1	0.730588	0.0870033	1.74341	6.34427e-06	1	0.311698	8	8	10	8.66667	4	2	10	5.33333	6	7	9	7.33333	12	7	22
Cre01.g023250	1	1	0.666667	#DIV/0!	0.250048	9.9422	1.27334e-06	1	0.620173	1	1	0	1	1	0.500032	6.12664	7.30014e-07	1	0.893828	0.250048	-9.9422	-1.27334e-06	1	0.718665	1	-1.62278	-5.43321e-07	1	1	0.500032	6.12664	7.30014e-07	1	0.987511	0	0	0	0	0	1	1	0.666667	0	0	0	0	1	0	1
Cre01.g023300	25	7	6.33333	1.7037	0.0380513	2.1376	9.22794e-06	1	0.150988	0.134226	1.70158	5.69106e-06	1	0.525209	0.0458272	1.9924	8.0501e-06	1	0.14694	0.516582	-1.25624	-3.53688e-06	1	1	0.816754	-1.07288	-1.17784e-06	1	1	0.736105	1.17091	2.35904e-06	1	1	5	15	9	9.66667	10	5	12	9	12	16	8	12	13	4	29
Cre01.g023350	29	10	17.6667	2.70968	0.235681	1.36745	5.35093e-06	1	0.602655	0.0171511	1.68122	9.92029e-06	1	0.13218	0.000417159	2.10658	1.61145e-05	1	0.00237358	0.459006	1.22946	4.56936e-06	1	1	0.0698108	1.54052	1.07636e-05	1	0.286361	0.310021	1.253	6.1942e-06	1	0.745167	12	21	19	17.3333	16	8	7	10.3333	21	26	17	21.3333	29	19	36
Cre01.g023400	36	19	-22.6667	-2.44681	0.89326	-1.06068	-1.8234e-06	1	1	0.109008	-1.38582	-8.8738e-06	1	0.46659	0.566642	1.10918	3.48006e-06	1	0.96615	0.259285	-1.30654	-7.05041e-06	1	0.736114	0.439326	1.17649	5.30345e-06	1	0.963065	0.0297718	1.53712	1.23539e-05	1	0.135154	23	43	49	38.3333	13	17	17	15.6667	23	14	23	20	32	28	36
Cre01.g023450	8	5	-5.66667	-5.25	0.210375	-2.22466	-3.29324e-06	1	0.551238	0.0267029	-2.92507	-3.93714e-06	1	0.182206	0.0267029	-2.56486	-3.64991e-06	1	0.0935867	1	-1.31484	-6.43904e-07	1	1	1	-1.15292	-3.56676e-07	1	1	1	1.14044	2.87228e-07	1	1	7	8	6	7	2	1	1	1.33333	3	2	0	1.66667	2	1	3
Cre01.g023500	5	1	2	2.5	0.0386463	3.66545	3.3444e-06	1	0.152124	0.0386463	3.14653	2.69329e-06	1	0.235286	0.179813	2.44081	1.80782e-06	1	0.432258	0.823915	-1.16492	-6.51104e-07	1	1	0.480938	-1.50173	-1.53658e-06	1	1	0.629248	-1.28913	-8.85478e-07	1	1	1	1	2	1.33333	3	2	2	2.33333	6	1	3	3.33333	3	2	3
Cre01.g023550	31	15	-23.6667	-12.8333	0.000466565	-2.76942	-1.37706e-05	1	0.00358326	0.00125627	-1.99599	-1.07549e-05	1	0.0168462	2.83939e-13	-9.24143	-1.92209e-05	5.03737e-09	5.10372e-12	0.38241	1.3875	3.01569e-06	1	0.919732	0.0169756	-3.33695	-5.45029e-06	1	0.0974557	3.45124e-05	-4.63	-8.46599e-06	0.612285	0.000367298	19	27	31	25.6667	5	4	3	4	10	10	8	9.33333	1	0	5
Cre01.g023600	1	1	-0.333333	#DIV/0!	1	-2.95218	-2.77983e-07	1	1	1	1.244	1.02572e-07	1	1	1	1.20805	8.74578e-08	1	1	1	3.67251	3.80555e-07	1	1	1	3.56636	3.6544e-07	1	1	1	-1.02976	-1.51144e-08	1	1	0	1	0	0.333333	0	0	0	0	0	1	0	0.333333	0	1	0
Cre01.g023650	2	0	-0.666667	#DIV/0!	1	-4.84197	-5.47082e-07	1	1	1	-4.84197	-5.47082e-07	1	1	1	-1.32058	-1.67375e-07	1	1	1	1	0	1	1	1	3.66655	3.79707e-07	1	1	1	3.66655	3.79707e-07	1	1	0	0	2	0.666667	0	0	0	0	0	0	0	0	0	1	0
Cre01.g023750	4	3	2	3	1	1.33908	5.19665e-07	1	1	0.147877	2.32714	2.03396e-06	1	0.559793	0.509341	1.76006	1.16487e-06	1	0.899598	0.426507	1.73787	1.51429e-06	1	0.980517	1	1.31439	6.45201e-07	1	1	0.609366	-1.32219	-8.69093e-07	1	1	1	1	3	1.66667	0	2	1	1	4	4	1	3	4	1	2
Cre01.g023773	8	3	-3.33333	-2.66667	0.840535	-1.1549	-6.12135e-07	1	1	0.605288	1.36943	1.68603e-06	1	1	0.374058	-1.6926	-1.86753e-06	1	0.742004	0.47984	1.58155	2.29817e-06	1	1	0.634479	-1.46558	-1.25539e-06	1	1	0.112292	-2.3179	-3.55356e-06	1	0.377877	3	8	5	5.33333	0	1	5	2	5	4	7	5.33333	4	1	2
Cre01.g023787	4	1	-2.33333	-8	0.581215	1.40502	9.58702e-07	1	1	1	-1.15735	-3.21812e-07	1	1	0.125084	-4.66502	-1.85963e-06	1	0.326092	0.581215	-1.6261	-1.28051e-06	1	1	0.0703823	-6.55446	-2.81834e-06	1	0.287774	0.21884	-4.03079	-1.53782e-06	1	0.597417	2	4	2	2.66667	1	2	2	1.66667	2	2	1	1.66667	0	0	1
Cre01.g023800	7	6	3.33333	2.11111	0.122782	2.43598	3.83114e-06	1	0.377543	0.0488032	2.77281	4.7298e-06	1	0.275456	0.122782	2.29103	3.44441e-06	1	0.325795	0.888896	1.13827	8.98662e-07	1	1	1	-1.06327	-3.86728e-07	1	1	0.775598	-1.21029	-1.28539e-06	1	1	4	2	3	3	2	4	4	3.33333	8	2	9	6.33333	9	5	2
Cre01.g023850	4	2	1.33333	2.33333	1	1.14096	2.53085e-07	1	1	1	-1.08117	-1.34801e-07	1	1	0.612107	1.55201	9.91104e-07	1	1	1	-1.23357	-3.87887e-07	1	1	0.810923	1.36027	7.38019e-07	1	1	0.612107	1.67799	1.12591e-06	1	1	1	4	1	2	0	3	0	1	2	1	1	1.33333	1	4	2
Cre01.g023900	17	13	15.3333	8.66667	0.0167255	-2.77278	-7.02453e-06	1	0.0785001	0.0053355	1.81414	8.94496e-06	1	0.0537519	0.000763349	-2.89719	-7.19468e-06	1	0.00410879	7.3642e-06	5.03023	1.59695e-05	0.130648	0.000156841	1	-1.04487	-1.70148e-07	1	1	1.65944e-08	-5.25592	-1.61396e-05	0.000294401	3.21048e-07	9	14	16	13	2	3	1	2	18	18	16	17.3333	4	1	5
Cre01.g023913	3	2	-1.66667	#DIV/0!	0.147403	-10.7131	-1.3831e-06	1	0.425631	1	-1.19023	-2.43818e-07	1	1	1	-1.22898	-2.84222e-07	1	1	0.272096	9.0008	1.13928e-06	1	0.755083	0.272096	8.71706	1.09888e-06	1	0.715437	1	-1.03255	-4.04038e-08	1	1	1	3	1	1.66667	0	0	0	0	2	0	1	1	3	0	0
Cre01.g023950	7	3	3.66667	2	0.458678	1.46735	2.2759e-06	1	0.922306	0.110547	1.74845	3.64481e-06	1	0.468932	0.845147	1.15366	7.48291e-07	1	1	0.749562	1.19157	1.36891e-06	1	1	0.720368	-1.27191	-1.52761e-06	1	1	0.311047	-1.51557	-2.89652e-06	1	0.746882	5	5	7	5.66667	3	3	5	3.66667	8	10	4	7.33333	6	5	4
Cre01.g024000	3	2	-1.66667	-6	0.0391164	5.67241	3.26391e-06	1	0.153092	1	1.29346	2.04999e-07	1	1	1	-1.37668	-1.91135e-07	1	1	0.0655223	-4.38544	-3.05891e-06	1	0.297891	0.0215237	-7.80912	-3.45504e-06	1	0.117276	1	-1.78069	-3.96134e-07	1	1	0	0	2	0.666667	3	2	1	2	0	0	2	0.666667	1	0	0
Cre01.g024050	27	12	20.3333	4.8125	4.60212e-19	10.722	4.46786e-05	8.16463e-15	2.45184e-17	0.00199349	2.76119	8.09374e-06	1	0.02456	0.000137515	3.42906	1.1163e-05	1	0.000855121	8.54674e-09	-3.88311	-3.65848e-05	0.000151628	3.39212e-07	3.51224e-07	-3.12681	-3.35156e-05	0.00623106	7.73084e-06	0.454955	1.24187	3.06924e-06	1	0.950353	5	6	5	5.33333	32	26	19	25.6667	13	11	9	11	19	7	17
Cre01.g024100	2	1	1	4	1	1.85283	3.58592e-07	1	1	1	1.24374	1.02486e-07	1	1	0.125048	3.81092	1.18192e-06	1	0.326092	1	-1.48972	-2.56105e-07	1	1	1	2.05682	8.23329e-07	1	1	0.625048	3.06408	1.07943e-06	1	1	0	1	0	0.333333	0	1	0	0.333333	1	0	0	0.333333	2	0	2
Cre01.g024150	9	3	3.33333	1.4	0.0159221	2.09792	8.40513e-06	1	0.0754955	0.456709	1.3106	2.37783e-06	1	1	0.0519816	1.68817	5.26829e-06	1	0.162704	0.136401	-1.60073	-6.0273e-06	1	0.49489	0.484969	-1.24272	-3.13685e-06	1	1	0.434057	1.28809	2.89046e-06	1	0.925666	10	9	8	9	9	10	6	8.33333	12	9	5	8.66667	14	9	12
Cre01.g024200	0	0	0	1	1	1	0	1	1	1	1	0	1	1	1	1	0	1	1	1	1	0	1	1	1	1	0	1	1	1	1	0	1	1	0	0	0	0	0	0	0	0	0	0	0	0	0	0	0
Cre01.g024250	7	2	1	1.1875	0.0659511	2.12042	5.45787e-06	1	0.232473	0.362656	1.5136	2.5019e-06	1	0.937336	0.572384	1.30297	1.47583e-06	1	0.973508	0.361894	-1.40091	-2.95596e-06	1	0.887159	0.200876	-1.62738	-3.98204e-06	1	0.602421	0.728968	-1.16166	-1.02607e-06	1	1	9	6	2	5.66667	5	6	5	5.33333	7	6	6	6.33333	3	5	9
Cre01.g024251	3	0	1.66667	6	0.625048	3.36701	9.95266e-07	1	1	0.0312799	5.76916	2.00531e-06	1	0.203274	0.625048	2.94301	8.16985e-07	1	1	0.507938	1.71344	1.01004e-06	1	1	1	-1.14407	-1.78281e-07	1	1	0.507938	-1.9603	-1.18833e-06	1	0.990305	0	1	0	0.333333	1	0	1	0.666667	2	3	1	2	1	1	1
Cre01.g024300	11	1	1.33333	1.36364	0.065595	3.00203	6.4713e-06	1	0.231586	0.616406	1.5759	1.86153e-06	1	1	1	1.2435	7.87069e-07	1	1	0.266961	-1.90496	-4.60977e-06	1	0.745841	0.116782	-2.41419	-5.68423e-06	1	0.419485	0.747499	-1.26732	-1.07446e-06	1	1	4	4	3	3.66667	4	11	0	5	4	5	4	4.33333	6	0	5
Cre01.g024350	93	37	66	3.75	0.124761	-1.30533	-1.40549e-05	1	0.377543	0.235335	-1.20286	-1.01335e-05	1	0.74657	0.000483563	1.62992	3.78497e-05	1	0.00271742	0.687484	1.08519	3.92146e-06	1	1	5.66324e-06	2.12759	5.19046e-05	0.100472	9.63293e-05	5.66324e-06	1.96056	4.79832e-05	0.100472	6.92907e-05	64	77	74	71.6667	29	17	26	24	51	40	40	43.6667	103	57	110
Cre01.g024400	2	1	0.666667	3	0.125048	4.88118	1.63194e-06	1	0.377543	1	1.24376	1.02494e-07	1	1	0.625048	2.94317	8.17054e-07	1	1	0.37508	-3.92454	-1.52944e-06	1	0.908605	0.726632	-1.65848	-8.14882e-07	1	1	0.625048	2.36635	7.14559e-07	1	1	0	1	0	0.333333	1	1	1	1	0	0	1	0.333333	1	2	0
Cre01.g024500	39	25	-33.6667	-21.2	9.16594e-12	-8.905	-2.62892e-05	1.62613e-07	2.367e-10	7.79229e-06	-2.40363	-1.7294e-05	0.138243	0.000236313	1.38317e-16	-9.66746	-2.65515e-05	2.45389e-12	3.27185e-15	0.00151434	3.70481	8.99522e-06	1	0.0159631	1	-1.08562	-2.6229e-07	1	1	0.000122825	-4.02202	-9.25751e-06	1	0.00114385	28	39	39	35.3333	0	3	2	1.66667	10	12	10	10.6667	4	3	1
Cre01.g024550	10	4	-4	-2.33333	1	-1.00741	-4.34756e-08	1	1	0.339606	-1.65818	-2.34748e-06	1	0.906703	1	1.0166	9.81857e-08	1	1	0.434645	-1.64599	-2.30401e-06	1	0.992667	1	1.02413	1.41661e-07	1	1	0.339606	1.6857	2.44567e-06	1	0.796424	1	11	9	7	2	5	2	3	4	2	3	3	6	5	5
Cre01.g024601	16	12	14.6667	12	0.192727	-2.01678	-2.73416e-06	1	0.517507	0.0654358	-2.65184	-3.37813e-06	1	0.332847	8.11631e-06	3.2609	1.22613e-05	0.143992	6.24421e-05	1	-1.31489	-6.43971e-07	1	1	3.1807e-06	6.5765	1.49955e-05	0.0564288	5.7172e-05	1.49401e-09	8.64737	1.56394e-05	2.65053e-05	3.30078e-08	4	12	3	6.33333	1	2	1	1.33333	2	2	1	1.66667	17	14	17
Cre01.g024650	62	21	-41.6667	-4.67647	0.00473527	-1.99955	-2.17623e-05	1	0.0274538	0.0555229	-1.51527	-1.48039e-05	1	0.299762	4.09859e-07	-3.42531	-3.08247e-05	0.0072713	3.7832e-06	0.31661	1.3196	6.95839e-06	1	0.817336	0.0885727	-1.71304	-9.06244e-06	1	0.340912	0.00219122	-2.26053	-1.60208e-05	1	0.0148887	27	71	61	53	10	9	15	11.3333	20	32	23	25	14	11	9
Cre01.g024750	7	5	-5	-4	0.405221	-1.71508	-2.37818e-06	1	0.852134	0.855674	1.15918	9.07953e-07	1	1	0.041517	-2.44543	-3.37145e-06	1	0.135271	0.229896	1.98809	3.28613e-06	1	0.69474	0.581215	-1.42584	-9.93271e-07	1	1	0.0267029	-2.8347	-4.27941e-06	1	0.123788	5	7	8	6.66667	2	1	2	1.66667	8	5	4	5.66667	1	2	3
Cre01.g024800	2	1	0.666667	#DIV/0!	1	-2.95232	-2.78003e-07	1	1	1	2.14888	4.82989e-07	1	1	1	2.07324	4.51188e-07	1	1	0.500661	6.34419	7.60992e-07	1	1	0.500661	6.12086	7.29191e-07	1	1	1	-1.03649	-3.18012e-08	1	1	0	1	0	0.333333	0	0	0	0	1	1	0	0.666667	0	0	2
Cre01.g024850	5	1	-1.33333	-3	0.361165	2.17038	2.12811e-06	1	0.79173	1	1.11909	2.16549e-07	1	1	0.71703	-2.13097	-9.65029e-07	1	1	0.516618	-1.93941	-1.91156e-06	1	1	0.0713115	-4.62501	-3.09314e-06	1	0.290236	0.504802	-2.38475	-1.18158e-06	1	0.990305	2	2	2	2	0	5	1	2	3	1	1	1.66667	0	0	2
Cre01.g024900	10	7	5	8.5	0.151824	-3.22065	-3.14594e-06	1	0.435154	0.610748	1.35371	1.61384e-06	1	1	0.610748	1.3871	1.76621e-06	1	1	0.0346857	4.35983	4.75979e-06	1	0.187896	0.0237306	4.46738	4.91215e-06	1	0.126504	1	1.02467	1.52366e-07	1	1	3	5	8	5.33333	1	1	0	0.666667	10	5	1	5.33333	8	3	6
Cre01.g024950	32	10	19	4.16667	0.18797	1.63636	4.51166e-06	1	0.508504	0.236477	1.4682	3.31944e-06	1	0.748766	4.93863e-09	3.86494	2.0312e-05	8.76162e-05	5.85279e-08	0.896009	-1.11453	-1.19222e-06	1	1	0.00143674	2.36192	1.58003e-05	1	0.0127766	2.24383e-05	2.63244	1.69925e-05	0.398079	0.000248024	6	9	10	8.33333	6	3	9	6	12	9	6	9	24	16	35
Cre01.g025000	0	0	0	1	1	1	0	1	1	1	1	0	1	1	1	1	0	1	1	1	1	0	1	1	1	1	0	1	1	1	1	0	1	1	0	0	0	0	0	0	0	0	0	0	0	0	0	0	0
Cre01.g025025	7	3	-2	-4	0.782298	-1.62198	-8.75767e-07	1	1	0.782298	-1.76975	-9.93338e-07	1	1	0.834877	1.20361	4.64997e-07	1	1	1	-1.09111	-1.17571e-07	1	1	0.471917	1.95223	1.34076e-06	1	1	0.471917	2.13009	1.45833e-06	1	0.973897	0	1	7	2.66667	0	0	2	0.666667	0	2	1	1	1	3	3
Cre01.g025050	34	16	-19	-1.73077	1.0015e-11	3.52631	6.17253e-05	1.77676e-07	2.57876e-10	0.325537	1.22092	5.39783e-06	1	0.885382	0.000913616	1.83648	2.04377e-05	1	0.00484268	1.7306e-08	-2.88823	-5.63275e-05	0.000307026	6.50479e-07	0.000297828	-1.92015	-4.12876e-05	1	0.00327981	0.0283696	1.50417	1.50399e-05	1	0.130491	18	31	39	29.3333	45	52	38	45	28	25	25	26	38	44	38
Cre01.g025100	5	2	1	1.33333	0.134073	2.2266	3.58576e-06	1	0.396961	0.80372	1.22038	6.44253e-07	1	1	0.480938	1.54706	1.59923e-06	1	0.884356	0.307829	-1.82451	-2.9415e-06	1	0.804615	0.557528	-1.43925	-1.98652e-06	1	1	0.823915	1.26768	9.5498e-07	1	1	4	1	5	3.33333	3	3	4	3.33333	3	1	5	3	2	4	6
Cre01.g025150	5	1	-3	-10	0.117319	-3.77004	-2.15783e-06	1	0.366114	0.780333	-1.43659	-8.92527e-07	1	1	0.117319	-3.371	-2.06562e-06	1	0.314547	0.460443	2.62429	1.2653e-06	1	1	1	1.11837	9.22119e-08	1	1	0.460443	-2.34652	-1.17309e-06	1	0.957308	5	1	4	3.33333	0	1	0	0.333333	2	2	1	1.66667	1	0	1
Cre01.g025200	6	3	-3	-10	0.549145	-1.86519	-1.22219e-06	1	1	0.525668	1.50335	1.32623e-06	1	1	0.0963539	-5.23493	-2.13151e-06	1	0.268179	0.140684	2.80402	2.54842e-06	1	0.504422	0.641779	-2.80665	-9.09315e-07	1	1	0.0236258	-7.86991	-3.45773e-06	1	0.111683	2	2	5	3	0	0	2	0.666667	1	6	3	3.33333	0	0	1
Cre01.g025250	14	6	8	2.71429	0.429398	1.38826	2.5338e-06	1	0.884472	0.0112753	2.12149	7.31893e-06	1	0.0960343	0.0112753	2.14803	7.49217e-06	1	0.0450023	0.275748	1.52817	4.78513e-06	1	0.759753	0.230233	1.54729	4.95837e-06	1	0.662178	1	1.01251	1.73238e-07	1	1	5	9	9	7.66667	5	8	1	4.66667	15	8	13	12	15	9	14
Cre01.g025300	2	1	0.666667	3	1	1.11526	8.05164e-08	1	1	0.625048	1.83823	5.85546e-07	1	1	1	1.24893	1.73888e-07	1	1	1	1.64825	5.05029e-07	1	1	1	1.11985	9.33712e-08	1	1	1	-1.47185	-4.11658e-07	1	1	0	1	1	0.666667	0	0	1	0.333333	2	0	1	1	0	1	1
Cre01.g025350	24	12	-16	-7	0.00249056	-2.99905	-1.04661e-05	1	0.0157466	1	1.00331	5.19081e-08	1	1	9.53324e-06	-4.14127	-1.19102e-05	0.169129	7.28063e-05	0.00352213	3.00896	1.05181e-05	1	0.0322759	0.667291	-1.38086	-1.44404e-06	1	1	1.52334e-05	-4.15496	-1.19621e-05	0.270257	0.000173687	14	26	16	18.6667	2	4	2	2.66667	11	16	14	13.6667	4	2	4
Cre01.g025400	191	143	-169.333	-17.9333	5.25957e-29	-6.16381	-0.000125668	9.331e-25	6.05909e-27	8.53692e-14	-2.47409	-8.93742e-05	1.51453e-09	2.4428e-11	1.79577e-66	-13.4723	-0.00013887	3.18587e-62	5.49288e-64	2.03288e-06	2.49134	3.62938e-05	0.0360654	4.94724e-05	0.0042589	-2.18571	-1.3202e-05	1	0.0317334	6.25095e-18	-5.44535	-4.94958e-05	1.10898e-13	3.61232e-16	155	183	200	179.333	12	14	12	12.6667	57	54	48	53	11	10	9
Cre01.g025450	120	73	-92.3333	-6.54	1.06895e-09	-2.84484	-5.89937e-05	1.89643e-05	2.15014e-08	0.00862446	-1.43023	-2.73653e-05	1	0.0773542	4.55313e-21	-4.74548	-7.18012e-05	8.07771e-17	1.47656e-19	0.000166708	1.98908	3.16284e-05	1	0.00244831	0.0315941	-1.6681	-1.28076e-05	1	0.157138	2.71813e-11	-3.31798	-4.44359e-05	4.82223e-07	7.51127e-10	89	132	106	109	16	18	16	16.6667	66	52	49	55.6667	24	12	16
Cre01.g025500	2	0	-0.666667	#DIV/0!	0.566431	-5.23255	-6.02699e-07	1	1	0.566431	-5.23255	-6.02699e-07	1	1	0.566431	-5.23255	-6.02699e-07	1	0.965884	1	1	0	1	1	1	1	0	1	1	1	1	0	1	1	2	0	0	0.666667	0	0	0	0	0	0	0	0	0	0	0
Cre01.g025551	10	5	-4.33333	-4.25	0.424652	-1.81147	-2.18565e-06	1	0.877299	1	1.12071	5.88932e-07	1	1	0.640753	1.31811	1.55207e-06	1	1	0.332591	2.03013	2.77458e-06	1	0.841846	0.152577	2.38771	3.73772e-06	1	0.498044	0.761303	1.17614	9.63143e-07	1	1	5	2	10	5.66667	2	2	0	1.33333	3	8	3	4.66667	3	7	7
Cre01.g025600	39	25	-31.3333	-8.23077	0.0281735	-1.78074	-1.30459e-05	1	0.11929	0.389208	-1.21901	-5.34599e-06	1	0.962495	9.26199e-10	-6.01959	-2.48124e-05	1.64317e-05	1.19416e-08	0.175118	1.46081	7.6999e-06	1	0.586203	0.00214788	-3.38038	-1.17665e-05	1	0.0178983	3.77328e-07	-4.93809	-1.94664e-05	0.00669417	5.7858e-06	26	41	40	35.6667	9	13	4	8.66667	31	16	17	21.3333	5	6	2
Cre01.g025650	5	1	-3.33333	#DIV/0!	0.0152827	-20.9596	-2.84217e-06	1	0.073338	0.0648922	-5.7094	-2.46182e-06	1	0.331678	0.0152827	-20.9596	-2.84217e-06	1	0.0583704	1	3.67107	3.8035e-07	1	1	1	1	0	1	1	1	-3.67107	-3.8035e-07	1	1	5	1	4	3.33333	0	0	0	0	0	1	0	0.333333	0	0	0
Cre01.g025700	7	4	-4.33333	-3.6	0.523762	-1.54778	-1.82179e-06	1	0.975135	0.458678	1.35839	1.84483e-06	1	1	1	1.02036	1.04786e-07	1	1	0.168991	2.10249	3.66661e-06	1	0.570518	0.523762	1.57929	1.92657e-06	1	1	0.585027	-1.33129	-1.74004e-06	1	1	3	7	8	6	2	2	1	1.66667	8	7	3	6	4	3	7
Cre01.g025726	2	1	1	#DIV/0!	1	5.46807	6.36236e-07	1	1	0.51316	6.31314	7.56571e-07	1	1	0.26974	8.64781	1.08902e-06	1	0.582455	1	1.15455	1.20336e-07	1	1	1	1.58151	4.52783e-07	1	1	1	1.36981	3.32448e-07	1	1	0	0	0	0	0	1	0	0.333333	2	0	0	0.666667	0	1	2
Cre01.g025750	6	4	-5	#DIV/0!	0.541569	1.36138	1.55883e-06	1	0.995903	1	-1.0926	-3.65591e-07	1	1	0.000979996	-30.293	-4.17121e-06	1	0.00514097	0.405221	-1.48744	-1.92443e-06	1	0.950806	0.000490342	-41.2401	-5.73004e-06	1	0.00505765	0.00195874	-27.7256	-3.80562e-06	1	0.0134952	4	5	6	5	3	3	3	3	6	1	3	3.33333	0	0	0
Cre01.g025767	3	2	-1.66667	#DIV/0!	0.12511	-10.7641	-1.39037e-06	1	0.377543	1	-1.19369	-2.48709e-07	1	1	1	-1.23846	-2.95129e-07	1	1	0.25011	9.0175	1.14166e-06	1	0.718665	0.25011	8.6915	1.09524e-06	1	0.683821	1	-1.03751	-4.64202e-08	1	1	1	1	3	1.66667	0	0	0	0	2	1	0	1	1	2	0
Cre01.g025808	2	1	0.666667	3	1	1.121	8.41959e-08	1	1	0.636652	1.84344	5.86876e-07	1	1	1	-1.37027	-1.88021e-07	1	1	1	1.64445	5.0268e-07	1	1	1	-1.53608	-2.72216e-07	1	1	0.636652	-2.526	-7.74896e-07	1	1	0	0	2	0.666667	1	0	0	0.333333	2	0	1	1	1	0	0
Cre01.g025850	20	14	-15.3333	-2.09524	0.00478175	1.86733	2.13921e-05	1	0.0276961	0.7827	1.0614	1.51427e-06	1	1	0.0637921	-1.57529	-9.00734e-06	1	0.192505	0.01318	-1.75932	-1.98779e-05	1	0.0915561	1.05274e-05	-2.9416	-3.03995e-05	0.186767	0.000168258	0.0396114	-1.67201	-1.05216e-05	1	0.169265	26	31	31	29.3333	26	30	16	24	15	24	29	22.6667	11	16	15
Cre01.g025900	3	1	2	4	0.343907	2.65051	2.071e-06	1	0.766682	1	-1.38873	-3.51227e-07	1	1	0.343907	2.44073	1.80778e-06	1	0.70073	0.179813	-3.68083	-2.42222e-06	1	0.590753	1	-1.08595	-2.63221e-07	1	1	0.179813	3.38951	2.159e-06	1	0.522362	2	0	2	1.33333	2	1	2	1.66667	1	0	1	0.666667	3	2	3
Cre01.g025950	2	1	1	#DIV/0!	1	-2.97561	-2.81319e-07	1	1	1	2.13103	4.79236e-07	1	1	0.641227	2.88125	7.97112e-07	1	1	0.511177	6.34112	7.60555e-07	1	1	0.266765	8.57345	1.07843e-06	1	0.706449	1	1.35204	3.17876e-07	1	1	1	0	0	0.333333	0	0	0	0	0	2	0	0.666667	1	0	2
Cre01.g025983	6	4	3.33333	11	0.310203	-3.38903	-1.86018e-06	1	0.712496	0.374663	1.64993	1.71504e-06	1	0.949392	0.0825637	-5.22116	-2.13341e-06	1	0.235417	0.0324214	5.59166	3.57522e-06	1	0.178242	1	-1.54061	-2.73226e-07	1	1	0.00998726	-8.61455	-3.84845e-06	1	0.054771	2	4	3	3	0	0	1	0.333333	1	4	6	3.66667	0	0	1
Cre01.g026016	14	6	-7.33333	-2.04762	0.839221	1.11152	1.35973e-06	1	1	1	1.01392	1.69733e-07	1	1	0.504737	-1.23581	-2.32662e-06	1	0.897698	0.920054	-1.09626	-1.19e-06	1	1	0.384558	-1.37362	-3.68635e-06	1	0.884423	0.504737	-1.25301	-2.49635e-06	1	0.990305	15	12	16	14.3333	10	9	2	7	6	15	11	10.6667	10	4	13
Cre01.g026050	1	0	0.333333	#DIV/0!	1	1	0	1	1	1	3.67257	3.80564e-07	1	1	1	1	0	1	1	1	3.67257	3.80564e-07	1	1	1	1	0	1	1	1	-3.67257	-3.80564e-07	1	1	0	0	0	0	0	0	0	0	1	0	0	0.333333	0	0	0
Cre01.g026100	7	3	3.66667	3.2	0.790621	1.25733	6.80662e-07	1	1	0.238156	1.78039	2.06421e-06	1	0.751237	0.0785522	2.26175	3.33745e-06	1	0.226013	0.503721	1.41601	1.38355e-06	1	1	0.307829	1.79885	2.65679e-06	1	0.763377	0.557528	1.27037	1.27324e-06	1	1	2	5	2	3	2	0	3	1.66667	3	4	5	4	5	4	7
Cre01.g026150	5	2	-2	-7	0.465823	-2.67235	-1.30265e-06	1	0.933314	1	1.16281	3.38907e-07	1	1	1	1.11654	2.42594e-07	1	1	0.304358	3.10744	1.64156e-06	1	0.80018	0.465823	2.9838	1.54524e-06	1	0.993887	1	-1.04144	-9.63125e-08	1	1	1	5	1	2.33333	0	1	0	0.333333	4	1	1	2	2	1	3
Cre01.g026200	3	1	1.33333	2.33333	0.0655223	4.05716	2.98577e-06	1	0.231422	0.68756	1.70448	6.88027e-07	1	1	0.179813	2.76216	1.72101e-06	1	0.432258	0.267046	-2.3803	-2.29774e-06	1	0.745841	0.80372	-1.46883	-1.26476e-06	1	1	0.548972	1.62053	1.03299e-06	1	1	1	1	1	1	2	1	3	2	2	0	2	1.33333	2	3	2
Cre01.g026250	11	4	7.33333	23	0.00757067	-7.32172	-4.92503e-06	1	0.0407745	0.596993	1.2926	1.66904e-06	1	1	0.229988	1.49667	2.83304e-06	1	0.519441	0.00149987	9.46407	6.59407e-06	1	0.0158482	0.000279921	10.9582	7.75807e-06	1	0.00310574	0.749562	1.15787	1.164e-06	1	1	6	10	4	6.66667	0	1	0	0.333333	8	5	6	6.33333	7	5	11
Cre01.g026300	13	4	-6.66667	-2.25	1	1.01585	1.61347e-07	1	1	0.704689	1.13662	1.39043e-06	1	1	0.798485	1.1247	1.2691e-06	1	1	0.802579	1.11888	1.22909e-06	1	1	0.899495	1.10714	1.10775e-06	1	1	1	-1.0106	-1.21334e-07	1	1	12	11	13	12	8	5	3	5.33333	10	9	11	10	16	5	10
Cre01.g026350	0	0	0	1	1	1	0	1	1	1	1	0	1	1	1	1	0	1	1	1	1	0	1	1	1	1	0	1	1	1	1	0	1	1	0	0	0	0	0	0	0	0	0	0	0	0	0	0	0
Cre01.g026400	2	1	0.666667	#DIV/0!	1	1	0	1	1	0.512442	6.34068	7.60493e-07	1	1	0.512442	6.0824	7.23715e-07	1	0.903432	0.512442	6.34068	7.60493e-07	1	1	0.512442	6.0824	7.23715e-07	1	1	1	-1.04246	-3.67779e-08	1	1	0	0	0	0	0	0	0	0	0	2	0	0.666667	1	0	1
Cre01.g026450	66	38	54	6.4	1.5334e-05	-2.62574	-3.12997e-05	0.27204	0.000166878	0.183589	-1.27656	-1.09518e-05	1	0.643051	0.0246163	1.42077	2.1271e-05	1	0.0870823	0.00239833	2.05689	2.03479e-05	1	0.0234558	6.72396e-10	3.73057	5.25707e-05	1.1929e-05	2.38103e-08	0.000417943	1.8137	3.22228e-05	1	0.00345353	46	75	61	60.6667	11	10	9	10	42	36	26	34.6667	70	64	58
Cre01.g026500	22	9	16.3333	25.5	0.0327923	-4.0281	-4.28659e-06	1	0.133494	0.0823497	-2.35082	-3.27658e-06	1	0.383652	1.05851e-05	3.28653	1.30382e-05	0.187791	8.03211e-05	0.510327	1.71348	1.01001e-06	1	1	5.90863e-08	13.2385	1.73248e-05	0.00104825	1.48688e-06	3.65288e-09	7.72604	1.63148e-05	6.48058e-05	7.64219e-08	5	6	9	6.66667	0	1	1	0.666667	3	1	2	2	22	10	19
Cre01.g026550	79	20	-59.6667	-15.9167	6.54514e-10	-6.97501	-4.66357e-05	1.16117e-05	1.35493e-08	0.000429843	-2.36462	-3.14178e-05	1	0.00694869	0.000265322	-2.43622	-3.20945e-05	1	0.0015685	0.00250072	2.94973	1.52179e-05	1	0.0242566	0.00377408	2.86304	1.45413e-05	1	0.0286381	1	-1.03028	-6.76638e-07	1	1	74	81	36	63.6667	7	3	2	4	20	19	21	20	16	17	28
Cre01.g026600	122	68	-97.3333	-3.58407	0.00738496	-1.56113	-4.04329e-05	1	0.0399928	0.0108086	-1.47879	-3.64207e-05	1	0.0926803	0.680701	-1.07124	-7.48036e-06	1	1	0.765587	1.05568	4.01216e-06	1	1	0.0256474	1.45732	3.29525e-05	1	0.133984	0.0386305	1.38045	2.89403e-05	1	0.166413	108	154	143	135	36	32	45	37.6667	60	72	67	66.3333	128	71	85
Cre01.g026650	3	2	1	1.5	0.424161	1.89684	1.87347e-06	1	0.877299	0.424161	1.70781	1.4786e-06	1	1	0.581215	1.64084	1.3387e-06	1	0.982687	1	-1.11068	-3.94876e-07	1	1	0.814636	-1.15602	-5.34777e-07	1	1	1	-1.04081	-1.399e-07	1	1	2	1	4	2.33333	3	1	2	2	2	3	4	3	1	4	4
Cre01.g026700	0	0	0	1	1	1	0	1	1	1	1	0	1	1	1	1	0	1	1	1	1	0	1	1	1	1	0	1	1	1	1	0	1	1	0	0	0	0	0	0	0	0	0	0	0	0	0	0	0
Cre01.g026750	2	1	-1.33333	#DIV/0!	0.250048	-8.81147	-1.11232e-06	1	0.620173	0.625048	-2.39923	-7.31752e-07	1	1	0.250048	-8.81147	-1.11232e-06	1	0.549975	1	3.67263	3.80572e-07	1	1	1	1	0	1	1	1	-3.67263	-3.80572e-07	1	1	1	1	2	1.33333	0	0	0	0	0	0	1	0.333333	0	0	0
Cre01.g026800	1	0	0.666667	#DIV/0!	1	1	0	1	1	1	1	0	1	1	0.500032	6.12664	7.30014e-07	1	0.893828	1	1	0	1	1	0.500032	6.12664	7.30014e-07	1	1	0.500032	6.12664	7.30014e-07	1	0.987511	0	0	0	0	0	0	0	0	0	0	0	0	1	0	1
Cre01.g026850	0	0	0	1	1	1	0	1	1	1	1	0	1	1	1	1	0	1	1	1	1	0	1	1	1	1	0	1	1	1	1	0	1	1	0	0	0	0	0	0	0	0	0	0	0	0	0	0	0
Cre01.g026900	32	18	-26	-8.8	9.19026e-06	-3.78775	-1.81358e-05	0.163044	0.000104852	0.227055	-1.28764	-5.50451e-06	1	0.729514	0.743675	-1.07007	-1.61361e-06	1	1	0.0011539	2.94163	1.26313e-05	1	0.0127072	7.36853e-05	3.53972	1.65222e-05	1	0.00095142	0.42504	1.20332	3.8909e-06	1	0.912467	26	33	29	29.3333	1	4	5	3.33333	21	18	11	16.6667	17	15	31
Cre01.g026950	7	5	-3.66667	-4.66667	0.484815	1.47359	1.8895e-06	1	0.956881	0.711947	1.19336	7.71458e-07	1	1	0.129393	-3.21423	-2.74844e-06	1	0.335025	0.872293	-1.23483	-1.11804e-06	1	1	0.0415485	-4.73646	-4.63795e-06	1	0.192911	0.0608091	-3.83573	-3.5199e-06	1	0.238676	2	6	6	4.66667	4	1	4	3	0	5	7	4	1	1	1
Cre01.g027000	3151	1582	2414.67	2.12976	3.96293e-37	4.82532	0.00689534	7.03063e-33	7.98935e-35	7.37132e-06	1.70704	0.00127448	0.130775	0.000225473	3.73912e-09	2.02441	0.00184656	6.63356e-05	4.48214e-08	0	-2.82672	-0.00562087	0	0	4.37428e-13	-2.38356	-0.00504878	7.76041e-09	2.52782e-11	0.149888	1.18592	0.000572083	1	0.459882	2048	2162	2202	2137.33	4332	5199	4125	4552	2731	2543	2785	2686.33	3563	3011	3150
Cre01.g027050	23	7	17.3333	4.05882	0.800071	-1.12958	-1.42102e-06	1	1	0.0953994	1.48564	6.01578e-06	1	0.426478	0.000616838	2.04631	1.29609e-05	1	0.00337757	0.0730731	1.67815	7.4368e-06	1	0.322806	0.00147412	2.31147	1.4382e-05	1	0.0130696	0.121832	1.37739	6.94515e-06	1	0.401447	14	13	17	14.6667	6	5	6	5.66667	20	14	14	16	21	20	28
Cre01.g027100	9	2	3	1.45	0.0593235	1.88936	6.06304e-06	1	0.215978	0.103042	1.63918	4.35746e-06	1	0.450041	0.172463	1.52137	3.55435e-06	1	0.421268	0.706758	-1.15263	-1.70557e-06	1	1	0.606264	-1.24188	-2.50869e-06	1	1	0.89459	-1.07743	-8.0312e-07	1	1	7	9	8	8	10	4	6	6.66667	13	8	8	9.66667	8	9	11
Cre01.g027150	13	7	5	2.5	1	-1.02369	-1.54212e-07	1	1	0.396316	1.44046	2.93512e-06	1	0.971588	0.609684	1.30007	1.9996e-06	1	1	0.396316	1.47459	3.08934e-06	1	0.937346	0.609684	1.33087	2.15381e-06	1	1	0.82428	-1.10799	-9.35527e-07	1	1	2	11	11	8	4	0	6	3.33333	13	6	6	8.33333	8	3	13
Cre01.g027200	37	7	11.6667	1.5	0.0305544	1.73002	1.89516e-05	1	0.127335	0.0736536	1.53673	1.39338e-05	1	0.357997	0.196829	1.36414	9.45325e-06	1	0.463984	0.64961	-1.12578	-5.01781e-06	1	1	0.33796	-1.26821	-9.49835e-06	1	0.812984	0.616464	-1.12652	-4.48054e-06	1	1	31	33	28	30.6667	31	26	13	23.3333	50	26	29	35	20	29	48
Cre01.g027250	6	1	1	1.33333	0.0732454	2.6851	4.48007e-06	1	0.252222	0.269771	1.77411	2.05807e-06	1	0.798333	0.363155	1.7098	1.8871e-06	1	0.729642	0.393288	-1.51349	-2.422e-06	1	0.933671	0.393288	-1.57042	-2.59298e-06	1	0.894414	1	-1.03761	-1.70974e-07	1	1	4	3	2	3	3	1	7	3.66667	2	6	4	4	4	4	4
Cre01.g027300	11	7	9	#DIV/0!	1	1.11526	8.05164e-08	1	1	1	-4.90567	-5.56152e-07	1	1	6.07556e-08	14.313	9.29979e-06	0.00107787	6.307e-07	1	-5.47111	-6.36668e-07	1	1	2.78519e-05	12.8338	9.21928e-06	0.494121	0.000402707	6.07556e-08	70.2149	9.85594e-06	0.00107787	1.0727e-06	0	1	1	0.666667	0	0	1	0.333333	0	0	0	0	11	7	9
Cre01.g027350	3	2	-2.33333	-4.5	0.753985	-1.86842	-1.22944e-06	1	1	0.343907	-2.05991	-1.36105e-06	1	0.909414	1	-1.134	-3.12565e-07	1	1	1	-1.10249	-1.3161e-07	1	1	0.507938	1.64764	9.16879e-07	1	1	0.507938	1.8165	1.04849e-06	1	0.990305	3	3	3	3	0	1	1	0.666667	0	1	2	1	3	2	1
Cre01.g027400	4	2	-2.33333	-3.33333	0.7745	-1.42429	-8.70813e-07	1	1	0.548972	-1.75606	-1.25858e-06	1	1	1	-1.08368	-2.25725e-07	1	1	1	-1.23294	-3.87771e-07	1	1	1	1.31431	6.45088e-07	1	1	0.753985	1.62047	1.03286e-06	1	1	3	4	3	3.33333	2	0	1	1	1	3	0	1.33333	2	2	3
Cre01.g027450	2	1	1.66667	#DIV/0!	1	1	0	1	1	0.0625399	14.363	1.90285e-06	1	0.323287	1	3.56339	3.65018e-07	1	1	0.0625399	14.363	1.90285e-06	1	0.290222	1	3.56339	3.65018e-07	1	1	0.21884	-4.03072	-1.53783e-06	1	0.597417	0	0	0	0	0	0	0	0	2	1	2	1.66667	1	0	0
Cre01.g027500	2	1	1	#DIV/0!	1	1	0	1	1	0.523605	6.33704	7.59974e-07	1	1	0.285408	8.59716	1.08181e-06	1	0.609757	0.523605	6.33704	7.59974e-07	1	1	0.285408	8.59716	1.08181e-06	1	0.73766	1	1.35665	3.21832e-07	1	1	0	0	0	0	0	0	0	0	0	2	0	0.666667	2	0	1
Cre01.g027550	55	6	35.3333	3.78947	0.196157	-1.3491	-8.49099e-06	1	0.524889	0.00345069	1.66848	2.19352e-05	1	0.0380951	0.0116244	1.54741	1.79627e-05	1	0.0461886	0.000114107	2.25094	3.04262e-05	1	0.00175423	0.000539775	2.08761	2.64536e-05	1	0.00548148	0.685852	-1.07824	-3.97255e-06	1	1	37	43	37	39	11	11	16	12.6667	66	38	40	48	39	38	62
Cre01.g027575	0	0	0	1	1	1	0	1	1	1	1	0	1	1	1	1	0	1	1	1	1	0	1	1	1	1	0	1	1	1	1	0	1	1	0	0	0	0	0	0	0	0	0	0	0	0	0	0	0
Cre01.g027600	2	1	1	#DIV/0!	1	-2.95285	-2.78078e-07	1	1	0.625048	3.05389	8.63607e-07	1	1	0.625048	2.94309	8.17018e-07	1	1	0.250048	9.01767	1.14169e-06	1	0.718665	0.250048	8.69049	1.0951e-06	1	0.683821	1	-1.03765	-4.65893e-08	1	1	0	1	0	0.333333	0	0	0	0	2	1	0	1	2	1	0
Cre01.g027650	2	2	0.666667	2	1	1.45267	4.4301e-07	1	1	1	-1.08405	-7.58745e-08	1	1	1	1.61224	5.99167e-07	1	1	1	-1.57476	-5.18885e-07	1	1	1	1.10984	1.56157e-07	1	1	1	1.74774	6.75042e-07	1	1	1	1	1	1	2	0	0	0.666667	0	2	0	0.666667	2	0	2
Cre01.g027700	9	3	-3.33333	-6	0.471585	-2.40247	-1.98715e-06	1	0.942373	0.610991	1.40425	1.37609e-06	1	1	0.650023	-1.4772	-1.09966e-06	1	1	0.15706	3.37366	3.36324e-06	1	0.542427	0.759125	1.62636	8.87488e-07	1	1	0.248597	-2.07437	-2.47575e-06	1	0.646069	1	2	9	4	1	0	1	0.666667	1	4	7	4	2	1	3
Cre01.g027750	5	3	-3.33333	#DIV/0!	0.0237235	-20.5574	-2.78491e-06	1	0.104049	0.0237235	-20.5574	-2.78491e-06	1	0.167016	0.593236	-1.49347	-9.67228e-07	1	0.998256	1	1	0	1	1	0.0768577	13.7649	1.81768e-06	1	0.30607	0.0768577	13.7649	1.81768e-06	1	0.282804	3	5	2	3.33333	0	0	0	0	0	0	0	0	4	0	1
Cre01.g027764	3	2	2	#DIV/0!	0.250048	-8.81175	-1.11236e-06	1	0.620173	0.507938	1.93326	1.17101e-06	1	1	0.625048	-2.47292	-7.47359e-07	1	1	0.0312799	17.0354	2.28337e-06	1	0.173147	1	3.5633	3.65004e-07	1	1	0.125084	-4.78078	-1.91837e-06	1	0.405032	2	1	1	1.33333	0	0	0	0	3	2	1	2	0	0	1
Cre01.g027800	56	21	36.3333	3.09615	0.953109	-1.01686	-5.60728e-07	1	1	0.28715	-1.24265	-6.60503e-06	1	0.827539	0.00173242	1.76452	2.58603e-05	1	0.00863579	0.407393	-1.22205	-6.0443e-06	1	0.95426	0.00496652	1.79427	2.6421e-05	1	0.0361407	4.84024e-05	2.19268	3.24653e-05	0.858707	0.000497225	42	40	38	40	18	17	17	17.3333	21	25	25	23.6667	73	42	46
Cre01.g027850	4	2	-1.66667	-6	0.725363	-2.27094	-9.87968e-07	1	1	0.428619	-3.37785	-1.24271e-06	1	1	0.725363	-2.01716	-8.90169e-07	1	1	1	-1.48743	-2.54738e-07	1	1	1	1.12581	9.77988e-08	1	1	1	1.67456	3.52537e-07	1	1	0	4	2	2	0	0	1	0.333333	0	1	0	0.333333	2	0	0
Cre01.g027900	3	1	2	7	1	-1.61058	-4.75688e-07	1	1	1	1.02338	2.93417e-08	1	1	0.343907	2.14994	1.4429e-06	1	0.70073	1	1.64825	5.0503e-07	1	1	0.179813	3.46266	1.91859e-06	1	0.558192	0.343907	2.10082	1.41356e-06	1	0.80248	2	1	1	1.33333	1	0	0	0.333333	1	1	1	1	2	3	2
Cre01.g027950	270	201	-242.667	-23.0606	3.36865e-46	-10.0096	-0.000190549	5.97632e-42	1.14929e-43	1.45754e-07	-1.93636	-0.000102371	0.00258582	7.67306e-06	3.66764e-71	-16.8019	-0.000199099	6.50676e-67	1.35558e-68	7.57633e-18	5.16928	8.81782e-05	1.34412e-13	1.02604e-15	0.0692983	-1.67858	-8.54982e-06	1	0.284654	1.78887e-32	-8.67703	-9.6728e-05	3.17363e-28	4.1216e-30	211	278	272	253.667	9	16	8	11	109	108	71	96	15	9	10
Cre01.g028000	13	5	-7.66667	-3.09091	0.443646	-1.34265	-2.44835e-06	1	0.905355	0.544959	-1.23705	-1.83839e-06	1	1	0.0172333	-2.30767	-5.4364e-06	1	0.0645831	1	1.08536	6.09959e-07	1	1	0.249688	-1.71874	-2.98805e-06	1	0.683821	0.137728	-1.86546	-3.59801e-06	1	0.434621	7	15	12	11.3333	2	4	5	3.66667	4	7	9	6.66667	5	2	4
Cre01.g028050	1	0	0.333333	#DIV/0!	1	5.48053	6.3801e-07	1	1	1	3.67136	3.80392e-07	1	1	1	1	0	1	1	1	-1.49278	-2.57619e-07	1	1	1	-5.48053	-6.3801e-07	1	1	1	-3.67136	-3.80392e-07	1	1	0	0	0	0	1	0	0	0.333333	0	1	0	0.333333	0	0	0
Cre01.g028101	14	5	6	2.38462	2.41666e-05	4.46945	1.29755e-05	0.428739	0.000251312	0.000475639	3.19266	8.20037e-06	1	0.00760209	0.0463081	2.1665	4.36262e-06	1	0.148214	0.342192	-1.39991	-4.77509e-06	1	0.859526	0.0234115	-2.06298	-8.61285e-06	1	0.125141	0.19097	-1.47365	-3.83775e-06	1	0.545044	1	5	7	4.33333	11	9	6	8.66667	8	15	8	10.3333	7	3	12
Cre01.g028150	6	1	1.66667	2	0.0576241	3.41587	3.70295e-06	1	0.210959	0.146351	2.57553	2.41491e-06	1	0.555618	0.508101	1.75991	1.16475e-06	1	0.898453	0.664116	-1.32628	-1.28804e-06	1	1	0.238507	-1.94094	-2.5382e-06	1	0.676476	0.607641	-1.46345	-1.25016e-06	1	1	1	3	1	1.66667	2	3	3	2.66667	6	4	0	3.33333	2	2	3
Cre01.g028200	41	19	-25	-2.5625	0.660598	-1.1166	-3.57912e-06	1	1	0.951584	1.01259	4.31562e-07	1	1	0.00800602	-1.66841	-1.37315e-05	1	0.0332478	0.617225	1.13066	4.01068e-06	1	1	0.0675502	-1.49419	-1.01524e-05	1	0.278959	0.00800602	-1.68941	-1.4163e-05	1	0.0453495	32	43	48	41	15	15	18	16	35	32	24	30.3333	16	7	34
Cre01.g028250	40	21	-28	-3.47059	0.106313	-1.42631	-9.83793e-06	1	0.338642	7.56822e-05	-2.25658	-1.83287e-05	1	0.00165004	4.82939e-06	-2.61987	-2.03514e-05	0.0856783	3.87509e-05	0.0831397	-1.58211	-8.4908e-06	1	0.353704	0.0217332	-1.83682	-1.05134e-05	1	0.118091	0.647806	-1.16099	-2.02264e-06	1	1	31	38	49	39.3333	14	13	9	12	16	13	9	12.6667	10	10	14
Cre01.g028300	23	15	-15.3333	-1.88462	7.30475e-09	3.06119	4.21634e-05	0.000129594	1.3357e-07	1	-1.0263	-5.24128e-07	1	1	0.0291267	1.53757	1.09964e-05	1	0.100827	1.56419e-08	-3.14168	-4.26875e-05	0.000277503	5.92956e-07	0.000262204	-1.99093	-3.1167e-05	1	0.00294789	0.0291267	1.578	1.15205e-05	1	0.133008	21	28	24	24.3333	39	23	36	32.6667	18	18	16	17.3333	24	23	39
Cre01.g028350	5	2	-2.66667	-3	0.790621	-1.29389	-7.9029e-07	1	1	1	1.02536	8.82277e-08	1	1	1	-1.01516	-5.19629e-08	1	1	0.607414	1.3267	8.78518e-07	1	1	0.790621	1.27457	7.38328e-07	1	1	1	-1.0409	-1.40191e-07	1	1	3	4	5	4	0	2	2	1.33333	2	3	4	3	2	2	5
Cre01.g028400	4	2	1.33333	2	0.531336	2.13716	1.43385e-06	1	0.983354	0.2579	2.52268	1.91995e-06	1	0.780532	0.2579	2.47614	1.86127e-06	1	0.563605	0.807171	1.18039	4.86096e-07	1	1	0.807171	1.15861	4.27417e-07	1	1	1	-1.01879	-5.8679e-08	1	1	2	2	0	1.33333	3	0	1	1.33333	4	2	2	2.66667	3	4	1
Cre01.g028423	3	0	1	#DIV/0!	1	1	0	1	1	1	1	0	1	1	0.586022	7.91507	9.8468e-07	1	0.988271	1	1	0	1	1	0.586022	7.91507	9.8468e-07	1	1	0.586022	7.91507	9.8468e-07	1	1	0	0	0	0	0	0	0	0	0	0	0	0	0	0	3
Cre01.g028450	11	7	-8.66667	-9.66667	0.0126179	-3.9986	-6.15436e-06	1	0.0623552	0.000538859	-4.93	-6.54211e-06	1	0.00839324	0.229988	-1.46105	-2.58973e-06	1	0.519441	1	-1.23293	-3.87751e-07	1	1	0.167326	2.7368	3.56463e-06	1	0.533717	0.0309777	3.37429	3.95238e-06	1	0.139593	8	9	12	9.66667	1	1	1	1	2	1	1	1.33333	5	2	8
Cre01.g028500	15	6	9.66667	4.625	0.158877	2.0496	3.65888e-06	1	0.451271	1	-1.09398	-2.99467e-07	1	1	2.59485e-05	3.92227	1.0187e-05	0.460353	0.000185551	0.158877	-2.24222	-3.95834e-06	1	0.546884	0.0877232	1.91368	6.5281e-06	1	0.338546	2.59485e-05	4.29088	1.04864e-05	0.460353	0.000283643	6	3	3	4	3	3	5	3.66667	3	3	2	2.66667	17	9	11
Cre01.g028550	4	2	3	10	1	-1.61064	-4.75728e-07	1	1	0.507938	1.93325	1.17105e-06	1	1	0.14615	3.02239	2.5377e-06	1	0.367624	0.289188	3.11377	1.64677e-06	1	0.7777	0.0655223	4.86797	3.01342e-06	1	0.272743	0.607414	1.56337	1.36665e-06	1	1	3	0	1	1.33333	1	0	0	0.333333	1	2	3	2	4	2	4
Cre01.g028600	7	3	2.66667	2.14286	0.174303	2.20453	2.85994e-06	1	0.485983	1	1.1815	4.30937e-07	1	1	0.123801	2.34273	3.18808e-06	1	0.326092	0.39891	-1.86587	-2.42901e-06	1	0.942805	1	1.06269	3.28137e-07	1	1	0.304957	1.98285	2.75714e-06	1	0.737023	3	3	2	2.66667	2	4	2	2.66667	1	5	1	2.33333	8	1	6
Cre01.g028650	22	11	-15.6667	-4.91667	0.0212525	-2.12252	-8.73615e-06	1	0.0955015	0.47826	1.16039	2.64947e-06	1	1	0.369497	-1.27664	-3.57955e-06	1	0.739453	0.00373259	2.46296	1.13856e-05	1	0.0338375	0.146155	1.66258	5.1566e-06	1	0.483846	0.108545	-1.48141	-6.22902e-06	1	0.369407	13	26	20	19.6667	4	4	4	4	18	17	15	16.6667	7	13	15
Cre01.g028713	38	9	23.3333	8.77778	0.28871	-1.62873	-3.69254e-06	1	0.681068	0.0677417	1.60657	5.80218e-06	1	0.341228	5.55055e-07	3.00059	1.91367e-05	0.00984724	5.03437e-06	0.0100609	2.61668	9.49472e-06	1	0.0747176	5.55055e-07	4.88717	2.28292e-05	0.00984724	1.17369e-05	0.00557004	1.8677	1.33345e-05	1	0.033475	6	13	15	11.3333	3	4	2	3	14	13	13	13.3333	24	15	40
Cre01.g028777	8	3	5	2.875	0.000921405	4.36357	7.96194e-06	1	0.00657637	0.581215	1.34632	8.19775e-07	1	1	0.00251368	3.60676	6.17049e-06	1	0.0120462	0.00526474	-3.24111	-7.14216e-06	1	0.045078	0.65921	-1.20983	-1.79145e-06	1	1	0.0126179	2.67898	5.35071e-06	1	0.0664061	3	3	2	2.66667	4	6	6	5.33333	5	1	2	2.66667	9	5	9
Cre01.g028850	87	33	58.6667	4.08772	0.0251694	-1.49813	-1.81622e-05	1	0.109176	0.000419286	1.62561	3.41727e-05	1	0.00681811	0.00183023	1.54285	2.96519e-05	1	0.00909017	1.49289e-07	2.43537	5.23348e-05	0.00264854	4.67939e-06	9.37635e-07	2.31138	4.7814e-05	0.0166346	1.89676e-05	0.703538	-1.05364	-4.5208e-06	1	1	62	63	70	65	22	18	17	19	85	75	73	77.6667	81	48	104
Cre01.g028900	40	17	30	6.29412	0.084973	2.01237	5.51342e-06	1	0.281922	0.0026662	2.47544	8.03537e-06	1	0.0310578	1.6616e-16	7.17916	3.36522e-05	2.94784e-12	3.8941e-15	0.551996	1.23012	2.52195e-06	1	1	4.3098e-07	3.56752	2.81387e-05	0.00764602	9.30173e-06	4.3098e-07	2.90015	2.56168e-05	0.00764602	6.5128e-06	9	7	3	6.33333	3	7	7	5.66667	11	9	15	11.6667	40	24	43
Cre01.g028950	28	12	-17.6667	-3.94444	0.4139	1.3554	4.35809e-06	1	0.864594	0.00464241	2.22983	1.50808e-05	1	0.0484762	0.0920166	-1.82719	-5.55138e-06	1	0.258383	0.1193	1.64514	1.07227e-05	1	0.459212	0.0161095	-2.47657	-9.90947e-06	1	0.093643	1.38124e-05	-4.07431	-2.06322e-05	0.245045	0.000158605	9	22	13	14.6667	2	14	10	8.66667	21	20	30	23.6667	3	6	9
Cre01.g029000	12	4	-8	-4.42857	0.175948	-1.90519	-4.16309e-06	1	0.489415	0.0503347	-2.02421	-4.43351e-06	1	0.280637	0.0804598	-1.7929	-3.87503e-06	1	0.230418	1	-1.06247	-2.70421e-07	1	1	1	1.06263	2.88056e-07	1	1	1	1.12902	5.58477e-07	1	1	6	13	12	10.3333	3	3	1	2.33333	4	2	5	3.66667	4	2	7
Cre01.g029050	10	6	4	1.48	0.00206303	2.26958	1.25437e-05	1	0.0133311	1	-1.02315	-2.23505e-07	1	1	0.248035	1.37912	3.74582e-06	1	0.549975	0.00239759	-2.32211	-1.27673e-05	1	0.0234558	0.0469713	-1.64567	-8.79793e-06	1	0.213507	0.300327	1.41104	3.96933e-06	1	0.730278	11	10	14	11.6667	11	9	15	11.6667	9	8	8	8.33333	15	6	16
Cre01.g029100	0	0	0	1	1	1	0	1	1	1	1	0	1	1	1	1	0	1	1	1	1	0	1	1	1	1	0	1	1	1	1	0	1	1	0	0	0	0	0	0	0	0	0	0	0	0	0	0	0
Cre01.g029150	33	22	-29	-6.4375	0.000110575	-2.78925	-1.84787e-05	1	0.000981841	1	-1.00489	-1.40192e-07	1	1	1.06579e-06	-2.98365	-1.91517e-05	0.0189081	9.38368e-06	0.000124544	2.77567	1.83386e-05	1	0.00188205	1	-1.0697	-6.72901e-07	1	1	4.43582e-06	-2.96913	-1.90115e-05	0.078696	5.55762e-05	30	37	36	34.3333	4	7	5	5.33333	30	23	22	25	10	8	8
Cre01.g029200	1	0	-0.333333	#DIV/0!	1	-2.95285	-2.78078e-07	1	1	1	-2.95285	-2.78078e-07	1	1	1	-2.95285	-2.78078e-07	1	1	1	1	0	1	1	1	1	0	1	1	1	1	0	1	1	0	1	0	0.333333	0	0	0	0	0	0	0	0	0	0	0
Cre01.g029250	23	13	-16	-4.69231	7.03902e-12	5.70892	3.21381e-05	1.24879e-07	1.8446e-10	0.729368	-1.16506	-9.66929e-07	1	1	0.360189	-1.40162	-1.95561e-06	1	0.725288	4.62972e-12	-6.65124	-3.3105e-05	8.21358e-08	3.20843e-10	1.84613e-13	-8.00172	-3.40937e-05	3.27522e-09	1.12165e-11	0.849496	-1.20304	-9.88681e-07	1	1	8	12	4	8	17	24	20	20.3333	3	5	7	5	1	3	9
Cre01.g029300	81	26	62.3333	4.66667	0.00961713	-1.60823	-1.98521e-05	1	0.0498444	0.0686966	1.29263	1.53606e-05	1	0.344329	0.000190417	1.65419	3.43396e-05	1	0.00116089	5.009e-05	2.07884	3.52127e-05	0.888646	0.000843221	1.52693e-08	2.66032	5.41917e-05	0.000270892	4.34096e-07	0.0752866	1.27971	1.89791e-05	1	0.278843	46	71	72	63	21	13	17	17	68	54	56	59.3333	88	56	94
Cre01.g029350	95	57	-76.3333	-18.6154	2.48306e-10	-5.78269	-5.55166e-05	4.40519e-06	5.42511e-09	0.00102152	-2.08078	-3.48652e-05	1	0.0141295	2.00602e-18	-13.5636	-6.21755e-05	3.55888e-14	5.48364e-17	0.000870643	2.7791	2.06514e-05	1	0.0101021	0.0487544	-2.34555	-6.65896e-06	1	0.219692	7.66295e-09	-6.51852	-2.73104e-05	0.000135948	1.54136e-07	62	84	96	80.6667	5	12	1	6	35	34	16	28.3333	1	7	5
Cre01.g029400	9	6	-5.33333	-9	0.281979	-1.91184	-2.45087e-06	1	0.674915	0.483117	1.36383	1.86963e-06	1	1	0.00236609	-5.89754	-4.26739e-06	1	0.0114192	0.0767882	2.60742	4.32051e-06	1	0.334672	0.29692	-3.08475	-1.81651e-06	1	0.748354	0.000127778	-8.04325	-6.13702e-06	1	0.00118377	4	7	7	6	0	3	1	1.33333	5	4	9	6	1	0	1
Cre01.g029450	26	14	-21	-16.75	1.98779e-07	-6.99366	-1.61139e-05	0.00352653	2.96846e-06	5.92591e-05	-2.84353	-1.219e-05	1	0.00133925	0.135097	-1.41534	-5.51767e-06	1	0.346051	0.097148	2.4595	3.92386e-06	1	0.397951	0.000153855	4.94133	1.05962e-05	1	0.00185431	0.0247587	2.00908	6.67238e-06	1	0.116233	22	26	19	22.3333	0	0	4	1.33333	5	7	5	5.66667	11	10	15
Cre01.g029500	9	6	5.33333	2.14286	0.348409	1.58268	3.33279e-06	1	0.773704	0.225019	1.62633	3.58246e-06	1	0.72755	0.0438052	1.95694	5.47349e-06	1	0.141531	1	1.02758	2.4967e-07	1	1	0.616478	1.23647	2.1407e-06	1	1	0.616478	1.20329	1.89103e-06	1	1	7	9	4	6.66667	4	4	6	4.66667	3	12	9	8	9	11	10
Cre01.g029550	31	17	-20.3333	-5.69231	0.00306885	-2.45409	-1.22493e-05	1	0.0188853	0.930375	1.01928	3.98534e-07	1	1	0.000552244	-2.42033	-1.21319e-05	1	0.00304644	0.00306885	2.50139	1.26479e-05	1	0.0288291	1	1.01395	1.17484e-07	1	1	0.000752942	-2.46699	-1.25304e-05	1	0.00580012	18	23	33	24.6667	6	5	2	4.33333	23	13	19	18.3333	6	7	10
Cre01.g029600	4	2	0.666667	2	0.211814	3.91646	2.00733e-06	1	0.553838	0.451534	2.37395	9.45655e-07	1	1	0.67092	1.8953	6.16215e-07	1	1	0.813784	-1.64977	-1.06168e-06	1	1	0.610547	-2.06641	-1.39112e-06	1	1	1	-1.25254	-3.2944e-07	1	1	0	1	1	0.666667	2	0	2	1.33333	4	0	0	1.33333	1	2	0
Cre01.g029650	34	20	20.3333	2.27083	0.675448	1.10248	2.85698e-06	1	1	0.184567	-1.32375	-6.81816e-06	1	0.645211	0.0485632	1.43192	1.20411e-05	1	0.154236	0.107927	-1.45941	-9.67514e-06	1	0.429891	0.223672	1.29881	9.18411e-06	1	0.650306	0.0012959	1.89549	1.88592e-05	1	0.00939157	25	35	40	33.3333	20	12	16	16	19	21	15	18.3333	46	24	39
Cre01.g029700	39	24	-15.3333	-1.65714	0.0252008	1.63936	2.03989e-05	1	0.109286	0.481255	-1.19375	-5.1782e-06	1	1	0.91279	1.04452	1.42035e-06	1	1	0.00369597	-1.95698	-2.55771e-05	1	0.0335913	0.0380115	-1.56949	-1.89786e-05	1	0.181231	0.41583	1.24689	6.59855e-06	1	0.900982	21	47	48	38.6667	23	33	26	27.3333	23	30	17	23.3333	31	12	51
Cre01.g029750	257	145	-209.667	-16.725	4.83344e-23	-7.22517	-0.000159177	8.57501e-19	3.58787e-21	0.000231223	-1.79682	-8.19281e-05	1	0.00419441	5.95442e-27	-7.61448	-0.000160484	1.05637e-22	2.8321e-25	2.76111e-11	4.02108	7.72488e-05	4.89849e-07	1.71276e-09	0.943663	-1.05388	-1.30734e-06	1	1	1.75319e-13	-4.23775	-7.85561e-05	3.11033e-09	6.20824e-12	164	240	265	223	8	20	12	13.3333	77	104	88	89.6667	31	19	15
Cre01.g029800	3	2	-1.66667	#DIV/0!	0.701761	-1.99042	-7.71338e-07	1	1	1	-1.21119	-2.70288e-07	1	1	0.137041	-10.8861	-1.40774e-06	1	0.350071	1	1.64336	5.0105e-07	1	1	1	-5.46925	-6.36404e-07	1	1	0.261949	-8.98795	-1.13745e-06	1	0.667191	3	0	2	1.66667	0	1	0	0.333333	2	1	0	1	0	0	0
Cre01.g029850	15	4	7	1.77778	0.0439406	1.91281	8.27227e-06	1	0.168917	0.430247	1.27876	2.52621e-06	1	1	0.0108217	1.94728	8.5846e-06	1	0.0434954	0.190216	-1.49584	-5.74605e-06	1	0.611454	1	1.01802	3.12332e-07	1	1	0.132274	1.52279	6.05839e-06	1	0.422747	11	9	12	10.6667	10	5	12	9	6	10	14	10	16	12	20
Cre01.g029900	9	7	-8	-4.42857	0.175948	-1.90539	-4.16395e-06	1	0.489415	0.0352721	-2.02442	-4.43437e-06	1	0.220883	0.175948	-1.56008	-3.146e-06	1	0.428129	1	-1.06247	-2.70416e-07	1	1	1	1.22134	1.01795e-06	1	1	0.677866	1.29764	1.28837e-06	1	1	9	11	11	10.3333	2	3	2	2.33333	2	6	3	3.66667	5	2	8
Cre01.g029950	151	95	-129	-17.125	6.2316e-22	-7.42685	-9.90563e-05	1.10555e-17	4.28507e-20	0.000127662	-1.78162	-5.02191e-05	1	0.00256495	0.830836	1.03377	3.86596e-06	1	1	2.2317e-10	4.16859	4.88372e-05	3.95925e-06	1.20801e-08	3.33211e-22	7.67768	0.000102922	5.91149e-18	5.14042e-20	6.50447e-05	1.84179	5.40851e-05	1	0.00064503	115	141	155	137	7	4	13	8	59	46	63	56	85	93	146
Cre01.g030000	2	1	1.33333	#DIV/0!	0.500032	-6.85844	-8.3422e-07	1	0.956881	1	-1.86747	-4.53653e-07	1	1	0.68756	1.6409	6.25915e-07	1	1	1	3.6726	3.80567e-07	1	1	0.125048	11.254	1.46014e-06	1	0.43494	0.37508	3.06433	1.07957e-06	1	0.845917	0	2	1	1	0	0	0	0	0	1	0	0.333333	1	2	1
Cre01.g030050	745	376	589.667	4.70084	1.78707e-37	4.30066	0.000437334	3.17044e-33	3.8198e-35	3.04033e-12	2.19965	0.000158952	5.39385e-08	5.99317e-10	7.64356e-94	6.22447	0.000692237	1.35604e-89	8.87262e-91	8.01325e-10	-1.95516	-0.000278382	1.42163e-05	3.90558e-08	0.000394264	1.44733	0.000254902	1	0.00418339	1.49776e-22	2.82975	0.000533284	2.65717e-18	1.44411e-20	122	181	175	159.333	296	328	270	298	227	247	287	253.667	777	603	867
Cre01.g030100	17	10	-13.3333	-41	0.0269964	-2.9152	-7.57229e-06	1	0.115352	0.0413925	-2.4245	-6.77208e-06	1	0.246963	1.48096e-06	-22.567	-1.10153e-05	0.0262737	1.28415e-05	0.701309	1.20239	8.00215e-07	1	1	0.0506328	-7.74115	-3.44303e-06	1	0.225414	0.00647578	-9.3079	-4.24325e-06	1	0.0379791	11	17	13	13.6667	0	4	2	2	1	3	8	4	0	1	0
Cre01.g030150	32	18	-23.3333	-24.3333	1.96572e-08	-9.95924	-1.83851e-05	0.000348738	3.40564e-07	5.80039e-09	-5.72733	-1.68689e-05	0.000102905	4.54377e-07	6.28288e-06	-3.41002	-1.44439e-05	0.111465	4.9277e-05	0.428073	1.7389	1.51628e-06	1	0.982081	0.0822745	2.92058	3.9412e-06	1	0.321363	0.314728	1.67956	2.42492e-06	1	0.753012	20	32	21	24.3333	0	1	2	1	3	2	4	3	5	6	5
Cre01.g030200	343	231	-296.333	-15.8167	3.31445e-39	-6.8701	-0.000225014	5.88016e-35	8.05501e-37	9.1192e-09	-2.01418	-0.0001326	0.000161784	6.76919e-07	1.16654e-62	-10.793	-0.000238946	2.06956e-58	3.04348e-60	9.58217e-14	3.41086	9.24136e-05	1.69997e-09	8.58572e-12	0.040369	-1.57101	-1.39325e-05	1	0.189017	5.26083e-25	-5.35852	-0.000106346	9.33323e-21	6.86267e-23	253	339	357	316.333	16	30	14	20	111	127	105	114.333	20	22	24
Cre01.g030250	13	5	7	3.625	0.554854	1.30681	1.23083e-06	1	1	0.270359	1.65425	2.62469e-06	1	0.799273	0.00544018	2.66651	6.68557e-06	1	0.023772	0.737391	1.26587	1.39385e-06	1	1	0.125319	2.04047	5.45474e-06	1	0.43517	0.22509	1.61191	4.06089e-06	1	0.610336	2	7	5	4.66667	4	3	1	2.66667	2	8	7	5.66667	14	5	10
Cre01.g030300	39	23	-32.6667	-7.53333	0.00505846	-1.97944	-1.57296e-05	1	0.0290993	0.691817	-1.09087	-2.64813e-06	1	1	3.38267e-11	-5.64382	-2.61568e-05	6.0012e-07	5.01772e-10	0.0209067	1.81455	1.30815e-05	1	0.129326	0.00369928	-2.85122	-1.04272e-05	1	0.0281791	2.5384e-09	-5.17368	-2.35087e-05	4.50337e-05	5.41922e-08	39	43	31	37.6667	8	9	8	8.33333	19	30	27	25.3333	7	4	4
Cre01.g030350	23	22	-21.6667	-33.5	4.48906e-09	-13.2621	-1.73601e-05	7.96404e-05	8.3832e-08	5.54961e-08	-4.75574	-1.48278e-05	0.000984557	3.32621e-06	2.54467e-14	-21.5212	-1.79034e-05	4.5145e-10	5.06677e-13	0.17976	2.78866	2.53229e-06	1	0.590753	1	-1.62276	-5.43318e-07	1	1	0.0386463	-4.52532	-3.07561e-06	1	0.166413	22	22	23	22.3333	2	0	0	0.666667	3	5	2	3.33333	2	0	0
Cre01.g030400	1	0	0.333333	#DIV/0!	1	1	0	1	1	1	3.67257	3.80564e-07	1	1	1	1	0	1	1	1	3.67257	3.80564e-07	1	1	1	1	0	1	1	1	-3.67257	-3.80564e-07	1	1	0	0	0	0	0	0	0	0	1	0	0	0.333333	0	0	0
Cre01.g030450	8	3	4	7	0.51636	-1.67867	-9.60511e-07	1	0.967752	0.074693	2.30443	3.09906e-06	1	0.361106	0.158341	2.06054	2.51963e-06	1	0.392939	0.0376138	3.86838	4.05958e-06	1	0.200152	0.0871989	3.45897	3.48014e-06	1	0.337404	1	-1.11836	-5.79437e-07	1	1	4	1	3	2.66667	0	1	1	0.666667	2	8	4	4.66667	4	4	5
Cre01.g030500	270	120	-200	-4.04569	8.31788e-05	-1.7498	-9.44458e-05	1	0.000763807	0.0486538	-1.29975	-5.08301e-05	1	0.274807	4.72647e-11	-2.4826	-0.000131627	8.38523e-07	6.9185e-10	0.0433793	1.34626	4.36157e-05	1	0.221912	0.0199016	-1.4188	-3.71811e-05	1	0.110612	4.98617e-06	-1.91007	-8.07968e-05	0.0884597	6.17735e-05	200	281	316	265.667	80	65	52	65.6667	147	161	137	148.333	91	46	110
Cre01.g030550	11	6	5.66667	2.21429	0.435691	1.3289	2.24065e-06	1	0.893286	0.0658674	1.75249	5.12641e-06	1	0.334063	0.111475	1.6313	4.30078e-06	1	0.301109	0.434876	1.31876	2.88576e-06	1	0.992938	0.595182	1.22756	2.06014e-06	1	1	0.901556	-1.07429	-8.25626e-07	1	1	6	5	13	8	4	2	8	4.66667	12	9	10	10.3333	12	8	10
Cre01.g030600	155	77	-123.667	-20.5263	4.09539e-09	-3.42952	-7.59442e-05	7.26563e-05	7.68849e-08	0.00870887	-1.60843	-4.05522e-05	1	0.0777966	1.63492e-28	-15.1881	-0.000100145	2.90052e-24	8.5561e-27	0.00058901	2.13222	3.5392e-05	1	0.00726173	1.18842e-06	-4.42865	-2.42006e-05	0.0210837	2.34786e-05	1.93367e-18	-9.44286	-5.95926e-05	3.43052e-14	1.1953e-16	86	159	145	130	9	23	17	16.3333	70	70	36	58.6667	7	4	8
Cre01.g030650	1	0	-0.333333	#DIV/0!	1	-2.95285	-2.78078e-07	1	1	1	-2.95285	-2.78078e-07	1	1	1	-2.95285	-2.78078e-07	1	1	1	1	0	1	1	1	1	0	1	1	1	1	0	1	1	0	1	0	0.333333	0	0	0	0	0	0	0	0	0	0	0
Cre01.g030700	18	13	-12.6667	-3.71429	0.172937	-1.61216	-5.54043e-06	1	0.482477	0.842114	1.07835	1.14325e-06	1	1	0.0409092	-1.80192	-6.49355e-06	1	0.133832	0.118541	1.73848	6.68369e-06	1	0.457512	0.774789	-1.1177	-9.53113e-07	1	1	0.0250137	-1.94311	-7.6368e-06	1	0.117151	14	20	18	17.3333	4	2	8	4.66667	19	8	14	13.6667	5	4	13
Cre01.g030750	14	8	-9	-2.42105	1	-1.00377	-4.85328e-08	1	1	0.0543197	-1.75313	-5.55209e-06	1	0.295519	0.240862	-1.39433	-3.65509e-06	1	0.538313	0.119434	-1.74654	-5.50356e-06	1	0.459528	0.352901	-1.3891	-3.60655e-06	1	0.835666	0.540483	1.25732	1.89701e-06	1	1	11	17	18	15.3333	6	8	6	6.66667	7	7	5	6.33333	14	4	7
Cre01.g030800	25	18	16	4.69231	0.060808	-1.93614	-7.89355e-06	1	0.220703	1	1.00541	8.83239e-08	1	1	0.261475	1.35526	5.79973e-06	1	0.570162	0.0738935	1.94662	7.98188e-06	1	0.325539	0.00379907	2.62397	1.36933e-05	1	0.0288031	0.261475	1.34796	5.71141e-06	1	0.666499	18	25	15	19.3333	7	1	5	4.33333	19	17	7	14.3333	25	10	26
Cre01.g030850	36	23	27.6667	6.1875	0.00328313	-2.29967	-1.34177e-05	1	0.0200089	0.0759041	-1.51079	-8.02694e-06	1	0.363575	0.0195159	1.53637	1.27344e-05	1	0.0718324	0.214753	1.52216	5.39077e-06	1	0.663983	1.87269e-06	3.53315	2.61521e-05	0.0332234	3.54572e-05	5.59128e-05	2.32114	2.07614e-05	0.991948	0.000564569	22	28	35	28.3333	4	4	8	5.33333	19	12	10	13.6667	40	26	33
Cre01.g030900	1	0	0.666667	#DIV/0!	1	1	0	1	1	1	1	0	1	1	0.500032	6.12664	7.30014e-07	1	0.893828	1	1	0	1	1	0.500032	6.12664	7.30014e-07	1	1	0.500032	6.12664	7.30014e-07	1	0.987511	0	0	0	0	0	0	0	0	0	0	0	0	1	0	1
Cre01.g030950	4	2	1.33333	1.5	0.14368	2.21195	2.86873e-06	1	0.417874	0.210348	1.8287	1.96156e-06	1	0.699713	0.210348	1.91059	2.15539e-06	1	0.489093	0.677866	-1.20958	-9.07168e-07	1	1	0.838943	-1.15773	-7.13341e-07	1	1	1	1.04478	1.93827e-07	1	1	2	3	3	2.66667	3	1	4	2.66667	5	3	3	3.66667	5	2	5
Cre01.g030968	1	0	0.333333	#DIV/0!	1	1	0	1	1	1	1	0	1	1	1	3.5633	3.65004e-07	1	1	1	1	0	1	1	1	3.5633	3.65004e-07	1	1	1	3.5633	3.65004e-07	1	1	0	0	0	0	0	0	0	0	0	0	0	0	0	0	1
Cre01.g030986	1	0	0.333333	#DIV/0!	1	5.46598	6.35939e-07	1	1	1	3.68175	3.81871e-07	1	1	1	1	0	1	1	1	-1.48461	-2.54068e-07	1	1	1	-5.46598	-6.35939e-07	1	1	1	-3.68175	-3.81871e-07	1	1	0	0	0	0	0	0	1	0.333333	0	0	1	0.333333	0	0	0
Cre01.g031004	147	77	-98	-3.24427	0.0151772	-1.39691	-3.36635e-05	1	0.0729303	0.0923973	-1.23555	-2.25872e-05	1	0.41784	1.28689e-11	-2.49374	-7.09673e-05	2.28307e-07	1.99047e-10	0.408956	1.1306	1.10763e-05	1	0.956026	0.000192504	-1.78518	-3.73039e-05	1	0.00225576	6.63403e-07	-2.01832	-4.83802e-05	0.0117694	9.68678e-06	122	173	130	141.667	42	46	45	44.3333	100	77	75	84	45	26	60
Cre01.g031050	36	20	-30	-4.21429	0.0124835	-1.85719	-1.53987e-05	1	0.0617767	0.0064238	-1.80559	-1.48853e-05	1	0.0621061	0.905824	-1.03188	-1.03085e-06	1	1	1	1.02858	5.13407e-07	1	1	0.0201711	1.79981	1.43678e-05	1	0.111865	0.012655	1.7498	1.38544e-05	1	0.0665614	44	43	31	39.3333	8	11	9	9.33333	14	13	21	16	33	27	27
Cre01.g031100	373	264	-296	-3.74074	7.02617e-06	-1.62308	-0.00012866	0.124651	8.21154e-05	0.0195405	1.2546	8.53312e-05	1	0.145319	7.21823e-06	-1.57205	-0.000121958	0.128059	5.59453e-05	4.2478e-11	2.03632	0.000213991	7.53603e-07	2.54595e-09	0.817654	1.03246	6.70234e-06	1	1	2.11264e-11	-1.9723	-0.000207289	3.74804e-07	5.94926e-10	304	430	478	404	106	113	105	108	386	384	335	368.333	204	122	267
Cre01.g031200	30	14	21.3333	6.33333	0.0296179	-2.0116	-7.86965e-06	1	0.124044	0.211208	1.32135	5.02882e-06	1	0.701462	0.00511931	1.77787	1.2173e-05	1	0.0225588	0.00155146	2.65802	1.28985e-05	1	0.016306	1.58933e-05	3.57637	2.00427e-05	0.281964	0.000242029	0.168195	1.3455	7.14419e-06	1	0.500076	11	25	20	18.6667	2	6	4	4	17	24	13	18	26	18	32
Cre01.g031250	19	9	12.3333	4.36364	0.514835	1.40671	2.0706e-06	1	0.966204	1	1.00131	6.6499e-09	1	1	0.000171243	3.59288	1.32007e-05	1	0.00105049	0.514835	-1.40487	-2.06395e-06	1	1	0.0154224	2.5541	1.11301e-05	1	0.091264	0.000334453	3.58819	1.3194e-05	1	0.00283765	2	7	9	6	6	2	3	3.66667	4	4	5	4.33333	14	21	13
Cre01.g031300	19	6	11.6667	4.5	3.7164e-05	4.8547	1.12354e-05	0.659326	0.000372054	0.128282	2.00903	2.94105e-06	1	0.508799	1.96878e-07	5.69167	1.3675e-05	0.00349281	1.90864e-06	0.0139787	-2.41644	-8.29437e-06	1	0.0961134	0.687253	1.1724	2.43953e-06	1	1	0.000762119	2.83304	1.07339e-05	1	0.00585821	1	3	6	3.33333	8	4	10	7.33333	3	7	5	5	20	10	15
Cre01.g031350	3	1	1.66667	6	1	-1.08272	-1.17104e-07	1	1	0.37508	-2.93107	-1.00987e-06	1	0.949392	0.507938	1.52181	7.99843e-07	1	0.898438	0.625048	-2.70715	-8.92771e-07	1	1	0.507938	1.64768	9.16947e-07	1	1	0.125084	4.46052	1.80972e-06	1	0.405032	2	2	1	1.66667	0	1	1	0.666667	1	0	0	0.333333	2	3	1
Cre01.g031400	1	0	0.333333	#DIV/0!	1	1	0	1	1	1	3.6726	3.80567e-07	1	1	1	3.5633	3.65004e-07	1	1	1	3.6726	3.80567e-07	1	1	1	3.5633	3.65004e-07	1	1	1	-1.03067	-1.55634e-08	1	1	0	0	0	0	0	0	0	0	0	1	0	0.333333	0	0	1
Cre01.g031450	2	1	-1.33333	#DIV/0!	1	1.12833	1.61023e-07	1	1	1	-1.3887	-3.51201e-07	1	1	0.250048	-8.81147	-1.11232e-06	1	0.549975	1	-1.56692	-5.12223e-07	1	1	0.250048	-9.94228	-1.27335e-06	1	0.683821	0.500032	-6.34511	-7.61124e-07	1	0.987511	1	1	2	1.33333	1	1	0	0.666667	2	0	0	0.666667	0	0	0
Cre01.g031500	10	6	-4	-5	0.452866	-2.03386	-2.11973e-06	1	0.915161	1	-1.07207	-2.80315e-07	1	1	1	1.07601	3.16969e-07	1	1	0.555533	1.89714	1.83941e-06	1	1	0.368734	2.18845	2.4367e-06	1	0.861545	0.880758	1.15355	5.97285e-07	1	1	1	4	10	5	1	0	2	1	8	0	2	3.33333	1	4	7
Cre01.g031550	8	2	2.66667	2.6	0.826631	1.4032	9.62375e-07	1	1	0.240505	2.13479	2.70859e-06	1	0.756234	1	1.08809	2.10268e-07	1	1	0.604072	1.52138	1.74621e-06	1	1	0.826631	-1.28959	-7.52108e-07	1	1	0.349568	-1.96196	-2.49832e-06	1	0.811811	3	2	3	2.66667	4	1	0	1.66667	2	8	3	4.33333	2	0	5
Cre01.g031600	15	6	-7	-1.65625	0.00186656	2.06035	1.58148e-05	1	0.0122284	0.506572	-1.20874	-2.57565e-06	1	1	0.277019	1.30299	4.51892e-06	1	0.594699	0.000245596	-2.49044	-1.83904e-05	1	0.00343893	0.047982	-1.58126	-1.12958e-05	1	0.217377	0.100367	1.57497	7.09457e-06	1	0.346422	17	19	17	17.6667	20	10	18	16	9	10	13	10.6667	16	13	24
Cre01.g031650	11	5	-4.33333	-2.08333	0.00556452	2.26365	8.9649e-06	1	0.0315803	0.265375	-1.50654	-2.38535e-06	1	0.7942	0.522918	1.2547	1.80696e-06	1	0.915655	0.000352876	-3.41027	-1.13502e-05	1	0.00469434	0.0366931	-1.80413	-7.15793e-06	1	0.176451	0.0804598	1.89026	4.19232e-06	1	0.292928	7	8	10	8.33333	10	6	9	8.33333	5	5	2	4	7	4	13
Cre01.g031700	7	2	3.66667	4.66667	1	-1.28874	-5.92622e-07	1	1	0.754087	-1.58892	-9.80358e-07	1	1	0.16766	1.9857	2.60722e-06	1	0.411235	1	-1.23292	-3.87737e-07	1	1	0.16766	2.55906	3.19984e-06	1	0.534206	0.0493189	3.15511	3.58758e-06	1	0.201978	2	3	4	3	1	2	0	1	2	0	2	1.33333	7	2	5
Cre01.g031726	1	1	-0.666667	#DIV/0!	1	1.11523	8.04962e-08	1	1	0.500032	-4.90582	-5.56174e-07	1	1	0.500032	-4.90582	-5.56174e-07	1	0.893828	1	-5.47112	-6.3667e-07	1	1	1	-5.47112	-6.3667e-07	1	1	1	1	0	1	1	1	1	0	0.666667	0	1	0	0.333333	0	0	0	0	0	0	0
Cre01.g031750	14	5	-8	-7	0.0744958	-3.04317	-5.48966e-06	1	0.255338	0.0744958	-2.53417	-4.95e-06	1	0.360707	1	-1.0551	-4.26977e-07	1	1	1	1.20085	5.39658e-07	1	1	0.078129	2.88425	5.06268e-06	1	0.309671	0.12051	2.40184	4.52302e-06	1	0.398578	14	7	7	9.33333	1	1	2	1.33333	0	2	6	2.66667	11	3	7
Cre01.g031800	2	1	1.66667	6	1	-1.25357	-1.97545e-07	1	1	0.68756	1.70454	6.88068e-07	1	1	0.289188	2.3884	1.35593e-06	1	0.613401	0.68756	2.13676	8.85613e-07	1	1	0.289188	2.99401	1.55348e-06	1	0.73766	0.753985	1.4012	6.67865e-07	1	1	0	2	1	1	1	0	0	0.333333	1	1	2	1.33333	2	2	2
Cre01.g031850	3	2	-1.33333	-2.33333	1	-1.01889	-3.8785e-08	1	1	0.777949	1.34189	7.1516e-07	1	1	1	-1.05869	-1.15954e-07	1	1	0.777949	1.36725	7.53945e-07	1	1	1	-1.03906	-7.71692e-08	1	1	0.777949	-1.42065	-8.31114e-07	1	1	3	2	2	2.33333	2	0	1	1	3	1	3	2.33333	2	3	0
Cre01.g031875	1	1	0.333333	2	1	1.85284	3.58596e-07	1	1	1	2.14882	4.8305e-07	1	1	1	1.20676	8.6939e-08	1	1	1	1.15975	1.24454e-07	1	1	1	-1.53538	-2.71657e-07	1	1	1	-1.78065	-3.96111e-07	1	1	0	0	1	0.333333	1	0	0	0.333333	1	1	0	0.666667	1	0	0
Cre01.g031900	5	4	2.66667	3.66667	1	-1.01785	-3.66449e-08	1	1	0.301992	1.88988	1.859e-06	1	0.843746	0.301992	1.99005	2.06825e-06	1	0.634115	0.301992	1.92362	1.89564e-06	1	0.796675	0.301992	2.02558	2.10489e-06	1	0.755022	1	1.053	2.0925e-07	1	1	3	1	3	2.33333	0	2	1	1	5	2	3	3.33333	5	1	5
Cre01.g031951	1	0	0.333333	#DIV/0!	1	1	0	1	1	1	3.67257	3.80564e-07	1	1	1	3.56339	3.65018e-07	1	1	1	3.67257	3.80564e-07	1	1	1	3.56339	3.65018e-07	1	1	1	-1.03064	-1.55468e-08	1	1	0	0	0	0	0	0	0	0	1	0	0	0.333333	1	0	0
Cre01.g032000	4	3	3.33333	#DIV/0!	0.250048	9.94218	1.27333e-06	1	0.620173	0.250048	9.01781	1.14171e-06	1	0.767377	0.00391523	26.6342	3.65021e-06	1	0.0177693	1	-1.10251	-1.31628e-07	1	1	0.14615	2.67891	2.37688e-06	1	0.483846	0.14615	2.95351	2.5085e-06	1	0.451481	0	0	0	0	0	0	2	0.666667	1	1	1	1	3	3	4
Cre01.g032050	16	7	8	3.4	0.10658	2.2274	3.57786e-06	1	0.339293	0.00928819	3.05904	6.0021e-06	1	0.081981	0.000490169	4.21902	9.38343e-06	1	0.00275029	0.485455	1.37337	2.42424e-06	1	1	0.141416	1.89415	5.80557e-06	1	0.474265	0.42456	1.3792	3.38133e-06	1	0.912053	2	2	6	3.33333	1	2	7	3.33333	7	7	9	7.66667	13	4	17
Cre01.g032100	10	6	4	1.92308	0.532114	1.52817	2.93597e-06	1	0.984383	0.880087	-1.09509	-4.82695e-07	1	1	0.236703	1.72661	4.03909e-06	1	0.531862	0.358952	-1.67348	-3.41866e-06	1	0.883647	0.839832	1.12986	1.10313e-06	1	1	0.182816	1.8908	4.52179e-06	1	0.528833	9	7	3	6.33333	9	3	1	4.33333	3	8	2	4.33333	6	11	8
Cre01.g032139	3	1	-1.33333	#DIV/0!	0.299013	-8.59525	-1.08153e-06	1	0.697815	1	-1.36969	-3.3035e-07	1	1	0.299013	-8.59525	-1.08153e-06	1	0.6292	0.532675	6.27531	7.51184e-07	1	1	1	1	0	1	1	0.532675	-6.27531	-7.51184e-07	1	1	0	3	1	1.33333	0	0	0	0	2	0	0	0.666667	0	0	0
Cre01.g032150	49	35	-43.3333	-17.25	1.96199e-12	-7.35942	-3.32917e-05	3.48077e-08	5.44721e-11	3.70407e-09	-3.12921	-2.62148e-05	6.5714e-05	3.05646e-07	1.51928e-19	-9.27261	-3.43719e-05	2.69536e-15	4.46992e-18	0.0295871	2.35185	7.07696e-06	1	0.167327	0.833754	-1.25996	-1.08013e-06	1	1	0.00181328	-2.96325	-8.15709e-06	1	0.0126602	39	49	50	46	1	5	2	2.66667	14	11	7	10.6667	4	2	5
Cre01.g032200	1	1	-0.333333	#DIV/0!	1	-2.95285	-2.78079e-07	1	1	1	1.24375	1.02489e-07	1	1	1	1.20676	8.6939e-08	1	1	1	3.6726	3.80567e-07	1	1	1	3.56339	3.65018e-07	1	1	1	-1.03065	-1.55498e-08	1	1	0	0	1	0.333333	0	0	0	0	0	1	0	0.333333	1	0	0
Cre01.g032250	11	7	-5.33333	-2.23077	0.0563329	1.98813	7.97622e-06	1	0.20713	0.367656	-1.57831	-2.95767e-06	1	0.945166	0.612928	1.19375	1.56393e-06	1	1	0.00410022	-3.13789	-1.09339e-05	1	0.0367569	0.19656	-1.66546	-6.41229e-06	1	0.594369	0.160435	1.8841	4.52159e-06	1	0.484164	3	12	14	9.66667	6	14	5	8.33333	3	3	7	4.33333	6	8	12
Cre01.g032300	299	115	251.667	4.64734	3.30505e-07	-1.83714	-0.000110261	0.00586349	4.77094e-06	0.468614	1.08166	1.97597e-05	1	1	0.000169799	1.47189	0.000114183	1	0.00104199	1.07545e-08	1.98717	0.00013002	0.000190796	4.20256e-07	2.3401e-17	2.70407	0.000224444	4.15157e-13	2.4137e-15	0.00303079	1.36077	9.44235e-05	1	0.0197753	236	313	322	290.333	54	73	80	69	265	207	216	229.333	323	286	353
Cre01.g032350	6	2	-1	-1.375	0.0410497	2.72458	4.52015e-06	1	0.159462	0.629236	1.36341	9.52507e-07	1	1	1	1.16593	4.34914e-07	1	1	0.213883	-1.99836	-3.56764e-06	1	0.662262	0.125155	-2.33683	-4.08524e-06	1	0.43494	0.816043	-1.16937	-5.17593e-07	1	1	0	3	6	3	3	3	5	3.66667	1	5	3	3	0	3	5
Cre01.g032400	25	8	13.6667	5.1	0.208072	-1.63824	-4.1561e-06	1	0.548804	0.631161	1.15627	1.66703e-06	1	1	0.0337313	1.74134	7.90853e-06	1	0.114466	0.113823	1.89424	5.82313e-06	1	0.444005	0.00332256	2.85272	1.20646e-05	1	0.0257855	0.159177	1.506	6.2415e-06	1	0.481214	8	18	12	12.6667	4	4	2	3.33333	7	15	10	10.6667	13	11	27
Cre01.g032450	2	0	0.666667	#DIV/0!	1	1	0	1	1	1	1	0	1	1	0.562274	6.15411	7.33926e-07	1	0.960457	1	1	0	1	1	0.562274	6.15411	7.33926e-07	1	1	0.562274	6.15411	7.33926e-07	1	1	0	0	0	0	0	0	0	0	0	0	0	0	2	0	0
Cre01.g032500	9	4	4.66667	3	0.348296	1.5788	1.68642e-06	1	0.77355	0.25433	1.61588	1.79446e-06	1	0.774471	0.019738	2.67224	4.87235e-06	1	0.0725593	1	1.02349	1.08037e-07	1	1	0.309273	1.69258	3.18593e-06	1	0.7661	0.226363	1.65374	3.07789e-06	1	0.61093	1	5	4	3.33333	3	1	3	2.33333	2	8	2	4	6	5	10
Cre01.g032550	7	4	-5.33333	-17	0.238156	-2.37274	-2.81742e-06	1	0.607058	0.00183887	-9.31198	-4.34686e-06	1	0.0229904	0.0491624	-3.03892	-3.26734e-06	1	0.155277	0.37508	-3.92457	-1.52944e-06	1	0.908605	1	-1.28076	-4.49921e-07	1	1	0.37508	3.06424	1.07952e-06	1	0.845917	5	7	5	5.66667	1	0	2	1	0	1	0	0.333333	2	1	1
Cre01.g032600	48	29	35	9.75	5.28435e-05	-3.72065	-2.11552e-05	0.937496	0.000508403	1	-1.01504	-4.28798e-07	1	1	0.0967271	1.45924	1.32862e-05	1	0.26855	0.000106989	3.6655	2.07264e-05	1	0.00165627	5.42357e-08	5.42931	3.44414e-05	0.000962195	1.3785e-06	0.0967271	1.48119	1.3715e-05	1	0.337205	20	51	34	35	3	3	6	4	38	19	18	25	47	21	49
Cre01.g032650	425	293	306.667	2.53333	8.40204e-126	5.39127	0.000736157	1.49061e-121	1.86326e-122	5.2916e-05	1.46414	7.78093e-05	0.938782	0.0012129	6.81032e-41	3.32159	0.000389194	1.20822e-36	6.94379e-39	1.90647e-48	-3.6822	-0.000658347	3.38226e-44	1.02493e-45	6.30263e-09	-1.6231	-0.000346963	0.000111815	1.92453e-07	1.67219e-20	2.26863	0.000311385	2.96663e-16	1.2624e-18	181	189	230	200	435	514	471	473.333	210	231	203	214.667	503	411	606
Cre01.g032700	42	16	29.3333	4.66667	0.532493	-1.24443	-3.77362e-06	1	0.984982	0.385251	1.23184	4.45422e-06	1	0.960647	0.000388276	2.10051	2.11433e-05	1	0.0022235	0.136017	1.53294	8.22784e-06	1	0.494485	0.000198785	2.61393	2.49169e-05	1	0.00231559	0.0142074	1.70518	1.66891e-05	1	0.0731224	15	23	31	23	10	7	7	8	29	16	17	20.6667	45	18	49
Cre01.g032750	1	0	0.333333	#DIV/0!	1	1	0	1	1	1	1	0	1	1	1	3.5633	3.65004e-07	1	1	1	1	0	1	1	1	3.5633	3.65004e-07	1	1	1	3.5633	3.65004e-07	1	1	0	0	0	0	0	0	0	0	0	0	0	0	0	0	1
Cre01.g032800	5	1	2.33333	2.4	0.550908	1.83807	1.5165e-06	1	1	0.390371	1.7613	1.37759e-06	1	0.963217	0.0589638	2.5021	2.71809e-06	1	0.181202	1	-1.04359	-1.38911e-07	1	1	0.650515	1.36127	1.20158e-06	1	1	0.650515	1.4206	1.34049e-06	1	1	0	3	3	2	2	3	0	1.66667	3	2	3	2.66667	3	5	4
Cre01.g032850	7	2	-4	#DIV/0!	0.0881986	-4.45933	-2.69298e-06	1	0.290464	0.0317281	-6.62453	-2.94742e-06	1	0.205509	0.00641324	-24.3788	-3.32905e-06	1	0.0274824	1	-1.48554	-2.54439e-07	1	1	1	-5.46692	-6.36072e-07	1	1	1	-3.68008	-3.81633e-07	1	1	3	7	2	4	0	0	1	0.333333	0	0	1	0.333333	0	0	0
Cre01.g032900	10	3	-2.33333	-1.5	0.039193	2.14402	6.52958e-06	1	0.15329	0.418208	1.42314	2.4151e-06	1	1	0.851654	-1.09847	-5.11623e-07	1	1	0.291023	-1.50654	-4.11448e-06	1	0.781332	0.024725	-2.35514	-7.04121e-06	1	0.130162	0.240156	-1.56327	-2.92672e-06	1	0.636197	6	8	6	6.66667	6	5	8	6.33333	10	6	5	7	2	1	11
Cre01.g032950	28	13	-15	-1.97826	7.59563e-07	2.50541	3.48978e-05	0.0134754	1.0438e-05	0.0488464	1.44731	1.03695e-05	1	0.275456	0.154336	-1.36842	-6.24118e-06	1	0.384342	0.00247794	-1.73107	-2.45283e-05	1	0.0240619	1.47004e-09	-3.42844	-4.1139e-05	2.608e-05	4.90225e-08	0.0012853	-1.98053	-1.66106e-05	1	0.00931858	21	26	36	27.6667	30	27	34	30.3333	39	26	23	29.3333	18	11	17
Cre01.g033000	69	46	-58.6667	-9.8	2.67384e-10	-4.24938	-4.18246e-05	4.74365e-06	5.83475e-09	0.000215622	-1.88406	-2.56651e-05	1	0.00396	3.71902e-15	-5.23731	-4.42526e-05	6.59792e-11	7.95889e-14	0.00223881	2.25544	1.61595e-05	1	0.0221521	0.715002	-1.23249	-2.428e-06	1	1	2.75449e-05	-2.7798	-1.85875e-05	0.488675	0.000299617	56	73	67	65.3333	6	4	10	6.66667	29	26	21	25.3333	5	13	10
Cre01.g033050	6	2	-3.66667	-4.66667	0.301992	-1.96633	-1.98328e-06	1	0.700314	0.629248	-1.43803	-1.22928e-06	1	1	0.814636	-1.17738	-6.08007e-07	1	1	0.7745	1.36738	7.54005e-07	1	1	0.581215	1.67008	1.37528e-06	1	1	1	1.22138	6.21271e-07	1	1	5	6	3	4.66667	0	2	1	1	2	2	3	2.33333	1	4	4
Cre01.g033071	0	0	0	1	1	1	0	1	1	1	1	0	1	1	1	1	0	1	1	1	1	0	1	1	1	1	0	1	1	1	1	0	1	1	0	0	0	0	0	0	0	0	0	0	0	0	0	0	0
Cre01.g033091	50	22	-35.3333	-4.11765	0.00860103	-1.78583	-1.71396e-05	1	0.0454005	0.0437314	-1.45293	-1.21422e-05	1	0.254913	5.11444e-07	-2.84436	-2.52564e-05	0.00907352	4.66026e-06	0.432832	1.22913	4.99741e-06	1	0.989418	0.0966741	-1.59273	-8.11683e-06	1	0.365435	0.00423364	-1.95767	-1.31142e-05	1	0.0264282	35	57	48	46.6667	14	13	7	11.3333	21	26	23	23.3333	11	12	14
Cre01.g033150	10	3	-3.33333	-2.42857	1	-1.05838	-2.68857e-07	1	1	1	1.04086	1.99157e-07	1	1	0.731917	1.29364	1.43116e-06	1	1	1	1.10163	4.68013e-07	1	1	0.598913	1.36916	1.70002e-06	1	1	0.731917	1.24285	1.232e-06	1	1	5	7	5	5.66667	4	0	3	2.33333	6	5	2	4.33333	2	5	10
Cre01.g033200	3	2	1.66667	6	1	1.85598	3.59181e-07	1	1	0.636822	3.0788	8.72296e-07	1	1	0.0728252	5.52152	1.8973e-06	1	0.213393	1	1.65886	5.13115e-07	1	1	0.478397	2.975	1.53812e-06	1	1	0.743036	1.7934	1.02501e-06	1	1	0	0	1	0.333333	0	1	0	0.333333	0	0	3	1	2	1	3
Cre01.g033250	15	4	9.33333	29	0.613589	1.86369	1.53217e-06	1	1	0.415992	-3.37713	-1.24869e-06	1	0.999881	0.00164497	5.83696	8.58068e-06	1	0.00823924	0.109489	-6.29391	-2.78086e-06	1	0.432546	0.0645771	3.13194	7.04851e-06	1	0.270522	0.000128896	19.7121	9.82937e-06	1	0.00119101	0	3	3	2	0	1	4	1.66667	0	0	1	0.333333	15	2	12
Cre01.g033300	7	2	-4	-13	0.267046	-2.65402	-2.34165e-06	1	0.647649	0.14615	-2.92608	-2.47328e-06	1	0.555096	0.0117462	-7.40497	-3.24997e-06	1	0.046474	1	-1.10251	-1.3163e-07	1	1	0.625048	-2.79009	-9.08318e-07	1	1	0.625048	-2.53068	-7.76687e-07	1	1	3	7	3	4.33333	0	1	1	0.666667	1	1	1	1	1	0	0
Cre01.g033350	14	5	10.3333	16.5	0.0309777	-4.02897	-4.28821e-06	1	0.128376	0.132942	1.62619	3.57173e-06	1	0.522377	0.00965943	2.13675	6.48393e-06	1	0.0392956	0.000921405	6.55186	7.85994e-06	1	0.0105599	4.20672e-05	8.60889	1.07721e-05	0.746314	0.000582148	0.410897	1.31396	2.9122e-06	1	0.893098	5	6	9	6.66667	0	1	1	0.666667	11	8	5	8	10	9	14
Cre01.g033400	23	13	19.3333	20.3333	0.000931084	-5.44157	-9.12097e-06	1	0.00663921	0.732072	1.13586	1.51812e-06	1	1	0.00450944	2.04839	1.17152e-05	1	0.0201162	0.000282454	6.18084	1.06391e-05	1	0.0038755	2.69826e-08	11.1465	2.08362e-05	0.000478698	7.30837e-07	0.0226928	1.80339	1.01971e-05	1	0.107992	7	20	13	13.3333	2	0	1	1	13	10	10	11	23	22	16
Cre01.g033450	3	1	1.66667	#DIV/0!	1	-2.95285	-2.78078e-07	1	1	1	2.14884	4.83059e-07	1	1	0.0625399	4.67902	1.54693e-06	1	0.18937	0.500032	6.34521	7.61138e-07	1	1	0.0625399	13.8164	1.82501e-06	1	0.264109	0.45323	2.17746	1.06387e-06	1	0.949655	0	1	0	0.333333	0	0	0	0	1	0	1	0.666667	1	1	3
Cre01.g033500	12	3	-6.66667	-21	0.0133814	-7.66209	-5.18767e-06	1	0.0652914	0.108724	-2.45889	-3.53991e-06	1	0.466181	0.0133814	-4.79467	-4.72198e-06	1	0.051936	0.307745	3.11607	1.64775e-06	1	0.804615	1	1.59804	4.65686e-07	1	1	0.526153	-1.94993	-1.18207e-06	1	1	5	4	12	7	0	0	1	0.333333	2	2	2	2	2	1	0
Cre01.g033516	1	1	0.333333	2	0.625048	3.36701	9.95268e-07	1	1	1	1.24375	1.02489e-07	1	1	1	2.07488	4.51961e-07	1	1	0.625048	-2.70715	-8.9278e-07	1	1	1	-1.62275	-5.43307e-07	1	1	1	1.66825	3.49472e-07	1	1	0	0	1	0.333333	1	1	0	0.666667	0	1	0	0.333333	0	1	1
Cre01.g033532	0	0	0	1	1	1	0	1	1	1	1	0	1	1	1	1	0	1	1	1	1	0	1	1	1	1	0	1	1	1	1	0	1	1	0	0	0	0	0	0	0	0	0	0	0	0	0	0	0
Cre01.g033550	98	26	72	9.30769	0.000352015	-2.28718	-2.14881e-05	1	0.00278923	0.907542	1.03987	1.52235e-06	1	1	3.15909e-08	2.3031	4.97548e-05	0.000560454	3.4174e-07	0.000226752	2.37837	2.30105e-05	1	0.00321567	4.99775e-16	5.2676	7.1243e-05	8.86651e-12	4.34633e-14	3.90379e-07	2.21479	4.82325e-05	0.00692572	5.9756e-06	45	36	55	45.3333	7	13	6	8.66667	37	36	31	34.6667	81	57	104
Cre01.g033700	5	2	2.33333	4.5	1	-1.0822	-1.16369e-07	1	1	0.727347	1.33477	5.12886e-07	1	1	0.228413	2.23606	1.89373e-06	1	0.517731	0.727347	1.44449	6.29255e-07	1	1	0.228413	2.41987	2.0101e-06	1	0.659015	0.582854	1.67525	1.38084e-06	1	1	0	2	3	1.66667	0	2	0	0.666667	3	1	1	1.66667	2	2	5
Cre01.g033750	5	3	2.66667	5	1	-1.0795	-1.12699e-07	1	1	0.363557	1.83501	1.27775e-06	1	0.938846	0.16583	2.45842	2.2317e-06	1	0.408326	0.363557	1.9809	1.39045e-06	1	0.889883	0.292029	2.65387	2.3444e-06	1	0.74048	0.815645	1.33973	9.53953e-07	1	1	1	4	0	1.66667	2	0	0	0.666667	3	1	3	2.33333	4	1	5
Cre01.g033763	1	0	0.333333	#DIV/0!	1	1	0	1	1	1	3.67215	3.80504e-07	1	1	1	3.57791	3.67084e-07	1	1	1	3.67215	3.80504e-07	1	1	1	3.57791	3.67084e-07	1	1	1	-1.02634	-1.342e-08	1	1	0	0	0	0	0	0	0	0	0	1	0	0.333333	0	1	0
Cre01.g033832	12	7	-9.33333	-6.6	0.0244587	-2.8021	-5.99331e-06	1	0.106432	0.003357	-2.92414	-6.13212e-06	1	0.0373395	0.041183	-2.06045	-4.79624e-06	1	0.134579	1	-1.04355	-1.38803e-07	1	1	0.647808	1.35994	1.19708e-06	1	1	0.647808	1.41917	1.33588e-06	1	1	9	11	13	11	1	3	1	1.66667	2	4	2	2.66667	2	5	5
Cre01.g033900	12	8	-10	-7	0.0472894	-2.49224	-5.91291e-06	1	0.17988	0.0114233	-2.28137	-5.54665e-06	1	0.0968739	0.000194835	-5.01891	-7.90772e-06	1	0.00118376	1	1.09243	3.66258e-07	1	1	0.424161	-2.01381	-1.9948e-06	1	0.94139	0.210348	-2.19995	-2.36106e-06	1	0.586282	10	13	12	11.6667	2	3	1	2	3	4	4	3.66667	1	3	1
Cre01.g033950	3	0	1	2.5	0.0703823	4.76084	2.62721e-06	1	0.244882	1	1.2934	2.04963e-07	1	1	0.625048	1.77136	5.38853e-07	1	1	0.179813	-3.68086	-2.42225e-06	1	0.590753	0.343907	-2.68767	-2.08836e-06	1	0.820834	1	1.36954	3.33889e-07	1	1	1	0	1	0.666667	3	1	1	1.66667	1	0	1	0.666667	2	0	1
Cre01.g034000	59	24	-43.6667	-9.1875	1.09636e-06	-4.002	-3.09741e-05	0.0194506	1.47465e-05	0.0175807	-1.68897	-1.68438e-05	1	0.133977	0.371875	-1.21811	-7.39358e-06	1	0.742004	0.00556813	2.3695	1.41302e-05	1	0.0471883	5.58231e-05	3.28541	2.35805e-05	0.990357	0.000747439	0.165138	1.38654	9.45026e-06	1	0.494116	47	62	38	49	4	3	9	5.33333	26	20	18	21.3333	42	25	24
Cre01.g034050	8	3	-5.66667	-18	0.0213346	-6.6075	-4.36864e-06	1	0.0956527	0.845147	1.13662	7.0329e-07	1	1	0.571935	1.23315	1.2002e-06	1	0.973211	0.0127722	7.51023	5.07193e-06	1	0.0898463	0.00444774	8.14805	5.56884e-06	1	0.0328321	0.855674	1.08493	4.96911e-07	1	1	4	7	7	6	1	0	0	0.333333	5	4	6	5	8	4	5
Cre01.g034100	7	3	5	8.5	1	-1.27917	-3.9523e-07	1	1	0.0491624	2.81057	3.27888e-06	1	0.275486	0.0118699	3.50557	4.5375e-06	1	0.0468381	0.0491624	3.5952	3.67411e-06	1	0.243312	0.0118699	4.48422	4.93273e-06	1	0.073965	0.571935	1.24728	1.25862e-06	1	1	3	2	1	2	0	2	0	0.666667	4	4	5	4.33333	5	7	5
Cre01.g034150	26	7	-12	-2.125	0.204466	1.36347	6.31647e-06	1	0.541406	0.0563547	1.49494	8.6012e-06	1	0.302874	0.101039	-1.47681	-5.61082e-06	1	0.278387	0.753206	1.09642	2.28473e-06	1	1	0.0065662	-2.01359	-1.19273e-05	1	0.0457007	0.000597575	-2.20775	-1.4212e-05	1	0.00473073	17	25	20	20.6667	11	13	13	12.3333	32	16	20	22.6667	10	6	16
Cre01.g034200	68	46	-55.6667	-6.3871	0.000802709	-2.00893	-2.77463e-05	1	0.00582449	0.468598	-1.14675	-7.07011e-06	1	1	1.03424e-12	-4.79105	-4.37157e-05	1.83484e-08	1.76938e-11	0.0100126	1.75184	2.06762e-05	1	0.0744486	0.0024959	-2.38488	-1.59695e-05	1	0.0203398	5.06157e-10	-4.17793	-3.66456e-05	8.97972e-06	1.18779e-08	56	65	77	66	10	24	9	14.3333	45	36	45	42	13	9	9
Cre01.g034250	2	1	1	4	0.625048	3.36698	9.95257e-07	1	1	0.125048	3.959	1.24418e-06	1	0.501608	1	1.20673	8.69255e-08	1	1	1	1.17583	2.48927e-07	1	1	0.625048	-2.79017	-9.08331e-07	1	1	0.37508	-3.28076	-1.15726e-06	1	0.845917	0	0	1	0.333333	0	1	1	0.666667	2	1	1	1.33333	0	0	1
Cre01.g034300	1	0	0.333333	#DIV/0!	1	1	0	1	1	1	1	0	1	1	1	3.5633	3.65004e-07	1	1	1	1	0	1	1	1	3.5633	3.65004e-07	1	1	1	3.5633	3.65004e-07	1	1	0	0	0	0	0	0	0	0	0	0	0	0	0	0	1
Cre01.g034325	8	5	3.66667	2.22222	0.714247	1.34933	1.51949e-06	1	1	1	-1.00399	-1.72669e-08	1	1	0.227361	1.69294	3.01406e-06	1	0.515741	0.714247	-1.35471	-1.53675e-06	1	1	0.755591	1.25465	1.49458e-06	1	1	0.227361	1.69969	3.03133e-06	1	0.612266	7	6	2	5	2	4	3	3	5	1	5	3.66667	9	2	9
Cre01.g034350	0	0	0	1	1	1	0	1	1	1	1	0	1	1	1	1	0	1	1	1	1	0	1	1	1	1	0	1	1	1	1	0	1	1	0	0	0	0	0	0	0	0	0	0	0	0	0	0	0
Cre01.g034380	5	2	-2	-1.75	0.83193	1.29733	1.19996e-06	1	1	0.83193	1.16687	6.7347e-07	1	1	0.629248	-1.3178	-9.73268e-07	1	1	0.838943	-1.1118	-5.26491e-07	1	1	0.359578	-1.70962	-2.17323e-06	1	0.845496	0.359578	-1.5377	-1.64674e-06	1	0.826652	6	6	2	4.66667	3	1	4	2.66667	4	3	5	4	3	2	3
Cre01.g034400	146	74	-112.667	-6.12121	3.12533e-09	-2.65545	-6.97815e-05	5.54465e-05	5.93646e-08	0.0744007	-1.27872	-2.43978e-05	1	0.360461	0.158579	1.20084	2.24813e-05	1	0.393257	2.37116e-05	2.07665	4.53837e-05	0.420667	0.00043911	1.65361e-12	3.18878	9.22628e-05	2.93367e-08	8.57797e-11	0.00171489	1.53554	4.68791e-05	1	0.0120205	102	165	137	134.667	21	19	26	22	80	87	63	76.6667	150	90	126
Cre01.g034451	31	8	16.3333	3.13043	1	-1.03166	-4.68044e-07	1	1	0.560319	1.18059	2.75388e-06	1	1	0.0200779	1.71383	1.08856e-05	1	0.0736565	0.560319	1.21797	3.22193e-06	1	1	0.0336941	1.7681	1.13537e-05	1	0.165541	0.120401	1.45168	8.13175e-06	1	0.398292	20	22	12	18	7	6	10	7.66667	20	14	13	15.6667	20	15	37
Cre01.g034500	16	4	-10.3333	-16.5	0.00332367	-6.827	-8.23406e-06	1	0.020205	0.0140575	-3.98936	-7.22893e-06	1	0.113156	0.000407299	-11.0164	-8.77144e-06	1	0.00232344	0.556922	1.7113	1.00513e-06	1	1	1	-1.61365	-5.37376e-07	1	1	0.340639	-2.76144	-1.54251e-06	1	0.798424	16	12	5	11	0	1	1	0.666667	4	0	2	2	0	1	1
Cre01.g034550	94	63	-74.3333	-10.6957	3.54734e-10	-4.6408	-5.38744e-05	6.29334e-06	7.64683e-09	0.00691574	-1.67959	-2.77858e-05	1	0.0660345	7.81633e-15	-6.25065	-5.76855e-05	1.3867e-10	1.63525e-13	0.00010817	2.76306	2.60887e-05	1	0.00167199	0.453549	-1.34689	-3.81105e-06	1	0.977194	2.82433e-07	-3.72153	-2.98997e-05	0.00501065	4.43028e-06	71	98	77	82	8	11	4	7.66667	31	45	31	35.6667	5	16	8
Cre01.g034600	11	3	5.66667	2.41667	0.0857493	1.76359	5.85335e-06	1	0.284086	0.220799	-1.63091	-2.96538e-06	1	0.718527	0.32222	1.39647	3.03919e-06	1	0.668911	0.00498909	-2.87625	-8.81873e-06	1	0.0429876	0.473022	-1.26289	-2.81416e-06	1	1	0.0197906	2.27752	6.00457e-06	1	0.0966435	9	9	9	9	9	3	9	7	7	4	1	4	11	6	12
Cre01.g034650	3	1	-1	-4	1	-1.60358	-4.69998e-07	1	1	0.632126	-2.39011	-7.26246e-07	1	1	1	-1.42938	-3.75099e-07	1	1	1	-1.49048	-2.56248e-07	1	1	1	1.12187	9.48991e-08	1	1	1	1.67213	3.51147e-07	1	1	0	1	3	1.33333	0	0	1	0.333333	1	0	0	0.333333	0	1	1
Cre01.g034700	12	3	6	3.57143	1	-1.05096	-2.34577e-07	1	1	0.0622351	1.99733	4.82466e-06	1	0.323287	1	-1.06547	-2.9725e-07	1	1	0.0935145	2.09912	5.05924e-06	1	0.386723	1	-1.0138	-6.26733e-08	1	1	0.0622351	-2.12809	-5.12191e-06	1	0.242677	2	8	7	5.66667	4	0	3	2.33333	6	12	7	8.33333	4	4	4
Cre01.g034750	2	1	1.66667	#DIV/0!	0.500032	-6.85866	-8.34251e-07	1	0.956881	0.68756	1.70449	6.88036e-07	1	1	0.45323	2.0145	9.90813e-07	1	0.846891	0.125048	11.6905	1.52229e-06	1	0.467066	0.0625399	13.8168	1.82506e-06	1	0.264109	1	1.18188	3.02776e-07	1	1	1	1	1	1	0	0	0	0	1	1	2	1.33333	2	1	2
Cre01.g034800	36	20	-24.3333	-2.32727	0.578228	1.13163	4.75131e-06	1	1	0.0602909	-1.45279	-1.12496e-05	1	0.317584	0.00304929	-1.79071	-1.5938e-05	1	0.0142775	0.0269158	-1.64403	-1.60009e-05	1	0.156152	0.00145391	-2.02643	-2.06894e-05	1	0.0129099	0.380746	-1.2326	-4.68845e-06	1	0.85431	46	43	39	42.6667	16	27	21	21.3333	27	19	19	21.6667	25	10	20
Cre01.g034850	55	38	-45.3333	-7.8	0.00381697	-2.06541	-2.24635e-05	1	0.022785	1.6472e-06	-3.22388	-3.004e-05	0.0292229	6.16517e-05	3.49314e-11	-5.93102	-3.62055e-05	6.19717e-07	5.17293e-10	0.167029	-1.56089	-7.57648e-06	1	0.567163	0.00117205	-2.87159	-1.3742e-05	1	0.0107626	0.0519148	-1.83971	-6.1655e-06	1	0.21105	44	58	54	52	6	8	19	11	6	17	12	11.6667	3	4	13
Cre01.g034875	0	0	0	1	1	1	0	1	1	1	1	0	1	1	1	1	0	1	1	1	1	0	1	1	1	1	0	1	1	1	1	0	1	1	0	0	0	0	0	0	0	0	0	0	0	0	0	0	0
Cre01.g034900	1	0	-0.333333	#DIV/0!	1	-2.95294	-2.78092e-07	1	1	1	1.24372	1.02481e-07	1	1	1	-2.95294	-2.78092e-07	1	1	1	3.67263	3.80572e-07	1	1	1	1	0	1	1	1	-3.67263	-3.80572e-07	1	1	1	0	0	0.333333	0	0	0	0	0	0	1	0.333333	0	0	0
Cre01.g034950	57	29	43.3333	11	6.82545e-06	-3.52425	-2.12423e-05	0.12109	7.99277e-05	0.00538851	-1.79788	-1.31617e-05	1	0.0540834	0.000775721	1.75348	2.23465e-05	1	0.00417032	0.0475532	1.96023	8.08062e-06	1	0.238281	1.34985e-12	6.17972	4.35889e-05	2.39478e-08	7.14858e-11	2.70282e-09	3.15255	3.55082e-05	4.79507e-05	5.7426e-08	31	34	41	35.3333	3	3	7	4.33333	18	12	13	14.3333	53	30	60
Cre01.g035000	9	8	-8.33333	-6	0.0503347	-2.55141	-5.15957e-06	1	0.188394	0.00818733	-3.02355	-5.67889e-06	1	0.0745644	0.749562	-1.14006	-1.04242e-06	1	1	1	-1.18505	-5.19329e-07	1	1	0.0874395	2.23797	4.11714e-06	1	0.337745	0.0290902	2.65211	4.63647e-06	1	0.132876	10	10	10	10	1	1	3	1.66667	2	2	3	2.33333	10	4	6
Cre01.g035050	0	0	0	1	1	1	0	1	1	1	1	0	1	1	1	1	0	1	1	1	1	0	1	1	1	1	0	1	1	1	1	0	1	1	0	0	0	0	0	0	0	0	0	0	0	0	0	0	0
Cre01.g035100	77	47	-57	-2.81915	0.0521139	1.31733	2.3345e-05	1	0.19403	0.0448473	1.30166	2.21927e-05	1	0.259165	5.39947e-07	-2.13939	-3.91803e-05	0.00957921	4.89985e-06	0.949399	-1.01203	-1.15223e-06	1	1	1.60288e-10	-2.81827	-6.25253e-05	2.84368e-06	6.39028e-09	8.19338e-12	-2.78476	-6.1373e-05	1.45359e-07	2.42669e-10	67	102	96	88.3333	49	49	54	50.6667	92	98	62	84	27	25	42
Cre01.g035150	4	1	1.33333	5	1	-1.6104	-4.7502e-07	1	1	0.748586	1.64058	8.02792e-07	1	1	1	1.56406	7.06894e-07	1	1	0.487164	2.64199	1.27781e-06	1	1	0.706951	2.51876	1.18191e-06	1	1	1	-1.04892	-9.58985e-08	1	1	1	2	1	1.33333	0	0	1	0.333333	1	1	3	1.66667	4	0	1
Cre01.g035200	2	1	-1.33333	#DIV/0!	1	1.1283	1.60981e-07	1	1	1	1.02339	2.93492e-08	1	1	0.250048	-8.81175	-1.11236e-06	1	0.549975	1	-1.10251	-1.31632e-07	1	1	0.250048	-9.94226	-1.27334e-06	1	0.683821	0.250048	-9.01786	-1.14171e-06	1	0.646069	2	1	1	1.33333	1	0	1	0.666667	0	2	1	1	0	0	0
Cre01.g035250	1	0	0.333333	#DIV/0!	1	1	0	1	1	1	3.67263	3.80572e-07	1	1	1	1	0	1	1	1	3.67263	3.80572e-07	1	1	1	1	0	1	1	1	-3.67263	-3.80572e-07	1	1	0	0	0	0	0	0	0	0	0	0	1	0.333333	0	0	0
Cre01.g035300	3	1	1.66667	#DIV/0!	1	5.47108	6.36665e-07	1	1	0.500073	6.34523	7.6114e-07	1	1	0.12511	13.8149	1.82479e-06	1	0.326092	1	1.15978	1.24475e-07	1	1	0.687637	2.52507	1.18813e-06	1	1	0.687637	2.17721	1.06365e-06	1	1	0	0	0	0	0	0	1	0.333333	1	0	1	0.666667	2	0	3
Cre01.g035350	22	14	-15	-2.02273	0.685267	1.12109	3.03945e-06	1	1	0.115614	-1.43116	-7.56189e-06	1	0.483614	1	-1.00321	-8.03871e-08	1	1	0.0650433	-1.60446	-1.06013e-05	1	0.297891	0.634525	-1.12469	-3.11984e-06	1	1	0.132667	1.42657	7.4815e-06	1	0.423776	31	27	31	29.6667	13	14	17	14.6667	28	9	9	15.3333	24	18	26
Cre01.g035400	34	19	20.3333	4.05	0.83509	1.08084	9.63795e-07	1	1	0.00743256	2.07221	1.2783e-05	1	0.069694	0.00051032	2.48793	1.77392e-05	1	0.00285062	0.0379795	1.91722	1.18192e-05	1	0.201795	0.00734932	2.30185	1.67754e-05	1	0.0501285	0.518117	1.20062	4.95626e-06	1	1	6	20	17	14.3333	8	4	8	6.66667	13	23	28	21.3333	38	16	27
Cre01.g035450	13	8	-9	-2.58824	0.337127	1.34814	4.30758e-06	1	0.756223	0.0442326	-1.87268	-5.76596e-06	1	0.256952	0.907108	-1.07418	-8.54428e-07	1	1	0.00601989	-2.52463	-1.00735e-05	1	0.050353	0.281814	-1.44814	-5.16201e-06	1	0.731376	0.0958653	1.74336	4.91153e-06	1	0.335189	12	17	15	14.6667	6	9	11	8.66667	8	4	5	5.66667	4	13	14
Cre01.g035500	8	3	-2.33333	-1.63636	0.47387	1.38929	2.00154e-06	1	0.945236	0.47387	1.36058	1.85392e-06	1	1	0.47387	1.31423	1.61564e-06	1	0.874901	1	-1.0211	-1.47618e-07	1	1	1	-1.05711	-3.859e-07	1	1	1	-1.03526	-2.38281e-07	1	1	4	10	4	6	2	5	4	3.66667	5	7	6	6	6	8	4
Cre01.g035550	1	1	-1	#DIV/0!	0.500032	-6.85866	-8.34251e-07	1	0.956881	0.500032	-6.85866	-8.34251e-07	1	1	1	-1.92476	-4.69234e-07	1	1	1	1	0	1	1	1	3.56339	3.65018e-07	1	1	1	3.56339	3.65018e-07	1	1	1	1	1	1	0	0	0	0	0	0	0	0	1	0	0
Cre01.g035600	1	0	0.333333	#DIV/0!	1	5.48682	6.38906e-07	1	1	1	1	0	1	1	1	1	0	1	1	1	-5.48682	-6.38906e-07	1	1	1	-5.48682	-6.38906e-07	1	1	1	1	0	1	1	0	0	0	0	1	0	0	0.333333	0	0	0	0	0	0	0
Cre01.g035650	3	1	-1.66667	#DIV/0!	1	-1.96741	-7.53674e-07	1	1	0.125048	-10.7639	-1.39034e-06	1	0.501608	1	-1.7569	-6.6033e-07	1	1	1	-5.47112	-6.3667e-07	1	1	1	1.11982	9.33444e-08	1	1	0.500032	6.12664	7.30014e-07	1	0.987511	0	2	3	1.66667	0	1	0	0.333333	0	0	0	0	1	0	1
Cre01.g035700	2	1	-0.666667	-3	1	1.44964	4.39123e-07	1	1	1	1.31483	3.07472e-07	1	1	1	-1.92464	-4.69189e-07	1	1	1	-1.10253	-1.31652e-07	1	1	0.625048	-2.79003	-9.08312e-07	1	1	0.625048	-2.53058	-7.7666e-07	1	1	0	1	2	1	1	0	1	0.666667	1	2	0	1	0	1	0
Cre01.g035750	7	2	-1.66667	-1.71429	0.655969	1.32389	1.12513e-06	1	1	1	1.1359	4.72099e-07	1	1	1	-1.13424	-4.11124e-07	1	1	0.828431	-1.1655	-6.53031e-07	1	1	0.491302	-1.5016	-1.53625e-06	1	1	0.636915	-1.28838	-8.83223e-07	1	1	2	2	8	4	2	3	2	2.33333	4	4	2	3.33333	5	1	2
Cre01.g035800	3	2	1	2.5	1	1.46612	4.49403e-07	1	1	0.511724	2.14457	1.10352e-06	1	1	0.720985	1.67367	6.49508e-07	1	1	0.763719	1.46275	6.54121e-07	1	1	1	1.14156	2.00106e-07	1	1	1	-1.28136	-4.54015e-07	1	1	0	0	3	1	0	2	0	0.666667	0	2	3	1.66667	2	1	1
Cre01.g035850	15	9	12.6667	6.42857	0.226692	-1.72737	-3.34634e-06	1	0.585582	0.387667	1.3095	2.45955e-06	1	0.960776	0.00405846	2.09194	8.67765e-06	1	0.0183723	0.0605706	2.26198	5.8059e-06	1	0.286022	0.000412339	3.61356	1.2024e-05	1	0.00434659	0.0620018	1.59752	6.2181e-06	1	0.24236	11	8	9	9.33333	4	2	1	2.33333	12	10	5	9	14	15	16
Cre01.g035900	2	1	1	#DIV/0!	0.520933	-5.03559	-5.74653e-07	1	0.972914	1	1.80103	5.74376e-07	1	1	0.520933	-5.03559	-5.74653e-07	1	0.9135	0.2814	9.06924	1.14903e-06	1	0.769958	1	1	0	1	1	0.2814	-9.06924	-1.14903e-06	1	0.699011	2	0	0	0.666667	0	0	0	0	1	0	2	1	0	0	0
Cre01.g035950	2	1	0.333333	1.5	1	2.02657	7.17151e-07	1	1	1	1.29336	2.04942e-07	1	1	1	1.77136	5.38867e-07	1	1	1	-1.5669	-5.12209e-07	1	1	1	-1.14407	-1.78284e-07	1	1	1	1.36958	3.33925e-07	1	1	2	0	0	0.666667	1	1	0	0.666667	1	0	1	0.666667	1	1	1
Cre01.g036000	12	5	-7.33333	-4.66667	2.18027e-06	4.78435	1.4213e-05	0.0386801	2.79078e-05	0.608205	-1.54819	-1.32985e-06	1	1	0.109297	1.78774	2.95856e-06	1	0.296552	6.51985e-07	-7.40711	-1.55429e-05	0.0115669	1.78226e-05	0.001408	-2.67619	-1.12545e-05	1	0.0125777	0.0354131	2.76778	4.28841e-06	1	0.155088	1	8	4	4.33333	9	7	12	9.33333	3	0	3	2	7	5	6
Cre01.g036050	1	0	0.333333	#DIV/0!	1	1	0	1	1	1	1	0	1	1	1	3.5633	3.65004e-07	1	1	1	1	0	1	1	1	3.5633	3.65004e-07	1	1	1	3.5633	3.65004e-07	1	1	0	0	0	0	0	0	0	0	0	0	0	0	0	0	1
Cre01.g036100	19	5	-10.3333	-16.5	0.00657679	-6.47397	-7.78288e-06	1	0.0363146	0.24054	-1.94118	-4.46288e-06	1	0.756234	0.370669	-1.63686	-3.58131e-06	1	0.741381	0.147705	3.33507	3.32e-06	1	0.521167	0.0825032	3.95511	4.20157e-06	1	0.321902	0.885158	1.18591	8.81569e-07	1	1	7	19	7	11	2	0	0	0.666667	2	5	5	4	3	9	2
Cre01.g036150	72	51	-57.6667	-11.1765	9.82236e-10	-4.84949	-4.21623e-05	1.74259e-05	1.98021e-08	1	-1.00262	-1.38641e-07	1	1	1.4742e-15	-7.37516	-4.59131e-05	2.61537e-11	3.26513e-14	1.37828e-09	4.83683	4.20237e-05	2.4452e-05	6.43474e-08	0.417376	-1.52081	-3.75082e-06	1	0.9334	8.42177e-15	-7.35591	-4.57745e-05	1.49411e-10	3.48276e-13	56	74	60	63.3333	2	11	4	5.66667	57	38	44	46.3333	6	10	3
Cre01.g036200	9	7	5.66667	1.94444	0.397868	1.36687	3.11422e-06	1	0.841308	0.103215	1.58543	4.96948e-06	1	0.450354	1	1.04749	4.03094e-07	1	1	0.708226	1.1599	1.85526e-06	1	1	0.397868	-1.30491	-2.71113e-06	1	0.901363	0.139364	-1.51356	-4.56638e-06	1	0.43869	10	8	12	10	6	7	5	6	14	13	8	11.6667	5	5	14
Cre01.g036250	21	7	10.3333	5.42857	9.54021e-06	7.64649	1.39546e-05	0.169253	0.000108218	0.0330249	2.97006	4.13623e-06	1	0.21182	2.94659e-05	6.42164	1.1383e-05	0.522755	0.000208768	0.014769	-2.57453	-9.81839e-06	1	0.100121	0.540596	-1.19074	-2.57163e-06	1	1	0.0453678	2.16213	7.24676e-06	1	0.188759	3	2	2	2.33333	8	7	10	8.33333	3	9	4	5.33333	12	3	23
Cre01.g036300	10	5	8	9	1	-1.01779	-3.65023e-08	1	1	0.424161	1.70784	1.47861e-06	1	1	0.000105135	4.78612	7.90887e-06	1	0.000672146	0.424161	1.73821	1.51511e-06	1	0.97823	0.00212373	4.87124	7.94537e-06	1	0.0177639	0.00459277	2.80245	6.43027e-06	1	0.0282428	1	1	5	2.33333	1	1	1	1	3	3	3	3	11	6	10
Cre01.g036350	1	1	0.666667	#DIV/0!	1	-2.95294	-2.78092e-07	1	1	1	1.2437	1.02473e-07	1	1	1	2.07487	4.51971e-07	1	1	1	3.67257	3.80564e-07	1	1	0.500032	6.12698	7.30063e-07	1	1	1	1.66831	3.49499e-07	1	1	1	0	0	0.333333	0	0	0	0	1	0	0	0.333333	1	1	0
Cre01.g036400	2	1	1.33333	#DIV/0!	0.500032	-6.85888	-8.34282e-07	1	0.956881	1	-1.8676	-4.53718e-07	1	1	0.68756	1.64071	6.25763e-07	1	1	1	3.67257	3.80564e-07	1	1	0.125048	11.2534	1.46005e-06	1	0.43494	0.37508	3.06417	1.07948e-06	1	0.845917	2	0	1	1	0	0	0	0	1	0	0	0.333333	1	1	2
Cre01.g036451	1	0	0.333333	#DIV/0!	1	1	0	1	1	1	3.67263	3.80572e-07	1	1	1	1	0	1	1	1	3.67263	3.80572e-07	1	1	1	1	0	1	1	1	-3.67263	-3.80572e-07	1	1	0	0	0	0	0	0	0	0	0	0	1	0.333333	0	0	0
Cre01.g036500	0	0	0	1	1	1	0	1	1	1	1	0	1	1	1	1	0	1	1	1	1	0	1	1	1	1	0	1	1	1	1	0	1	1	0	0	0	0	0	0	0	0	0	0	0	0	0	0	0
Cre01.g036550	11	4	5	2.15385	0.528731	1.33923	2.1307e-06	1	0.980066	0.116213	1.72296	4.54088e-06	1	0.485684	0.745006	1.13148	8.25811e-07	1	1	0.511023	1.28653	2.41019e-06	1	1	0.880631	-1.18361	-1.30489e-06	1	1	0.273976	-1.52275	-3.71507e-06	1	0.684786	8	7	7	7.33333	2	6	5	4.33333	10	5	13	9.33333	9	5	5
Cre01.g036600	9	5	7	4.5	0.689285	-1.36742	-1.45516e-06	1	1	0.845141	-1.1509	-7.10066e-07	1	1	0.0455762	1.86245	4.67069e-06	1	0.146215	1	1.18813	7.4509e-07	1	1	0.0284563	2.54675	6.12584e-06	1	0.145951	0.0284563	2.14349	5.38075e-06	1	0.130721	4	6	9	6.33333	1	1	4	2	4	6	2	4	10	10	7
Cre01.g036650	12	7	-7.66667	-3.3	0.907401	-1.04695	-4.25078e-07	1	1	0.813278	-1.10991	-9.38781e-07	1	1	0.0597218	-2.43746	-5.59058e-06	1	0.183105	1	-1.06015	-5.13703e-07	1	1	0.126336	-2.32816	-5.1655e-06	1	0.437931	0.126336	-2.19608	-4.6518e-06	1	0.407885	14	10	9	11	5	2	7	4.66667	9	3	10	7.33333	2	6	2
Cre01.g036700	51	12	23.3333	4.33333	0.802055	1.10639	1.48139e-06	1	1	0.15103	-1.72224	-5.83914e-06	1	0.566259	0.00602043	2.28881	1.79452e-05	1	0.0260408	0.108932	-1.90547	-7.32053e-06	1	0.432546	0.0287924	2.06871	1.64638e-05	1	0.147442	4.53299e-05	3.94187	2.37844e-05	0.804197	0.000467829	11	20	19	16.6667	8	2	14	8	11	6	4	7	25	13	53
Cre01.g036750	9	2	2.66667	3	0.174741	3.61205	3.32219e-06	1	0.486973	0.129707	3.63233	3.34799e-06	1	0.512845	0.235788	2.74869	2.22411e-06	1	0.530142	1	1.00562	2.57979e-08	1	1	0.870402	-1.3141	-1.09808e-06	1	1	0.870402	-1.32148	-1.12388e-06	1	1	2	1	1	1.33333	2	2	3	2.33333	10	1	1	4	6	2	1
Cre01.g036800	33	20	-26.3333	-10.875	1.31856e-06	-4.6476	-1.90978e-05	0.0233926	1.74572e-05	0.000877505	-1.975	-1.20127e-05	1	0.0124344	1.69141e-11	-5.85302	-2.01761e-05	3.00074e-07	2.58684e-10	0.0263937	2.35322	7.08507e-06	1	0.154086	0.678158	-1.25936	-1.07829e-06	1	1	0.00149733	-2.96356	-8.16336e-06	1	0.0106598	23	30	34	29	2	3	3	2.66667	10	12	10	10.6667	7	1	3
Cre01.g036850	65	30	-52	-5.72727	1.49547e-05	-2.4805	-3.1327e-05	0.265311	0.000163369	0.00182578	-1.71204	-2.18293e-05	1	0.0228751	1.23967e-06	-2.45383	-3.10971e-05	0.021993	1.08393e-05	0.120386	1.44886	9.49772e-06	1	0.461771	1	1.01087	2.29939e-07	1	1	0.0856309	-1.43328	-9.26778e-06	1	0.307793	47	69	73	63	11	14	8	11	19	34	27	26.6667	17	18	23
Cre01.g036900	14	7	-9	-4.375	0.167723	-1.67882	-3.98766e-06	1	0.471116	0.788637	1.09529	9.39775e-07	1	1	0.00379956	-3.21274	-6.79239e-06	1	0.0173564	0.0998072	1.8388	4.92743e-06	1	0.405561	0.391783	-1.91369	-2.80473e-06	1	0.892823	0.00250264	-3.51889	-7.73217e-06	1	0.0167608	8	14	13	11.6667	4	5	0	3	8	11	9	9.33333	2	4	2
Cre01.g036950	41	16	-34.3333	-104	3.03844e-14	-37.1172	-2.8134e-05	5.39049e-10	1.04873e-12	1	1.01632	4.71861e-07	1	1	0.0367668	-1.59038	-1.0733e-05	1	0.122793	7.92133e-14	37.723	2.86059e-05	1.40532e-09	7.20679e-12	1.58601e-08	23.3386	1.74009e-05	0.000281374	4.48048e-07	0.0367668	-1.61633	-1.12049e-05	1	0.159833	23	41	40	34.6667	0	0	1	0.333333	31	27	19	25.6667	17	17	15
Cre01.g037000	8	3	4.66667	#DIV/0!	0.132143	-12.6278	-1.65575e-06	1	0.393085	0.0315406	3.03119	3.65238e-06	1	0.204518	0.696144	-2.0584	-9.24583e-07	1	1	0.00322882	38.2772	5.30813e-06	1	0.0300695	0.50474	6.13477	7.31172e-07	1	1	0.0118873	-6.23939	-4.57696e-06	1	0.0631603	0	3	3	2	0	0	0	0	8	3	3	4.66667	0	1	1
Cre01.g037050	24	15	14.6667	2.91304	0.755734	-1.10267	-1.51777e-06	1	1	0.0335964	1.56833	9.26393e-06	1	0.214632	0.0260706	-1.82507	-7.36903e-06	1	0.0916603	0.0430274	1.72935	1.07817e-05	1	0.220516	0.135352	-1.65514	-5.85125e-06	1	0.45939	3.8591e-05	-2.86231	-1.6633e-05	0.684642	0.000406926	18	18	22	19.3333	7	6	10	7.66667	30	23	14	22.3333	10	7	7
Cre01.g037100	18	5	-10.3333	#DIV/0!	0.0019119	-11.0304	-7.82691e-06	1	0.0124702	0.020982	-3.56648	-6.19386e-06	1	0.153659	1.55119e-05	-60.4456	-8.46483e-06	0.275197	0.000114857	0.328842	3.09278	1.63304e-06	1	0.837495	1	-5.47994	-6.37926e-07	1	1	0.0418374	-16.9483	-2.27097e-06	1	0.176807	5	18	8	10.3333	1	0	0	0.333333	4	1	1	2	0	0	0
Cre01.g037150	7	5	-1.66667	-1.41667	0.285962	1.59932	2.9159e-06	1	0.681068	0.587741	1.35755	1.7396e-06	1	1	1	1.14929	7.26355e-07	1	1	0.748962	-1.17809	-1.1763e-06	1	1	0.399965	-1.39157	-2.18955e-06	1	0.904333	0.723012	-1.18121	-1.01325e-06	1	1	4	3	10	5.66667	3	6	3	4	8	5	4	5.66667	3	3	9
Cre01.g037200	22	7	13.6667	2.86364	0.50401	1.29438	3.22968e-06	1	0.958524	0.0128402	1.92246	1.01203e-05	1	0.10572	0.00226429	2.12517	1.23442e-05	1	0.0109846	0.191536	1.48523	6.89063e-06	1	0.614514	0.0790253	1.64184	9.11456e-06	1	0.311568	0.707835	1.10544	2.22393e-06	1	1	10	12	17	13	14	6	2	7.33333	18	19	18	18.3333	19	20	24
Cre01.g037250	146	92	-116.333	-3.10241	0.40809	1.13603	1.97986e-05	1	0.855278	0.0826358	-1.29237	-3.29271e-05	1	0.384384	8.28062e-09	-2.43457	-8.57633e-05	0.000146906	9.5892e-08	0.0133647	-1.46817	-5.27257e-05	1	0.092629	3.15425e-10	-2.76574	-0.000105562	5.59596e-06	1.1836e-08	7.5083e-05	-1.88379	-5.28362e-05	1	0.000735532	180	167	168	171.667	75	72	113	86.6667	113	94	89	98.6667	53	34	79
Cre01.g037300	3	2	-1.66667	-6	0.164207	4.08072	2.97615e-06	1	0.463736	1	-1.83974	-4.40952e-07	1	1	1	-1.92469	-4.64128e-07	1	1	0.0681543	-7.50747	-3.4171e-06	1	0.306185	0.0681543	-7.85413	-3.44028e-06	1	0.280931	1	-1.04618	-2.31766e-08	1	1	0	1	2	1	0	3	3	2	0	0	1	0.333333	0	0	1
Cre01.g037350	6	2	3.33333	11	0.380614	4.88409	1.63222e-06	1	0.819177	0.00123963	10.2897	3.90383e-06	1	0.0166608	0.0171421	6.46642	2.29716e-06	1	0.064309	0.470463	2.10678	2.27161e-06	1	1	0.780334	1.32397	6.64941e-07	1	1	0.641873	-1.59126	-1.60667e-06	1	1	0	0	1	0.333333	1	1	1	1	6	2	3	3.66667	4	3	0
Cre01.g037400	14	5	-9.66667	-6.8	0.0202534	-2.91623	-6.36361e-06	1	0.0917089	0.00582758	-3.44457	-6.87298e-06	1	0.0576443	0.0202534	-2.57238	-5.91971e-06	1	0.0741162	1	-1.18117	-5.09366e-07	1	1	1	1.13367	4.43905e-07	1	1	0.815129	1.33906	9.53271e-07	1	1	13	14	7	11.3333	0	2	3	1.66667	1	3	3	2.33333	2	2	6
Cre01.g037450	1	0	0.333333	#DIV/0!	1	1	0	1	1	1	3.6726	3.80567e-07	1	1	1	1	0	1	1	1	3.6726	3.80567e-07	1	1	1	1	0	1	1	1	-3.6726	-3.80567e-07	1	1	0	0	0	0	0	0	0	0	0	1	0	0.333333	0	0	0
Cre01.g037476	0	0	0	1	1	1	0	1	1	1	1	0	1	1	1	1	0	1	1	1	1	0	1	1	1	1	0	1	1	1	1	0	1	1	0	0	0	0	0	0	0	0	0	0	0	0	0	0	0
Cre01.g037500	0	0	0	1	1	1	0	1	1	1	1	0	1	1	1	1	0	1	1	1	1	0	1	1	1	1	0	1	1	1	1	0	1	1	0	0	0	0	0	0	0	0	0	0	0	0	0	0	0
Cre01.g037550	6	4	-3.33333	-3.5	0.65853	-1.5098	-1.36883e-06	1	1	0.83087	-1.26549	-8.50468e-07	1	1	0.491619	-1.73251	-1.71399e-06	1	0.893828	0.805304	1.19306	5.18366e-07	1	1	1	-1.14751	-3.45158e-07	1	1	0.805304	-1.36904	-8.63523e-07	1	1	5	6	3	4.66667	0	2	2	1.33333	1	2	5	2.66667	4	1	1
Cre01.g037600	2	1	-1.33333	-5	1	-1.96747	-7.53722e-07	1	1	0.37508	-2.93098	-1.00983e-06	1	0.949392	0.68756	-1.75686	-6.60329e-07	1	1	1	-1.48972	-2.56105e-07	1	1	1	1.11988	9.33931e-08	1	1	1	1.66831	3.49499e-07	1	1	1	2	2	1.66667	0	1	0	0.333333	1	0	0	0.333333	1	1	0
Cre01.g037650	24	6	-14.3333	-22.5	9.68297e-05	-8.78954	-1.10204e-05	1	0.000871566	0.251507	-1.52576	-4.28505e-06	1	0.769243	0.0229382	-2.34225	-7.12611e-06	1	0.0819797	0.00410647	5.76075	6.73539e-06	1	0.0367944	0.0678274	3.75261	3.89433e-06	1	0.279909	0.363703	-1.53513	-2.84106e-06	1	0.833733	6	24	15	15	0	1	1	0.666667	5	9	7	7	3	6	5
Cre01.g037700	18	5	11.6667	#DIV/0!	0.0117462	-28.3413	-3.89329e-06	1	0.0587343	0.83193	1.26119	1.05407e-06	1	1	0.000185475	3.2005	8.88055e-06	1	0.00113231	0.00183887	35.7437	4.94737e-06	1	0.0188301	7.13415e-08	90.7063	1.27738e-05	0.00126567	1.77017e-06	0.00370448	2.53769	7.82647e-06	1	0.023556	5	3	6	4.66667	0	0	0	0	5	4	4	4.33333	9	8	18
Cre01.g037751	0	0	0	1	1	1	0	1	1	1	1	0	1	1	1	1	0	1	1	1	1	0	1	1	1	1	0	1	1	1	1	0	1	1	0	0	0	0	0	0	0	0	0	0	0	0	0	0	0
Cre01.g037800	146	113	-126.333	-15.037	6.99674e-19	-6.57601	-9.64754e-05	1.24129e-14	3.70535e-17	0.000483549	-1.75052	-4.8781e-05	1	0.00770075	1.17836e-24	-7.69362	-9.89887e-05	2.09054e-20	4.88443e-23	8.28136e-09	3.7566	4.76944e-05	0.00014692	3.29416e-07	0.698378	-1.16995	-2.51334e-06	1	1	3.35475e-12	-4.39505	-5.02078e-05	5.95166e-08	1.03327e-10	126	149	131	135.333	3	17	7	9	66	61	44	57	10	13	17
Cre01.g037850	136	88	109.667	2.645	0.0158734	1.40097	3.65963e-05	1	0.0753375	4.12657e-10	2.21099	0.000110527	7.32095e-06	4.60437e-08	6.77643e-06	1.77929	7.11257e-05	0.120221	5.27283e-05	0.000665919	1.57819	7.39311e-05	1	0.00808629	0.0800696	1.27004	3.45293e-05	1	0.314761	0.0823355	-1.24263	-3.94017e-05	1	0.298044	84	125	120	109.667	82	68	50	66.6667	172	185	172	176.333	136	122	186
Cre01.g037900	6	3	4	4	0.179813	2.65069	2.07109e-06	1	0.492015	0.289188	1.93341	1.17113e-06	1	0.827842	0.0023618	4.76844	4.72819e-06	1	0.011403	0.790621	-1.37099	-8.99962e-07	1	1	0.307829	1.79894	2.65711e-06	1	0.763377	0.0785522	2.46634	3.55707e-06	1	0.287398	0	2	2	1.33333	2	3	0	1.66667	2	2	2	2	5	5	6
Cre01.g037950	4	3	2.66667	9	0.289188	-3.03821	-1.5879e-06	1	0.681068	0.424161	1.50724	1.20061e-06	1	1	1	-1.01476	-3.44194e-08	1	1	0.0655223	4.5793	2.78851e-06	1	0.297891	0.289188	2.99403	1.55348e-06	1	0.73766	0.607414	-1.52948	-1.23503e-06	1	1	1	3	4	2.66667	0	0	1	0.333333	2	3	4	3	4	1	1
Cre01.g038000	10	3	-3.66667	-2.1	1	1.08718	5.21927e-07	1	1	1	1.09693	5.80267e-07	1	1	0.362252	-1.58763	-2.21585e-06	1	0.728191	1	1.00896	5.83399e-08	1	1	0.362252	-1.72604	-2.73778e-06	1	0.850241	0.285266	-1.74151	-2.79612e-06	1	0.706239	6	5	10	7	3	4	3	3.33333	12	2	3	5.66667	3	2	5
Cre01.g038050	33	16	-21.6667	-4.82353	0.0230431	-2.06517	-1.16698e-05	1	0.101492	0.764079	-1.10633	-2.17456e-06	1	1	0.0230431	-1.81166	-1.01367e-05	1	0.082338	0.0528665	1.86668	9.49525e-06	1	0.257578	0.823793	1.13993	1.53309e-06	1	1	0.0854435	-1.63754	-7.96216e-06	1	0.307288	14	37	31	27.3333	4	6	7	5.66667	11	18	24	17.6667	8	9	17
Cre01.g038100	57	20	27.6667	3.24324	0.730959	-1.10694	-2.53432e-06	1	1	0.0541992	-1.59173	-9.75249e-06	1	0.295044	0.0219043	1.62598	1.6422e-05	1	0.0790487	0.192829	-1.43796	-7.21817e-06	1	0.617281	0.0183058	1.79986	1.89563e-05	1	0.103689	5.04219e-05	2.58812	2.61745e-05	0.894534	0.000515582	25	41	28	31.3333	12	12	13	12.3333	14	19	10	14.3333	33	20	67
Cre01.g038151	2	1	-0.666667	-3	1	-1.25351	-1.975e-07	1	1	1	-1.86731	-4.53586e-07	1	1	1	-1.92473	-4.69188e-07	1	1	1	-1.48967	-2.56086e-07	1	1	1	-1.53548	-2.71688e-07	1	1	1	-1.03075	-1.56017e-08	1	1	0	2	1	1	0	1	0	0.333333	0	0	1	0.333333	0	0	1
Cre01.g038200	16	7	8.33333	2.38889	0.437689	1.35358	3.02961e-06	1	0.896449	1	1.08009	6.86242e-07	1	1	0.049648	1.83675	7.16953e-06	1	0.156588	0.613627	-1.25321	-2.34337e-06	1	1	0.399635	1.35695	4.13992e-06	1	0.903982	0.0902511	1.70055	6.48329e-06	1	0.320999	14	11	5	10	5	6	7	6	13	5	6	8	12	10	21
Cre01.g038250	203	121	-157.333	-3.93168	5.79022e-05	-1.70197	-7.28394e-05	1	0.000553173	0.000614909	-1.52023	-6.04345e-05	1	0.00933199	2.01672e-17	-3.03429	-0.000118401	3.57786e-13	5.08942e-16	0.43839	1.11955	1.24049e-05	1	0.998776	0.000103952	-1.78281	-4.55614e-05	1	0.00130666	5.22425e-07	-1.99594	-5.79663e-05	0.00926835	7.76894e-06	184	218	231	211	42	63	58	54.3333	112	98	95	101.667	63	28	70
Cre01.g038300	4	1	-2.66667	-9	0.289188	-3.39511	-1.86595e-06	1	0.681068	0.753985	-1.5889	-9.80326e-07	1	1	0.507938	-2.13739	-1.40751e-06	1	0.898438	0.68756	2.13677	8.85619e-07	1	1	1	1.58844	4.5843e-07	1	1	1	-1.3452	-4.27189e-07	1	1	1	4	4	3	0	0	1	0.333333	1	1	2	1.33333	0	2	1
Cre01.g038350	2	1	-0.666667	#DIV/0!	1	-4.90556	-5.56137e-07	1	1	1	-1.33574	-1.75577e-07	1	1	1	1.24905	1.73967e-07	1	1	1	3.67254	3.8056e-07	1	1	0.500074	6.12727	7.30104e-07	1	1	1	1.6684	3.49544e-07	1	1	0	0	2	0.666667	0	0	0	0	1	0	0	0.333333	1	1	0
Cre01.g038376	0	0	0	1	1	1	0	1	1	1	1	0	1	1	1	1	0	1	1	1	1	0	1	1	1	1	0	1	1	1	1	0	1	1	0	0	0	0	0	0	0	0	0	0	0	0	0	0	0
Cre01.g038400	303	57	233.333	32.8182	1.11202e-26	-8.18409	-0.00010166	1.97283e-22	1.09602e-24	0.300984	1.1376	1.59352e-05	1	0.843746	1.87888e-12	2.24871	0.000144613	3.33332e-08	3.13577e-11	2.5034e-32	9.31019	0.000117595	4.44128e-28	1.08324e-29	1.31639e-71	18.4036	0.000246273	2.3354e-67	9.73084e-69	4.98761e-09	1.97672	0.000128678	8.84852e-05	1.0313e-07	110	150	157	139	8	5	9	7.33333	115	131	100	115.333	259	155	308
Cre01.g038450	3	1	-1.66667	#DIV/0!	0.125048	-10.7643	-1.39039e-06	1	0.377543	0.68756	-1.69643	-6.2925e-07	1	1	0.37508	-3.02087	-1.02539e-06	1	0.742004	0.500032	6.34525	7.61143e-07	1	1	1	3.5633	3.65004e-07	1	1	1	-1.78072	-3.96139e-07	1	1	1	1	3	1.66667	0	0	0	0	0	1	1	0.666667	0	0	1
Cre01.g038500	2	2	1	4	1	1.11465	8.0155e-08	1	1	0.627779	1.83781	5.85743e-07	1	1	0.379632	2.29441	9.04969e-07	1	0.747923	1	1.64878	5.05588e-07	1	1	0.690955	2.05841	8.24814e-07	1	1	1	1.24845	3.19226e-07	1	1	1	0	1	0.666667	1	0	0	0.333333	1	0	2	1	0	2	2
Cre01.g038550	19	11	13.3333	5.44444	0.897032	-1.11716	-6.89388e-07	1	1	0.683838	-1.21318	-1.15515e-06	1	1	0.0140383	2.89175	1.24358e-05	1	0.0541066	1	-1.08596	-4.65761e-07	1	1	0.0140383	3.23054	1.31252e-05	1	0.0844819	0.00447912	3.50822	1.35909e-05	1	0.0276975	14	5	3	7.33333	4	2	3	3	8	4	2	4.66667	21	19	9
Cre01.g038600	39	17	31.3333	10.4	0.104221	-1.89902	-5.8525e-06	1	0.332833	8.71107e-05	2.3247	1.63764e-05	1	0.00185082	1.92738e-08	3.0969	2.59226e-05	0.000341937	2.13844e-07	1.41738e-06	4.41465	2.22289e-05	0.0251458	3.59739e-05	4.2824e-10	5.88107	3.17751e-05	7.59741e-06	1.56971e-08	0.135324	1.33217	9.54621e-06	1	0.43017	11	16	17	14.6667	3	6	1	3.33333	21	27	27	25	40	28	36
Cre01.g038650	16	6	-7.66667	-2.09524	0.0905511	1.79868	6.57668e-06	1	0.296889	0.0118362	2.04679	8.61967e-06	1	0.0996612	0.884877	-1.05246	-4.1048e-07	1	1	0.700717	1.13794	2.04299e-06	1	1	0.0663807	-1.89305	-6.98716e-06	1	0.27509	0.0118362	-2.15417	-9.03015e-06	1	0.0629834	10	13	6	9.66667	11	7	5	7.66667	21	10	13	14.6667	5	7	9
Cre01.g038700	9	2	4.33333	5.33333	1	1.13456	2.43256e-07	1	1	1	-1.08362	-1.39493e-07	1	1	0.0171707	3.27716	4.11652e-06	1	0.0643757	1	-1.22943	-3.82749e-07	1	1	0.135737	2.88848	3.87326e-06	1	0.460091	0.0396139	3.55118	4.25601e-06	1	0.169265	1	2	3	2	0	1	2	1	0	1	3	1.33333	5	2	9
Cre01.g038750	48	35	-40.6667	-31.5	5.04569e-10	-5.9999	-2.93528e-05	8.95155e-06	1.05561e-08	0.00329235	-1.73225	-1.48896e-05	1	0.0368208	1.27096e-22	-21.9901	-3.36217e-05	2.25481e-18	4.64909e-21	0.000226279	3.46364	1.44632e-05	1	0.00321153	0.0232775	-3.66508	-4.26889e-06	1	0.12465	2.20593e-11	-12.6945	-1.87321e-05	3.91354e-07	6.20213e-10	37	48	41	42	1	6	2	3	14	21	18	17.6667	3	0	1
Cre01.g038800	22	7	10.6667	4.2	0.737001	1.15265	8.61827e-07	1	1	0.18108	1.64706	3.6531e-06	1	0.63703	0.00256626	2.67142	9.43634e-06	1	0.0122745	0.487966	1.42893	2.79127e-06	1	1	0.0386831	2.31763	8.57451e-06	1	0.1833	0.161062	1.62193	5.78324e-06	1	0.485458	2	11	7	6.66667	3	3	4	3.33333	6	9	9	8	13	5	24
Cre01.g038850	24	9	-20	-7	0.000858855	-3.01375	-1.31084e-05	1	0.00619388	0.59894	1.11604	2.27647e-06	1	1	0.781244	-1.10387	-1.84592e-06	1	1	0.000241084	3.36347	1.53848e-05	1	0.00338913	0.00329884	2.73017	1.12624e-05	1	0.0256126	0.421725	-1.23196	-4.12239e-06	1	0.909971	20	24	26	23.3333	3	5	2	3.33333	17	15	25	19	18	15	15
Cre01.g038900	2	1	-0.666667	#DIV/0!	0.514023	-4.93394	-5.60179e-07	1	0.965155	1	1.28501	2.00238e-07	1	1	1	-1.36576	-1.88154e-07	1	1	0.514023	6.34014	7.60416e-07	1	1	1	3.6126	3.72024e-07	1	1	1	-1.75501	-3.88392e-07	1	1	1	0	1	0.666667	0	0	0	0	0	2	0	0.666667	0	1	0
Cre01.g038950	11	3	4.33333	1.8125	0.0629727	2.22982	5.69725e-06	1	0.225606	0.303879	1.59336	2.74878e-06	1	0.846994	0.0352169	2.29721	6.00942e-06	1	0.11848	0.415283	-1.39945	-2.94848e-06	1	0.967503	1	1.03022	3.12167e-07	1	1	0.348279	1.44174	3.26065e-06	1	0.809552	8	5	3	5.33333	6	2	8	5.33333	6	6	7	6.33333	13	4	12
Cre01.g039000	1	0	0.333333	#DIV/0!	1	1	0	1	1	1	1	0	1	1	1	3.56339	3.65018e-07	1	1	1	1	0	1	1	1	3.56339	3.65018e-07	1	1	1	3.56339	3.65018e-07	1	1	0	0	0	0	0	0	0	0	0	0	0	0	1	0	0
Cre01.g039050	3	2	-1	-4	0.741531	1.64835	8.07648e-07	1	1	1	1.33317	4.15029e-07	1	1	0.635698	-2.46778	-7.40914e-07	1	1	1	-1.23641	-3.92619e-07	1	1	0.392829	-4.06777	-1.54856e-06	1	0.893943	0.392829	-3.28997	-1.15594e-06	1	0.867137	0	2	2	1.33333	1	2	0	1	3	0	1	1.33333	0	0	1
Cre01.g039101	1	0	0.333333	#DIV/0!	1	1	0	1	1	1	3.6726	3.80567e-07	1	1	1	3.5633	3.65004e-07	1	1	1	3.6726	3.80567e-07	1	1	1	3.5633	3.65004e-07	1	1	1	-1.03067	-1.55634e-08	1	1	0	0	0	0	0	0	0	0	0	1	0	0.333333	0	0	1
Cre01.g039150	17	6	9.33333	4.11111	0.724088	1.27738	1.2765e-06	1	1	0.0537191	2.11883	5.14885e-06	1	0.293535	0.00243513	2.98528	9.13628e-06	1	0.0117237	0.282683	1.65873	3.87236e-06	1	0.772027	0.0504013	2.33704	7.85979e-06	1	0.224551	0.354884	1.40893	3.98743e-06	1	0.820643	5	5	6	5.33333	4	2	3	3	4	7	14	8.33333	19	8	10
Cre01.g039200	118	103	-108.667	-26.0769	1.87912e-16	-7.05358	-8.1709e-05	3.33375e-12	7.8257e-15	3.72304e-07	-2.57068	-5.8171e-05	0.00660505	1.72907e-05	1.07111e-30	-19.3255	-9.02801e-05	1.90026e-26	6.35539e-29	0.000149229	2.74386	2.3538e-05	1	0.00221176	0.0119118	-2.73981	-8.57115e-06	1	0.0741301	9.00149e-12	-7.51767	-3.21091e-05	1.59695e-07	2.63959e-10	108	110	121	113	3	15	3	7	31	39	27	32.3333	5	5	3
Cre01.g039250	647	425	-484	-3.53846	0.0174401	-1.55445	-0.000202904	1	0.0810623	0.389662	1.17011	9.67678e-05	1	0.962697	1.54161e-06	-2.46781	-0.000338348	0.0273497	1.33153e-05	0.00130522	1.81887	0.000299672	1	0.0140679	0.0152806	-1.58758	-0.000135444	1	0.0904851	1.98788e-08	-2.8876	-0.000435116	0.00035267	3.80033e-07	646	777	601	674.667	221	221	130	190.667	695	554	506	585	181	236	184
Cre01.g039300	757	388	-529.667	-2.72717	0.150699	-1.17688	-0.000103844	1	0.432684	0.183806	1.15703	0.000108494	1	0.643333	0.00631528	-1.35471	-0.000180908	1	0.0271545	0.00632336	1.36168	0.000212338	1	0.0524954	0.217259	-1.1511	-7.70644e-05	1	0.635201	5.48534e-05	-1.56744	-0.000289402	0.973153	0.000555453	599	896	1014	836.333	323	340	257	306.667	657	743	694	698	433	355	619
Cre01.g039350	17	9	-12.3333	-6.28571	0.0114703	-2.69149	-7.77926e-06	1	0.0578931	0.0019408	-2.6285	-7.66905e-06	1	0.024011	0.169699	-1.44981	-3.84046e-06	1	0.415487	1	1.02396	1.10215e-07	1	1	0.163199	1.85644	3.9388e-06	1	0.525178	0.110547	1.81299	3.82859e-06	1	0.372995	13	13	18	14.6667	1	4	2	2.33333	4	3	5	4	6	7	10
Cre01.g039400	37	16	-28.3333	-5.72222	0.000913902	-2.47073	-1.70548e-05	1	0.00653508	0.000128124	-2.40456	-1.67357e-05	1	0.00257132	0.0162115	-1.63763	-1.11556e-05	1	0.0613498	1	1.02752	3.19104e-07	1	1	0.205987	1.50872	5.89919e-06	1	0.613364	0.166934	1.46832	5.58009e-06	1	0.498163	24	40	39	34.3333	5	3	10	6	15	9	7	10.3333	14	9	25
Cre01.g039450	3	2	-2.66667	-9	0.179813	-3.39532	-1.86611e-06	1	0.492015	0.753985	-1.58902	-9.80518e-07	1	1	0.179813	-3.03194	-1.77274e-06	1	0.432258	0.68756	2.13674	8.85592e-07	1	1	1	1.11985	9.33698e-08	1	1	0.68756	-1.90806	-7.92222e-07	1	1	3	3	3	3	0	1	0	0.333333	2	1	1	1.33333	0	1	1
Cre01.g039500	49	28	-38.3333	-39.3333	1.12599e-12	-12.2212	-3.01664e-05	1.99761e-08	3.24815e-11	0.0125129	-1.646	-1.28943e-05	1	0.104075	4.61887e-22	-26.6187	-3.16205e-05	8.19433e-18	1.60989e-20	8.36114e-07	7.42479	1.72721e-05	0.0148335	2.22881e-05	0.293693	-2.17808	-1.45407e-06	1	0.742442	6.69813e-12	-16.1718	-1.87261e-05	1.18831e-07	2.00729e-10	29	49	40	39.3333	0	3	1	1.33333	13	21	18	17.3333	0	0	3
Cre01.g039550	11	6	7.33333	8.33333	0.0348204	-3.18553	-4.4856e-06	1	0.140397	0.327344	-1.51042	-2.20941e-06	1	0.888035	0.256453	1.41743	2.72917e-06	1	0.561072	0.210348	2.10904	2.27619e-06	1	0.655704	0.00526474	4.51528	7.21477e-06	1	0.0379373	0.0352721	2.14092	4.93858e-06	1	0.1547	5	7	11	7.66667	1	0	2	1	5	3	3	3.66667	9	5	11
Cre01.g039600	1	0	-0.333333	#DIV/0!	1	-2.95285	-2.78079e-07	1	1	1	-2.95285	-2.78079e-07	1	1	1	1.20673	8.69255e-08	1	1	1	1	0	1	1	1	3.5633	3.65004e-07	1	1	1	3.5633	3.65004e-07	1	1	0	0	1	0.333333	0	0	0	0	0	0	0	0	0	0	1
Cre01.g039626	3	2	-1	-2.5	0.566597	1.77779	1.17083e-06	1	1	1	-1.16664	-2.15022e-07	1	1	1	-1.76383	-6.5189e-07	1	1	0.566597	-2.07404	-1.38585e-06	1	1	0.351385	-3.13572	-1.82272e-06	1	0.832949	1	-1.51189	-4.36868e-07	1	1	0	3	2	1.66667	0	1	3	1.33333	1	0	2	1	0	0	2
Cre01.g039650	1	0	-0.333333	#DIV/0!	1	-2.95285	-2.78078e-07	1	1	1	-2.95285	-2.78078e-07	1	1	1	1.2068	8.69541e-08	1	1	1	1	0	1	1	1	3.5635	3.65032e-07	1	1	1	3.5635	3.65032e-07	1	1	0	1	0	0.333333	0	0	0	0	0	0	0	0	0	1	0
Cre01.g039702	7	3	-3.33333	-2.42857	1	-1.05883	-2.70555e-07	1	1	0.663838	-1.23347	-9.21712e-07	1	1	0.359578	-1.59012	-1.80723e-06	1	0.724341	0.823915	-1.16494	-6.51157e-07	1	1	0.480938	-1.50178	-1.53667e-06	1	1	0.80372	-1.28915	-8.85514e-07	1	1	4	8	5	5.66667	3	2	2	2.33333	5	4	1	3.33333	4	1	3
Cre01.g039750	9	5	3.66667	1.45833	0.0288689	2.01463	7.7668e-06	1	0.121683	0.0387143	1.7584	5.80541e-06	1	0.235377	0.757441	1.20946	1.60334e-06	1	1	0.640709	-1.14572	-1.96139e-06	1	1	0.0911278	-1.66574	-6.16346e-06	1	0.348501	0.182419	-1.45388	-4.20207e-06	1	0.527845	10	9	8	9	6	11	7	8	13	13	9	11.6667	8	4	13
Cre01.g039800	10	6	-7	-6.25	0.860193	-1.20807	-1.22187e-06	1	1	0.627523	1.20028	1.42083e-06	1	1	0.00261744	-4.42689	-5.49169e-06	1	0.012456	0.405575	1.45002	2.6427e-06	1	0.950806	0.0491624	-3.66442	-4.26982e-06	1	0.22064	0.000918632	-5.3135	-6.91252e-06	1	0.0068911	6	11	8	8.33333	1	4	4	3	8	5	9	7.33333	1	2	1
Cre01.g039850	7	4	-5.33333	-3	0.0544271	1.88892	6.05926e-06	1	0.201039	0.248198	-1.57473	-2.48779e-06	1	0.767377	0.04345	-2.22569	-3.75381e-06	1	0.14064	0.00341652	-2.97454	-8.54706e-06	1	0.0315855	0.0003173	-4.20415	-9.81308e-06	1	0.00346414	0.480938	-1.41338	-1.26602e-06	1	0.985484	7	9	8	8	5	8	7	6.66667	5	2	4	3.66667	4	2	2
Cre01.g039900	5	4	-3	-3.25	0.812931	-1.4067	-1.09335e-06	1	1	0.324068	-1.84585	-1.73293e-06	1	0.882741	0.834067	1.19871	7.5145e-07	1	1	1	-1.31218	-6.39579e-07	1	1	0.504495	1.68623	1.8448e-06	1	1	0.23262	2.21264	2.48438e-06	1	0.621759	6	4	3	4.33333	1	1	2	1.33333	1	1	3	1.66667	1	5	6
Cre01.g039950	3	1	0.666667	1.66667	0.45323	2.10148	1.07576e-06	1	0.915161	1	1.31479	3.07441e-07	1	1	0.68756	2.01445	9.90756e-07	1	1	0.726632	-1.59834	-7.68321e-07	1	1	1	-1.04321	-8.50066e-08	1	1	1	1.53214	6.83314e-07	1	1	1	1	1	1	1	1	1	1	1	2	0	1	3	0	2
Cre01.g040000	432	238	-322	-2.65411	0.222537	1.29466	0.00013043	1	0.577001	0.853922	1.04074	1.80321e-05	1	1	0.0017791	-1.95582	-0.00021632	1	0.00884861	0.302597	-1.24399	-0.000112398	1	0.796957	1.8538e-05	-2.53214	-0.00034675	0.328882	0.000279662	0.000966486	-2.0355	-0.000234352	1	0.00720136	590	563	397	516.667	326	339	232	299	476	315	418	403	188	238	158
Cre01.g040050	3	2	0.666667	1.66667	0.385754	2.78681	1.71416e-06	1	0.826794	0.532022	2.11182	1.06661e-06	1	1	1	1.37951	3.64075e-07	1	1	1	-1.31963	-6.47547e-07	1	1	0.596444	-2.02015	-1.35008e-06	1	1	0.775802	-1.53085	-7.02535e-07	1	1	0	2	1	1	0	2	2	1.33333	2	3	0	1.66667	0	3	0
Cre01.g040100	5	3	4	7	0.0491624	3.24286	4.06162e-06	1	0.184903	0.68756	-2.00424	-9.07368e-07	1	1	0.0491624	2.90079	3.44215e-06	1	0.155277	0.00741188	-6.49947	-4.96899e-06	1	0.0590985	1	-1.11792	-6.19464e-07	1	1	0.00741188	5.81387	4.34952e-06	1	0.0425823	2	2	2	2	5	2	2	3	0	1	1	0.666667	5	5	4
Cre01.g040150	3	1	-1	-4	1	-1.60989	-4.74631e-07	1	1	1	-1.39411	-3.54175e-07	1	1	1	-1.00821	-1.02044e-08	1	1	1	1.15478	1.20456e-07	1	1	1	1.59678	4.64427e-07	1	1	1	1.38275	3.43971e-07	1	1	1	0	3	1.33333	0	1	0	0.333333	1	1	0	0.666667	3	0	0
Cre01.g040200	109	34	-70.6667	-2.52518	0.575624	-1.09529	-8.43476e-06	1	1	0.000395645	-1.69805	-3.9856e-05	1	0.00649921	0.000203697	-1.72036	-4.05966e-05	1	0.00123002	0.00784093	-1.55032	-3.14212e-05	1	0.0614425	0.00530729	-1.57069	-3.21618e-05	1	0.0381974	0.89668	-1.01314	-7.40618e-07	1	1	82	136	133	117	38	48	53	46.3333	57	53	40	50	53	27	77
Cre01.g040250	21	10	-13.3333	-2.73913	0.528415	-1.19545	-2.88941e-06	1	0.979584	0.0213952	-1.6969	-7.25798e-06	1	0.155371	1	-1.01991	-3.45045e-07	1	1	0.321171	-1.41946	-4.36857e-06	1	0.824277	0.596991	1.17211	2.54436e-06	1	1	0.0491936	1.66377	6.91293e-06	1	0.201697	19	27	17	21	6	8	9	7.66667	12	7	8	9	14	15	18
Cre01.g040300	2	1	0.666667	#DIV/0!	1	-3.03803	-2.90208e-07	1	1	1	2.05864	4.57974e-07	1	1	1	1.92021	3.98089e-07	1	1	0.546054	6.25423	7.48182e-07	1	1	0.546054	5.83367	6.88297e-07	1	1	1	-1.07209	-5.98855e-08	1	1	1	0	0	0.333333	0	0	0	0	2	0	0	0.666667	0	0	2
Cre01.g040350	4	1	-1.66667	-2.66667	1	-1.15331	-3.14643e-07	1	1	0.581215	1.34637	8.19867e-07	1	1	1	1.13952	3.30246e-07	1	1	0.581215	1.55277	1.13451e-06	1	1	1	1.31421	6.44889e-07	1	1	0.790621	-1.18152	-4.89621e-07	1	1	2	3	3	2.66667	0	1	2	1	4	2	2	2.66667	3	0	4
Cre01.g040379	3	1	1.66667	6	1	1.11854	8.26157e-08	1	1	1	-1.3329	-1.7407e-07	1	1	0.230725	3.32174	1.61818e-06	1	0.520576	1	-1.49089	-2.56686e-07	1	1	0.466864	2.96972	1.53556e-06	1	0.994793	0.230725	4.42753	1.79225e-06	1	0.617669	0	1	1	0.666667	1	0	0	0.333333	0	1	0	0.333333	3	0	3
Cre01.g040400	29	13	-20	-6.45455	0.00362106	-2.85653	-1.32708e-05	1	0.0217693	0.00774156	-2.28179	-1.14703e-05	1	0.0716822	0.000327951	-3.35185	-1.43271e-05	1	0.00190064	0.690032	1.25188	1.80046e-06	1	1	0.878443	-1.1734	-1.05633e-06	1	1	0.40077	-1.46895	-2.8568e-06	1	0.878545	32	17	22	23.6667	4	3	4	3.66667	5	7	11	7.66667	5	7	4
Cre01.g040450	12	7	8	2.71429	1	-1.0904	-8.18661e-07	1	1	0.118167	1.47894	4.72922e-06	1	0.491334	1	1.04938	4.87611e-07	1	1	0.155792	1.61264	5.54788e-06	1	0.539509	0.885609	1.14425	1.30627e-06	1	1	0.200907	-1.40934	-4.24161e-06	1	0.566968	7	14	14	11.6667	4	5	5	4.66667	16	11	11	12.6667	7	7	14
Cre01.g040476	2	1	1.33333	5	1	1.11524	8.05006e-08	1	1	1	-1.3358	-1.7561e-07	1	1	0.21884	2.81641	1.26889e-06	1	0.501477	1	-1.48973	-2.5611e-07	1	1	0.45323	2.52539	1.18839e-06	1	0.977194	0.21884	3.76216	1.4445e-06	1	0.597417	1	0	1	0.666667	1	0	0	0.333333	1	0	0	0.333333	2	1	2
Cre01.g040500	60	22	-44.3333	-6.78261	5.10918e-06	-2.92623	-2.84412e-05	0.090642	6.18717e-05	0.00813029	-1.65774	-1.7143e-05	1	0.0741973	5.10918e-06	-2.57933	-2.64554e-05	0.090642	4.08481e-05	0.0344552	1.76519	1.12982e-05	1	0.187205	0.690247	1.13449	1.98579e-06	1	1	0.0680625	-1.55593	-9.31236e-06	1	0.258675	35	63	58	52	3	11	9	7.66667	21	23	24	22.6667	16	16	13
Cre01.g040517	1	0	-0.333333	#DIV/0!	1	-2.95285	-2.78079e-07	1	1	1	-2.95285	-2.78079e-07	1	1	1	-2.95285	-2.78079e-07	1	1	1	1	0	1	1	1	1	0	1	1	1	1	0	1	1	0	0	1	0.333333	0	0	0	0	0	0	0	0	0	0	0
Cre01.g040533	0	0	0	1	1	1	0	1	1	1	1	0	1	1	1	1	0	1	1	1	1	0	1	1	1	1	0	1	1	1	1	0	1	1	0	0	0	0	0	0	0	0	0	0	0	0	0	0	0
Cre01.g040550	5	1	3.33333	11	1	-1.25362	-1.97584e-07	1	1	1	1.3148	3.07453e-07	1	1	0.0386463	4.25669	3.18064e-06	1	0.128106	1	1.64826	5.05037e-07	1	1	0.0386463	5.33625	3.37822e-06	1	0.183249	0.0924189	3.23751	2.87319e-06	1	0.325965	1	0	2	1	0	0	1	0.333333	1	1	1	1	5	1	5
Cre01.g040600	33	16	-21	-4.70588	0.013967	-2.04091	-1.14172e-05	1	0.0678502	0.160284	-1.38958	-6.27603e-06	1	0.58959	3.8143e-06	-3.539	-1.60603e-05	0.0676695	3.11554e-05	0.280232	1.46872	5.14121e-06	1	0.769359	0.143187	-1.73403	-4.64308e-06	1	0.478937	0.0025738	-2.54681	-9.78429e-06	1	0.0171467	22	22	36	26.6667	6	6	5	5.66667	12	21	9	14	6	3	8
Cre01.g040650	1	0	-0.333333	#DIV/0!	1	-2.95285	-2.78078e-07	1	1	1	-2.95285	-2.78078e-07	1	1	1	-2.95285	-2.78078e-07	1	1	1	1	0	1	1	1	1	0	1	1	1	1	0	1	1	0	1	0	0.333333	0	0	0	0	0	0	0	0	0	0	0
Cre01.g040701	47	12	25.6667	3.56667	0.0702466	1.68584	7.82623e-06	1	0.244882	0.0702466	1.60668	6.92289e-06	1	0.346848	1.15439e-07	3.37938	2.71513e-05	0.002048	1.15903e-06	0.864335	-1.04927	-9.03342e-07	1	1	0.00541744	2.00456	1.93251e-05	1	0.038927	0.00107021	2.10333	2.02284e-05	1	0.00789791	5	19	17	13.6667	10	6	14	10	22	16	10	16	34	21	52
Cre01.g040750	37	25	-27.3333	-4.03704	0.0203202	-1.75826	-1.31535e-05	1	0.0919645	0.152615	1.29165	8.8954e-06	1	0.570131	8.2212e-06	-2.74804	-1.94015e-05	0.145852	6.32216e-05	0.000442941	2.27105	2.20489e-05	1	0.00571648	0.14785	-1.56294	-6.248e-06	1	0.487733	1.64938e-08	-3.5495	-2.82969e-05	0.000292617	3.198e-07	32	34	43	36.3333	12	6	9	9	29	41	33	34.3333	8	9	13
Cre01.g040801	2	1	1	#DIV/0!	0.250048	9.9422	1.27334e-06	1	0.620173	0.250048	9.01767	1.14169e-06	1	0.767377	1	3.56339	3.65018e-07	1	1	1	-1.10252	-1.3165e-07	1	1	0.625048	-2.79009	-9.08318e-07	1	1	0.625048	-2.53064	-7.76668e-07	1	1	0	0	0	0	0	1	1	0.666667	2	1	0	1	1	0	0
Cre01.g040850	41	23	-32	-17	8.7141e-08	-5.40976	-2.30837e-05	0.00154597	1.37419e-06	0.543863	-1.13925	-3.46137e-06	1	1	4.67826e-15	-12.1417	-2.59861e-05	8.2997e-11	9.9756e-14	2.53779e-06	4.74852	1.96223e-05	0.0450229	5.97914e-05	0.151179	-2.24442	-2.90237e-06	1	0.495119	2.06223e-12	-10.6577	-2.25247e-05	3.6586e-08	6.50996e-11	20	40	42	34	2	2	4	2.66667	23	25	17	21.6667	1	2	3
Cre01.g040900	14	5	-8	-2.2	0.802755	1.09188	1.13717e-06	1	1	0.898146	-1.07063	-8.1648e-07	1	1	0.066496	-1.66357	-4.93666e-06	1	0.19857	0.705607	-1.169	-1.95365e-06	1	1	0.066496	-1.81642	-6.07383e-06	1	0.275439	0.146097	-1.55382	-4.12018e-06	1	0.451481	11	16	17	14.6667	9	7	5	7	12	7	11	10	7	3	10
Cre01.g040950	1	0	-0.333333	#DIV/0!	1	-2.95285	-2.78079e-07	1	1	1	-2.95285	-2.78079e-07	1	1	1	-2.95285	-2.78079e-07	1	1	1	1	0	1	1	1	1	0	1	1	1	1	0	1	1	0	0	1	0.333333	0	0	0	0	0	0	0	0	0	0	0
Cre01.g041000	40	10	27.3333	21.5	0.0227843	-3.15406	-5.79139e-06	1	0.100476	0.107194	1.59451	5.04142e-06	1	0.462225	7.9597e-08	3.67027	2.26438e-05	0.00141213	8.13908e-07	0.000486252	5.02917	1.08328e-05	1	0.00618394	3.04416e-10	11.5762	2.84352e-05	5.40065e-06	1.14907e-08	0.000590531	2.30182	1.76024e-05	1	0.00468124	8	11	11	10	1	1	2	1.33333	7	11	17	11.6667	29	16	41
Cre01.g041050	30	14	24.3333	11.4286	0.000265436	5.24761	8.8737e-06	1	0.00215816	0.124288	2.25266	2.61693e-06	1	0.501608	8.51051e-18	14.0181	2.71961e-05	1.50985e-13	2.19774e-16	0.0350419	-2.32952	-6.25677e-06	1	0.189248	0.000343639	2.67132	1.83224e-05	1	0.00371965	4.47716e-11	6.2229	2.45792e-05	7.94292e-07	1.20165e-09	2	2	3	2.33333	5	3	9	5.66667	5	5	2	4	32	17	31
Cre01.g041100	10	6	7.33333	6.5	0.630017	-1.50153	-1.34858e-06	1	1	1	-1.1318	-4.70184e-07	1	1	0.014024	2.38642	5.59772e-06	1	0.0540751	0.608127	1.32667	8.78398e-07	1	1	0.00728923	3.58327	6.9463e-06	1	0.0497761	0.00728923	2.70095	6.0679e-06	1	0.0420684	7	3	4	4.66667	0	2	2	1.33333	5	1	3	3	8	8	10
Cre01.g041150	16	6	-8.66667	-2.52941	0.809169	1.11818	1.42832e-06	1	1	0.349486	1.27103	3.27566e-06	1	0.919055	0.03061	-1.90549	-5.74326e-06	1	0.105324	0.736085	1.1367	1.84734e-06	1	1	0.03061	-2.13068	-7.17158e-06	1	0.15453	0.00306465	-2.42194	-9.01892e-06	1	0.0199743	10	14	19	14.3333	8	5	8	7	12	18	10	13.3333	3	5	9
Cre01.g041200	17	8	-11.3333	-3	1.516e-05	2.81512	2.10246e-05	0.268954	0.000165307	0.898423	-1.07287	-7.86735e-07	1	1	0.0426141	-1.82792	-5.24632e-06	1	0.138541	6.07462e-06	-3.02026	-2.18113e-05	0.10777	0.000132885	1.0283e-09	-5.14581	-2.62709e-05	1.82431e-05	3.50828e-08	0.0993393	-1.70377	-4.45958e-06	1	0.343745	16	7	18	13.6667	16	15	20	17	10	10	8	9.33333	6	3	8
Cre01.g041256	7	3	3.66667	2.57143	0.332571	1.73863	1.95386e-06	1	0.748464	0.0348204	2.64337	4.34715e-06	1	0.219447	0.454732	1.57174	1.51239e-06	1	0.848129	0.458678	1.52038	2.39328e-06	1	1	1	-1.10618	-4.41469e-07	1	1	0.248198	-1.68182	-2.83475e-06	1	0.646069	4	3	2	3	3	2	2	2.33333	9	5	4	6	2	4	5
Cre01.g041300	8	4	-4.66667	-3.33333	0.557399	-1.43879	-1.74064e-06	1	1	1	-1.04306	-2.35607e-07	1	1	0.0484234	-2.45096	-3.37883e-06	1	0.153874	0.68928	1.3794	1.50503e-06	1	1	0.43507	-1.70348	-1.63819e-06	1	0.955588	0.106511	-2.34978	-3.14322e-06	1	0.364127	6	8	6	6.66667	5	0	1	2	5	4	5	4.66667	2	1	3
Cre01.g041351	7	5	4.66667	8	0.400297	-2.45034	-2.0538e-06	1	0.845336	0.15668	-2.70308	-2.18621e-06	1	0.57995	0.232737	1.73454	2.54876e-06	1	0.524515	1	-1.10315	-1.32407e-07	1	1	0.0243995	4.2502	4.60256e-06	1	0.129061	0.0100051	4.68859	4.73497e-06	1	0.0548348	2	6	4	4	1	1	0	0.666667	2	0	1	1	3	7	6
Cre01.g041400	12	3	-6	-10	0.120142	-3.84187	-4.05033e-06	1	0.3725	0.120142	-3.32905	-3.83079e-06	1	0.495455	0.0314803	-4.54433	-4.27065e-06	1	0.107506	1	1.15404	2.19545e-07	1	1	1	-1.18284	-2.20314e-07	1	1	0.728485	-1.36505	-4.39859e-07	1	1	1	12	7	6.66667	2	0	0	0.666667	3	1	0	1.33333	1	0	2
Cre01.g041426	0	0	0	1	1	1	0	1	1	1	1	0	1	1	1	1	0	1	1	1	1	0	1	1	1	1	0	1	1	1	1	0	1	1	0	0	0	0	0	0	0	0	0	0	0	0	0	0	0
Cre01.g041450	26	15	-18.3333	-10.1667	4.29153e-05	-4.31721	-1.31437e-05	0.76136	0.000421806	0.0237094	-1.771	-7.44706e-06	1	0.167016	4.15129e-09	-7.33398	-1.47736e-05	7.3648e-05	4.94946e-08	0.0435201	2.43772	5.69666e-06	1	0.222312	0.426335	-1.69878	-1.62985e-06	1	0.943564	0.000618631	-4.14115	-7.32651e-06	1	0.00487567	17	18	26	20.3333	2	0	4	2	7	9	9	8.33333	1	2	3
Cre01.g041500	11	7	-8.66667	-27	0.000492608	-9.81978	-6.87118e-06	1	0.00376021	0.868091	-1.09404	-6.57613e-07	1	1	0.0192588	-2.498	-4.5877e-06	1	0.0710439	0.0025922	8.97568	6.21357e-06	1	0.0249529	0.179813	3.93105	2.28348e-06	1	0.558192	0.0641162	-2.28328	-3.93009e-06	1	0.247656	6	11	10	9	0	0	1	0.333333	5	8	5	6	1	3	4
Cre01.g041550	17	6	-8.33333	-2.78571	0.686925	-1.21123	-1.91277e-06	1	1	0.111253	-1.65797	-4.35274e-06	1	0.471284	0.204367	-1.4106	-3.1926e-06	1	0.478321	0.43544	-1.36883	-2.43997e-06	1	0.99397	0.764849	-1.1646	-1.27984e-06	1	1	0.74478	1.17537	1.16014e-06	1	1	9	20	10	13	4	6	4	4.66667	6	4	7	5.66667	7	3	11
Cre01.g041583	1	0	0.666667	#DIV/0!	1	1	0	1	1	0.500032	6.34521	7.61138e-07	1	1	1	1	0	1	1	0.500032	6.34521	7.61138e-07	1	1	1	1	0	1	1	0.500032	-6.34521	-7.61138e-07	1	0.987511	0	0	0	0	0	0	0	0	1	0	1	0.666667	0	0	0
Cre01.g041650	6	3	2.66667	2	0.00170902	4.35029	7.94275e-06	1	0.0112881	0.0747731	2.47043	3.48604e-06	1	0.361261	0.317679	1.7559	1.79205e-06	1	0.660642	0.176077	-1.76095	-4.45671e-06	1	0.588392	0.0356932	-2.47753	-6.1507e-06	1	0.172543	0.561831	-1.40693	-1.69399e-06	1	1	3	3	2	2.66667	2	6	8	5.33333	3	7	5	5	2	4	5
Cre01.g041667	1	0	0.333333	#DIV/0!	1	1	0	1	1	1	3.6726	3.80567e-07	1	1	1	1	0	1	1	1	3.6726	3.80567e-07	1	1	1	1	0	1	1	1	-3.6726	-3.80567e-07	1	1	0	0	0	0	0	0	0	0	0	1	0	0.333333	0	0	0
Cre01.g041700	0	0	0	1	1	1	0	1	1	1	1	0	1	1	1	1	0	1	1	1	1	0	1	1	1	1	0	1	1	1	1	0	1	1	0	0	0	0	0	0	0	0	0	0	0	0	0	0	0
Cre01.g041752	5	2	2.66667	3	1	1.13609	3.22127e-07	1	1	0.581215	1.3464	8.19922e-07	1	1	0.210348	1.91076	2.15572e-06	1	0.489093	0.790621	1.18512	4.97795e-07	1	1	0.480938	1.68187	1.8336e-06	1	1	0.647808	1.41916	1.3358e-06	1	1	1	3	4	2.66667	2	0	2	1.33333	5	1	2	2.66667	3	4	5
Cre01.g041800	4	1	-2	-7	0.45323	2.10142	1.07573e-06	1	0.915161	0.179813	2.8734	1.82971e-06	1	0.633739	1	-1.92476	-4.6925e-07	1	1	0.7745	1.36736	7.53981e-07	1	1	0.37508	-4.04473	-1.54498e-06	1	0.869173	0.0703823	-5.53061	-2.29896e-06	1	0.264042	2	0	1	1	1	1	1	1	1	4	2	2.33333	0	1	0
Cre01.g041850	2	1	0.333333	2	1	1.81925	3.50453e-07	1	1	1	1.21632	9.25378e-08	1	1	1	2.04636	4.47605e-07	1	1	1	-1.49569	-2.57915e-07	1	1	1	1.12484	9.71523e-08	1	1	1	1.68241	3.55067e-07	1	1	1	0	0	0.333333	0	1	0	0.333333	1	0	0	0.333333	2	0	0
Cre01.g041855	5	4	3.66667	12	0.548972	-1.86852	-1.2296e-06	1	1	0.0703823	-5.0584	-2.12238e-06	1	0.346848	0.332571	1.70958	1.87708e-06	1	0.684895	0.625048	-2.70716	-8.9278e-07	1	1	0.118645	3.19439	3.10668e-06	1	0.423602	0.00636619	8.64773	3.99946e-06	1	0.037423	5	2	2	3	1	0	1	0.666667	1	0	0	0.333333	5	2	5
Cre01.g041900	6	2	2	3	0.734448	1.34084	5.21738e-07	1	1	0.734448	1.33569	5.13859e-07	1	1	0.245347	2.20918	1.85094e-06	1	0.546272	1	-1.00385	-7.87971e-09	1	1	0.598798	1.64761	1.3292e-06	1	1	0.598798	1.65396	1.33708e-06	1	1	1	2	2	1.66667	1	1	1	1	3	0	2	1.66667	3	0	6
Cre01.g041950	4	2	-2.66667	-3	1	-1.29384	-7.90158e-07	1	1	0.814636	1.13476	4.68848e-07	1	1	1	-1.01513	-5.18604e-08	1	1	0.629248	1.46819	1.25901e-06	1	1	1	1.27455	7.38297e-07	1	1	0.814636	-1.15193	-5.20709e-07	1	1	2	5	5	4	1	2	1	1.33333	3	4	3	3.33333	4	1	4
Cre01.g042000	3	1	-1.33333	-3	1	-1.28033	-3.96786e-07	1	1	1	-1.08814	-1.46796e-07	1	1	1	1.085	1.54046e-07	1	1	1	1.17662	2.4999e-07	1	1	0.73207	1.38916	5.50832e-07	1	1	1	1.18064	3.00842e-07	1	1	2	3	1	2	0	2	0	0.666667	0	3	1	1.33333	2	1	2
Cre01.g042050	18	5	10.6667	11.6667	0.184123	3.40513	2.34938e-06	1	0.501307	0.00386455	4.81815	3.72964e-06	1	0.041831	2.11752e-08	13.1368	1.18554e-05	0.000375668	2.3319e-07	0.827668	1.41497	1.38026e-06	1	1	0.00301126	3.85794	9.50607e-06	1	0.0237963	0.00301126	2.72652	8.12581e-06	1	0.0196769	1	1	1	1	2	2	1	1.66667	6	3	3	4	10	6	19
Cre01.g042100	30	22	-25	#DIV/0!	1.23194e-09	-27.0432	-2.02872e-05	2.18559e-05	2.46125e-08	3.25638e-06	-4.15471	-1.59958e-05	0.0577714	0.000109832	1.21439e-14	-147.941	-2.09238e-05	2.15445e-10	2.49358e-13	0.0160878	6.50905	4.29146e-06	1	0.106497	1	-5.47053	-6.36586e-07	1	1	0.00066743	-35.608	-4.92804e-06	1	0.00520478	23	22	30	25	0	1	0	0.333333	9	3	1	4.33333	0	0	0
Cre01.g042150	14	6	-8.33333	-5.16667	0.0847035	-2.21129	-4.79867e-06	1	0.281199	0.0847035	-1.8601	-4.05071e-06	1	0.391743	0.56836	1.1821	1.59521e-06	1	0.968707	0.666677	1.1888	7.47963e-07	1	1	0.0221969	2.61395	6.39389e-06	1	0.120353	0.0221969	2.19881	5.64592e-06	1	0.10623	8	14	9	10.3333	0	3	3	2	2	7	3	4	8	7	13
Cre01.g042200	652	217	383.333	3.91139	1.10308e-32	5.29321	0.000468867	1.95697e-28	1.65845e-30	0.0234334	1.37816	4.12992e-05	1	0.165612	1.38089e-31	5.02756	0.000439855	2.44983e-27	8.56584e-30	2.27151e-22	-3.84078	-0.000427568	4.02989e-18	5.44579e-20	0.685766	-1.05284	-2.90117e-05	1	1	2.6246e-21	3.64803	0.000398556	4.65631e-17	2.16572e-19	91	146	159	132	298	254	356	302.667	139	131	125	131.667	487	315	743
Cre01.g042250	5	3	-4	-13	0.0386463	-4.82324	-2.97856e-06	1	0.152124	1	-1.17904	-5.70603e-07	1	1	0.607414	-1.61091	-1.42501e-06	1	1	0.109487	4.09082	2.40795e-06	1	0.432546	0.289188	2.99411	1.55354e-06	1	0.73766	0.790621	-1.36629	-8.54409e-07	1	1	5	5	3	4.33333	0	1	0	0.333333	1	3	4	2.66667	3	2	1
Cre01.g042300	39	13	22.3333	4.94118	0.0341277	2.25769	6.10548e-06	1	0.138075	0.00975583	2.22426	5.94319e-06	1	0.0853022	6.98901e-14	6.3167	2.581e-05	1.23992e-09	1.32329e-12	1	-1.01503	-1.62287e-07	1	1	9.16967e-05	2.79786	1.97045e-05	1	0.00116707	3.64949e-06	2.83991	1.98668e-05	0.0647457	4.67478e-05	1	7	9	5.66667	3	6	8	5.66667	9	11	8	9.33333	24	20	40
Cre01.g042352	17	7	9	5.5	0.165705	-2.06597	-4.21921e-06	1	0.467297	0.172015	1.56594	4.62786e-06	1	0.617755	0.115229	-1.97591	-4.03881e-06	1	0.309786	0.00933301	3.23518	8.84707e-06	1	0.0706964	1	1.04558	1.804e-07	1	1	0.0053723	-3.09416	-8.66667e-06	1	0.0324231	7	12	10	9.66667	1	2	3	2	10	5	18	11	2	3	6
Cre01.g042402	0	0	0	1	1	1	0	1	1	1	1	0	1	1	1	1	0	1	1	1	1	0	1	1	1	1	0	1	1	1	1	0	1	1	0	0	0	0	0	0	0	0	0	0	0	0	0	0	0
Cre01.g042450	15	8	-10.6667	-11.6667	0.0247534	-2.97218	-6.56625e-06	1	0.107556	0.317481	-1.41278	-2.89127e-06	1	0.870544	3.80814e-05	-7.99095	-8.65733e-06	0.675601	0.000264838	0.190097	2.10378	3.67498e-06	1	0.611294	0.353363	-2.68858	-2.09108e-06	1	0.836539	0.00363975	-5.6562	-5.76606e-06	1	0.0232026	11	9	15	11.6667	4	1	0	1.66667	5	5	8	6	1	1	1
Cre01.g042502	21	13	-15	-46	0.0174407	-4.89379	-5.52927e-06	1	0.0810623	0.014749	2.57331	1.09334e-05	1	0.117813	0.000628563	-13.556	-6.43666e-06	1	0.00343647	1.85781e-05	12.5932	1.64627e-05	0.329595	0.000354784	0.640097	-2.77005	-9.0739e-07	1	1	5.55812e-08	-34.8839	-1.73701e-05	0.000986067	9.93018e-07	3	9	13	8.33333	2	0	0	0.666667	7	18	21	15.3333	0	1	0
Cre01.g042550	33	14	23.3333	6	0.0265927	-2.03692	-9.38662e-06	1	0.114177	0.491335	1.18219	3.35941e-06	1	1	0.0176003	1.65929	1.21566e-05	1	0.0657916	0.00498546	2.40803	1.2746e-05	1	0.0429876	2.74823e-05	3.37984	2.15433e-05	0.487563	0.000398959	0.128884	1.40357	8.79723e-06	1	0.414602	16	28	22	22	4	3	7	4.66667	26	14	17	19	36	15	33
Cre01.g042600	0	0	0	1	1	1	0	1	1	1	1	0	1	1	1	1	0	1	1	1	1	0	1	1	1	1	0	1	1	1	1	0	1	1	0	0	0	0	0	0	0	0	0	0	0	0	0	0	0
Cre01.g042650	0	0	0	1	1	1	0	1	1	1	1	0	1	1	1	1	0	1	1	1	1	0	1	1	1	1	0	1	1	1	1	0	1	1	0	0	0	0	0	0	0	0	0	0	0	0	0	0	0
Cre01.g042700	3	1	1.33333	#DIV/0!	1	-2.93841	-2.76022e-07	1	1	0.422427	3.98923	1.25075e-06	1	1	1	-2.93841	-2.76022e-07	1	1	0.155698	11.722	1.52677e-06	1	0.539395	1	1	0	1	1	0.155698	-11.722	-1.52677e-06	1	0.472825	0	0	1	0.333333	0	0	0	0	0	3	1	1.33333	0	0	0
Cre01.g042750	383	177	314.333	2.68694	0.0801815	1.19093	5.71191e-05	1	0.269312	0.660542	1.04353	1.30237e-05	1	1	2.93408e-11	1.85893	0.000256967	5.20536e-07	4.37425e-10	0.190976	-1.14124	-4.40954e-05	1	0.61333	4.48379e-06	1.56092	0.000199848	0.079547	7.77585e-05	9.89754e-10	1.78138	0.000243943	1.75592e-05	2.2397e-08	292	389	396	359	189	185	185	186.333	298	280	243	273.667	568	420	514
Cre01.g042800	48	25	37.6667	4.64516	0.159796	1.49279	6.56093e-06	1	0.453518	5.26041e-06	2.61754	2.15356e-05	0.093325	0.000168153	1.09011e-12	3.97163	3.95639e-05	1.93396e-08	1.86137e-11	0.0175766	1.75345	1.49747e-05	1	0.113226	5.23501e-06	2.66054	3.30029e-05	0.0928742	8.98204e-05	0.0166407	1.51732	1.80282e-05	1	0.0834667	20	16	11	15.6667	10	7	14	10.3333	27	31	33	30.3333	50	39	55
Cre01.g042850	6	2	2	1.85714	0.666854	1.32757	1.13559e-06	1	1	0.414203	1.47232	1.63739e-06	1	0.997143	0.799588	-1.28544	-7.69798e-07	1	1	0.850252	1.10903	5.018e-07	1	1	0.358211	-1.7065	-1.90539e-06	1	0.845421	0.192769	-1.89257	-2.40719e-06	1	0.54859	2	3	7	4	3	3	1	2.33333	4	2	7	4.33333	4	1	2
Cre01.g042900	8	2	-3	-2.8	0.844293	-1.21789	-7.22386e-07	1	1	0.683351	-1.42645	-1.20711e-06	1	1	1	1.11477	4.6339e-07	1	1	1	-1.17124	-4.84726e-07	1	1	0.704158	1.35766	1.18578e-06	1	1	0.554596	1.59016	1.6705e-06	1	1	4	6	4	4.66667	0	3	2	1.66667	0	3	4	2.33333	8	1	3
Cre01.g042950	15	10	-9.33333	-2.55556	0.805453	-1.11273	-1.30757e-06	1	1	0.235823	-1.44955	-4.00265e-06	1	0.747229	0.72319	1.08493	1.09608e-06	1	1	0.49341	-1.30269	-2.69508e-06	1	1	0.548251	1.20723	2.40365e-06	1	1	0.123995	1.57265	5.09873e-06	1	0.405032	9	18	19	15.3333	4	5	9	6	6	6	11	7.66667	13	9	16
Cre01.g043000	7	2	1.66667	1.55556	0.428435	1.56025	2.107e-06	1	0.883102	0.678061	1.25373	9.5425e-07	1	1	0.54336	1.39227	1.47526e-06	1	0.938815	0.853505	-1.24448	-1.15275e-06	1	1	1	-1.12065	-6.31747e-07	1	1	1	1.1105	5.21006e-07	1	1	4	2	7	4.33333	1	5	3	3	3	4	5	4	2	4	8
Cre01.g043050	13	6	2.66667	1.30769	0.0264089	1.99672	8.66468e-06	1	0.113591	0.695299	1.1569	1.364e-06	1	1	0.274189	1.43393	3.77224e-06	1	0.590227	0.115513	-1.72592	-7.30068e-06	1	0.449061	0.327225	-1.39248	-4.89244e-06	1	0.797063	0.562658	1.23945	2.40824e-06	1	1	5	16	10	10.3333	11	10	6	9	4	14	8	8.66667	9	8	17
Cre01.g043100	12	7	7	2.61538	0.891841	1.06859	5.4261e-07	1	1	1	1.02406	1.90376e-07	1	1	0.159542	1.59439	4.70219e-06	1	0.39521	1	-1.04348	-3.52233e-07	1	1	0.311057	1.49205	4.15958e-06	1	0.768588	0.203512	1.55692	4.51181e-06	1	0.57246	7	9	12	9.33333	9	3	1	4.33333	12	4	5	7	11	10	13
Cre01.g043150	8	3	-4	#DIV/0!	1	-1.26334	-7.1399e-07	1	1	0.679242	-1.70097	-1.41154e-06	1	1	0.0160067	-24.0543	-3.28284e-06	1	0.0606396	1	-1.3464	-6.97551e-07	1	1	0.0603728	-19.0402	-2.56885e-06	1	0.258651	0.0987819	-14.1415	-1.8713e-06	1	0.342618	2	2	8	4	3	1	0	1.33333	4	1	0	1.66667	0	0	0
Cre01.g043200	104	42	-85	-5.04762	1.85824e-06	-2.20266	-4.83733e-05	0.032967	2.40109e-05	0.0728955	1.26229	2.32374e-05	1	0.355336	1	-1.00144	-1.27293e-07	1	1	3.34016e-10	2.78038	7.16107e-05	5.92578e-06	1.74288e-08	2.30449e-06	2.19949	4.8246e-05	0.040884	4.25432e-05	0.0841494	-1.2641	-2.33647e-05	1	0.303495	89	109	120	106	17	21	25	21	121	83	90	98	89	67	84
Cre01.g043250	24	6	-13.6667	#DIV/0!	1.29309e-05	-79.2885	-1.1148e-05	0.229407	0.000143201	0.00705033	-3.99881	-8.46695e-06	1	0.0669847	0.000693465	-7.01359	-9.6806e-06	1	0.00376692	0.024031	19.828	2.68104e-06	1	0.143065	0.142462	11.305	1.46739e-06	1	0.476873	0.594592	-1.75392	-1.21365e-06	1	1	6	11	24	13.6667	0	0	0	0	0	4	3	2.33333	2	1	1
Cre01.g043300	4	1	-1	-2	1	1.13343	2.41614e-07	1	1	1	-1.08779	-1.46137e-07	1	1	1	1.08646	1.5656e-07	1	1	1	-1.23293	-3.87751e-07	1	1	1	-1.04323	-8.50545e-08	1	1	1	1.18184	3.02697e-07	1	1	0	2	4	2	1	1	1	1	2	1	1	1.33333	0	1	4
Cre01.g043350	122	55	71.3333	3.14	0.19206	1.2557	1.30157e-05	1	0.516342	1.20642e-05	1.95394	4.85572e-05	0.214031	0.000341357	1.34249e-07	2.22469	6.23387e-05	0.00238172	1.33579e-06	0.00804092	1.55605	3.55414e-05	1	0.06265	0.000582827	1.77167	4.9323e-05	1	0.00585832	0.397417	1.13857	1.37816e-05	1	0.873786	41	62	81	61.3333	37	40	23	33.3333	87	96	78	87	98	71	145
Cre01.g043400	22	11	16	3.4	0.430563	1.30431	3.00422e-06	1	0.885535	0.101672	1.48024	4.74109e-06	1	0.445595	2.05028e-05	2.5306	1.51105e-05	0.363741	0.000149442	0.728725	1.13489	1.73687e-06	1	1	0.0120013	1.94018	1.21062e-05	1	0.0744853	0.0120013	1.70958	1.03694e-05	1	0.0636326	9	11	15	11.6667	7	6	7	6.66667	9	15	14	12.6667	20	20	28
Cre01.g043450	3	2	2	2.2	0.359578	1.79102	2.31242e-06	1	0.789709	0.7745	-1.42934	-8.78097e-07	1	1	0.629248	1.42223	1.23431e-06	1	1	0.14368	-2.55998	-3.19052e-06	1	0.511648	0.677866	-1.25931	-1.07811e-06	1	1	0.301992	2.03284	2.11241e-06	1	0.732226	4	2	4	3.33333	2	4	2	2.66667	1	3	1	1.66667	4	3	4
Cre01.g043500	2	1	1	#DIV/0!	1	-2.95294	-2.78092e-07	1	1	0.625048	3.05382	8.63606e-07	1	1	1	1.20673	8.6926e-08	1	1	0.250048	9.01775	1.1417e-06	1	0.718665	1	3.56339	3.65018e-07	1	1	0.625048	-2.53066	-7.7668e-07	1	1	1	0	0	0.333333	0	0	0	0	2	0	1	1	1	0	0
Cre01.g043550	4	2	-2.33333	-2.75	1	-1.19048	-5.12221e-07	1	1	0.581215	-1.56525	-1.15607e-06	1	1	0.581215	-1.37256	-8.68942e-07	1	0.982687	1	-1.31481	-6.4385e-07	1	1	1	-1.15294	-3.56721e-07	1	1	1	1.14039	2.87129e-07	1	1	3	4	4	3.66667	1	1	2	1.33333	2	2	1	1.66667	3	0	3
Cre01.g043600	3	2	-2	-4	0.507938	-1.67199	-9.51369e-07	1	0.958524	0.507938	-1.84339	-1.083e-06	1	1	0.7745	1.29379	6.95427e-07	1	1	1	-1.10251	-1.31632e-07	1	1	0.548972	2.1632	1.6468e-06	1	1	0.343907	2.38495	1.77843e-06	1	0.80248	3	3	2	2.66667	1	0	1	0.666667	0	2	1	1	3	2	3
Cre01.g043650	23	13	-16.6667	-7.25	0.0115133	-2.27702	-9.12529e-06	1	0.058044	0.0173712	-1.82897	-7.37477e-06	1	0.133182	6.3162e-08	-5.31361	-1.32089e-05	0.00112056	6.54149e-07	0.636822	1.24497	1.75052e-06	1	1	0.0936883	-2.33357	-4.0836e-06	1	0.356009	0.00826194	-2.90524	-5.83412e-06	1	0.0464875	16	19	23	19.3333	3	5	3	3.66667	6	7	10	7.66667	5	0	3
Cre01.g043700	1	0	-0.333333	#DIV/0!	1	-2.95285	-2.78079e-07	1	1	1	-2.95285	-2.78079e-07	1	1	1	-2.95285	-2.78079e-07	1	1	1	1	0	1	1	1	1	0	1	1	1	1	0	1	1	0	0	1	0.333333	0	0	0	0	0	0	0	0	0	0	0
Cre01.g043750	13	6	-9.66667	-10.6667	0.00539464	-4.40389	-6.98636e-06	1	0.0307639	0.0109838	-2.53398	-5.47178e-06	1	0.0939102	5.20134e-05	-5.64085	-7.43644e-06	0.92277	0.000350706	0.581708	1.73793	1.51458e-06	1	1	1	-1.28088	-4.50078e-07	1	1	0.267662	-2.22608	-1.96466e-06	1	0.673465	7	13	12	10.6667	2	0	1	1	4	5	0	3	1	1	2
Cre01.g043800	14	9	-11.3333	-7.8	0.00341652	-3.30405	-7.66261e-06	1	0.0206727	0.0196819	-2.00871	-5.518e-06	1	0.14616	0.000118778	-4.07362	-8.29089e-06	1	0.000750442	0.383632	1.64486	2.14461e-06	1	0.921601	0.790621	-1.23292	-6.28283e-07	1	1	0.167326	-2.02798	-2.77289e-06	1	0.498327	13	14	12	13	0	3	2	1.66667	5	5	4	4.66667	3	1	3
Cre01.g043817	1	0	0.333333	#DIV/0!	1	5.46798	6.36224e-07	1	1	1	1	0	1	1	1	1	0	1	1	1	-5.46798	-6.36224e-07	1	1	1	-5.46798	-6.36224e-07	1	1	1	1	0	1	1	0	0	0	0	0	1	0	0.333333	0	0	0	0	0	0	0
Cre01.g043850	55	23	-40.6667	-5.2069	0.00118404	-2.22509	-2.27937e-05	1	0.00818631	0.646385	-1.11636	-4.31495e-06	1	1	2.74562e-06	-2.98255	-2.75188e-05	0.0487101	2.2815e-05	0.00650105	1.99318	1.84787e-05	1	0.0534702	0.393896	-1.34041	-4.72512e-06	1	0.895451	5.07647e-05	-2.67168	-2.32038e-05	0.900617	0.000517894	25	62	64	50.3333	9	11	9	9.66667	34	31	32	32.3333	10	16	11
Cre01.g043901	0	0	0	1	1	1	0	1	1	1	1	0	1	1	1	1	0	1	1	1	1	0	1	1	1	1	0	1	1	1	1	0	1	1	0	0	0	0	0	0	0	0	0	0	0	0	0	0	0
Cre01.g043950	19	10	-14.6667	-23	0.0492397	-1.98716	-6.42554e-06	1	0.185076	0.000395218	-2.98816	-8.60604e-06	1	0.00649821	1.11609e-09	-14.8264	-1.20623e-05	1.98005e-05	1.42655e-08	0.424729	-1.50374	-2.1805e-06	1	0.97823	0.000981481	-7.4611	-5.63673e-06	1	0.00923248	0.0225145	-4.96171	-3.45624e-06	1	0.107287	14	13	19	15.3333	4	3	3	3.33333	3	5	3	3.66667	1	0	1
Cre01.g044000	5	4	2	7	0.749182	-2.14214	-8.88376e-07	1	1	0.822428	1.44713	7.44997e-07	1	1	0.674451	1.71147	1.18545e-06	1	1	0.422212	3.09995	1.63337e-06	1	0.97823	0.320069	3.66621	2.07382e-06	1	0.785169	1	1.18267	4.4045e-07	1	1	5	0	0	1.66667	0	1	0	0.333333	4	0	2	2	1	4	2
Cre01.g044050	60	16	41	3.61702	0.135659	1.41057	8.75407e-06	1	0.400387	1	1.02436	5.19361e-07	1	1	7.56122e-09	2.8787	4.00574e-05	0.000134144	8.7963e-08	0.184103	-1.37703	-8.23471e-06	1	0.601436	0.000510994	2.04081	3.13033e-05	1	0.00522811	7.57492e-08	2.81025	3.9538e-05	0.00134387	1.31109e-06	23	27	26	25.3333	16	16	15	15.6667	14	28	15	19	64	32	74
Cre01.g044100	89	47	-70.3333	-3.19792	0.0272244	-1.39502	-2.41863e-05	1	0.116019	0.081321	-1.26462	-1.78727e-05	1	0.380062	4.58713e-06	-1.91202	-4.07417e-05	0.0813802	3.69742e-05	0.578109	1.10312	6.31368e-06	1	1	0.0585085	-1.3706	-1.65554e-05	1	0.252312	0.00589557	-1.51193	-2.2869e-05	1	0.0351811	83	108	116	102.333	27	36	33	32	55	68	54	59	31	36	55
Cre01.g044150	3	1	1.66667	6	1	1.85278	3.58583e-07	1	1	0.125084	5.76894	2.00528e-06	1	0.501608	1	1.20669	8.69124e-08	1	1	0.289188	3.11367	1.6467e-06	1	0.7777	1	-1.53542	-2.71671e-07	1	1	0.125084	-4.78078	-1.91837e-06	1	0.405032	1	0	0	0.333333	1	0	0	0.333333	3	2	1	2	0	0	1
Cre01.g044200	11	8	-9.33333	-15	0.00374881	-4.13421	-6.43264e-06	1	0.0224309	0.00374881	-3.49784	-6.05924e-06	1	0.0409026	1.96951e-05	-9.72568	-7.6126e-06	0.349411	0.00014385	1	1.18193	3.73398e-07	1	1	0.68756	-2.35249	-1.17996e-06	1	1	0.289188	-2.78048	-1.55336e-06	1	0.709721	9	10	11	10	0	2	1	1	3	1	2	2	0	1	1
Cre01.g044250	17	7	-10.6667	-11.6667	0.00427279	-4.78554	-7.76366e-06	1	0.0251255	0.0988961	-2.07221	-5.07827e-06	1	0.436929	0.000730537	-6.07716	-8.19955e-06	1	0.00394775	0.183159	2.30939	2.68539e-06	1	0.599192	1	-1.2699	-4.35884e-07	1	1	0.105277	-2.93269	-3.12128e-06	1	0.360774	8	17	10	11.6667	0	3	0	1	3	2	7	4	1	2	1
Cre01.g044276	0	0	0	1	1	1	0	1	1	1	1	0	1	1	1	1	0	1	1	1	1	0	1	1	1	1	0	1	1	1	1	0	1	1	0	0	0	0	0	0	0	0	0	0	0	0	0	0	0
Cre01.g044300	2	1	-1.33333	#DIV/0!	0.250048	-8.81174	-1.11236e-06	1	0.620173	0.625048	-2.3993	-7.3179e-07	1	1	0.250048	-8.81174	-1.11236e-06	1	0.549975	1	3.67263	3.80572e-07	1	1	1	1	0	1	1	1	-3.67263	-3.80572e-07	1	1	2	2	0	1.33333	0	0	0	0	0	0	1	0.333333	0	0	0
Cre01.g044350	2	0	-0.666667	#DIV/0!	0.539515	-5.12781	-5.87784e-07	1	0.994286	1	-1.40651	-2.11037e-07	1	1	0.539515	-5.12781	-5.87784e-07	1	0.934971	1	3.64577	3.76747e-07	1	1	1	1	0	1	1	1	-3.64577	-3.76747e-07	1	1	2	0	0	0.666667	0	0	0	0	1	0	0	0.333333	0	0	0
Cre01.g044400	12	3	-7.66667	-8.66667	0.0147102	-3.59213	-5.32007e-06	1	0.0708783	0.749562	1.15494	1.1423e-06	1	1	0.749562	1.15807	1.16538e-06	1	1	0.00596609	4.1487	6.46237e-06	1	0.0499738	0.00596609	4.15995	6.48545e-06	1	0.0422196	1	1.00271	2.30837e-08	1	1	7	12	7	8.66667	0	1	2	1	9	7	6	7.33333	8	6	9
Cre01.g044450	2	1	-1	-4	0.625048	2.02668	7.17183e-07	1	1	0.37508	2.38303	9.6611e-07	1	0.949392	1	-1.37664	-1.9112e-07	1	1	1	1.17583	2.48927e-07	1	1	0.625048	-2.79001	-9.08303e-07	1	1	0.37508	-3.28058	-1.15723e-06	1	0.845917	0	1	1	0.666667	0	1	1	0.666667	2	1	1	1.33333	0	1	0
Cre01.g044550	6	3	3	2.28571	0.361614	1.73609	1.9502e-06	1	0.792122	0.626438	1.34583	9.16243e-07	1	1	0.101618	2.27181	3.36954e-06	1	0.279766	0.83574	-1.28998	-1.03395e-06	1	1	0.726672	1.30858	1.41934e-06	1	1	0.347834	1.68804	2.45329e-06	1	0.808877	3	3	3	3	2	4	1	2.33333	1	7	1	3	6	5	5
Cre01.g044600	27	9	16.3333	2.36111	0.418461	1.24382	4.51919e-06	1	0.87125	0.418461	1.21801	4.04075e-06	1	1	0.00722575	1.67768	1.25606e-05	1	0.0304494	1	-1.02119	-4.78434e-07	1	1	0.201792	1.34881	8.04144e-06	1	0.604625	0.10807	1.37739	8.51988e-06	1	0.36814	21	24	21	22	10	12	14	12	21	23	15	19.6667	27	21	37
Cre01.g044650	22	13	-14.6667	-2.83333	0.503656	-1.23501	-3.62535e-06	1	0.958524	0.436893	1.18768	3.57563e-06	1	1	0.708116	-1.10385	-1.79242e-06	1	1	0.148482	1.46681	7.20098e-06	1	0.522656	0.765145	1.11882	1.83293e-06	1	1	0.212095	-1.31103	-5.36805e-06	1	0.588762	19	28	21	22.6667	8	10	6	8	23	12	24	19.6667	18	10	19
Cre01.g044700	14	2	9	28	0.696843	-2.31565	-1.02579e-06	1	1	0.765818	1.34396	6.21002e-07	1	1	0.000183346	5.66567	8.42373e-06	1	0.00112164	0.308778	3.11213	1.64679e-06	1	0.805578	0.000183346	13.1197	9.44951e-06	1	0.00215557	0.00355503	4.21567	7.80272e-06	1	0.0226984	1	2	3	2	1	0	0	0.333333	2	2	2	2	14	3	11
Cre01.g044750	10	4	4.66667	3.33333	0.491341	1.69979	1.62371e-06	1	0.956881	0.631922	1.36348	8.43388e-07	1	1	0.0393687	3.17575	5.04836e-06	1	0.129677	0.833671	-1.24665	-7.80323e-07	1	1	0.307498	1.86832	3.42465e-06	1	0.763377	0.110181	2.32914	4.20497e-06	1	0.372255	0	7	1	2.66667	0	2	4	2	5	2	1	2.66667	5	5	10
Cre01.g044800	1052	629	-838.667	-2.56273	2.36858e-09	1.74415	0.000520393	4.2021e-05	4.56751e-08	1.37209e-18	2.24601	0.000871353	2.43422e-14	9.73688e-16	0.0763289	-1.18159	-0.000107472	1	0.22123	0.00599577	1.28774	0.000350961	1	0.050175	2.08722e-14	-2.06086	-0.000627864	3.70294e-10	1.43525e-12	0	-2.65386	-0.000978825	0	0	700	833	981	838	616	601	699	638.667	1357	1524	1245	1375.33	472	472	666
Cre01.g044850	28	13	-21	-6.72727	0.000664013	-2.89772	-1.35611e-05	1	0.00490231	0.127095	-1.38185	-5.72207e-06	1	0.50567	0.00429243	-1.87101	-9.63978e-06	1	0.0192498	0.0374777	2.09698	7.83904e-06	1	0.199548	0.311378	1.54874	3.92133e-06	1	0.769166	0.273227	-1.35399	-3.91771e-06	1	0.683456	19	31	24	24.6667	4	3	4	3.66667	13	14	12	13	7	6	17
Cre01.g044900	16	9	-12.3333	-8.4	0.00468431	-3.55413	-8.49426e-06	1	0.0272027	0.0565795	-1.78697	-5.20545e-06	1	0.303689	4.06045e-06	-6.00801	-9.85259e-06	0.0720364	3.30554e-05	0.171145	1.98891	3.28882e-06	1	0.575819	0.389008	-1.69043	-1.35833e-06	1	0.888713	0.00746415	-3.36212	-4.64714e-06	1	0.042841	11	17	14	14	1	3	1	1.66667	3	5	9	5.66667	2	1	2
Cre01.g044950	2	0	0.666667	#DIV/0!	1	1	0	1	1	0.539628	6.26394	7.49565e-07	1	1	1	3.47513	3.52449e-07	1	1	0.539628	6.26394	7.49565e-07	1	1	1	3.47513	3.52449e-07	1	1	1	-1.80251	-3.97117e-07	1	1	0	0	0	0	0	0	0	0	2	0	0	0.666667	0	0	1
Cre01.g045000	1	0	-0.333333	#DIV/0!	1	-2.95285	-2.78079e-07	1	1	1	-2.95285	-2.78079e-07	1	1	1	-2.95285	-2.78079e-07	1	1	1	1	0	1	1	1	1	0	1	1	1	1	0	1	1	0	0	1	0.333333	0	0	0	0	0	0	0	0	0	0	0
Cre01.g045050	1	0	0.333333	#DIV/0!	1	1	0	1	1	1	1	0	1	1	1	3.56339	3.65018e-07	1	1	1	1	0	1	1	1	3.56339	3.65018e-07	1	1	1	3.56339	3.65018e-07	1	1	0	0	0	0	0	0	0	0	0	0	0	0	1	0	0
Cre01.g045100	36	11	21	4.5	0.0524564	-1.78013	-9.04038e-06	1	0.194896	1	-1.01619	-3.28634e-07	1	1	0.0968752	1.42599	8.78773e-06	1	0.268919	0.0635683	1.75177	8.71175e-06	1	0.29346	0.000708969	2.53845	1.78281e-05	1	0.00696447	0.0968752	1.44908	9.11636e-06	1	0.337588	17	35	22	24.6667	3	5	10	6	17	22	14	17.6667	25	17	39
Cre01.g045150	10	3	2	1.85714	0.169764	2.78176	3.75847e-06	1	0.475344	0.382581	1.87536	1.8465e-06	1	0.957876	0.223595	2.24654	2.62947e-06	1	0.510789	0.633314	-1.48332	-1.91197e-06	1	1	0.757448	-1.23824	-1.129e-06	1	1	1	1.19792	7.82965e-07	1	1	3	3	1	2.33333	3	1	5	3	2	5	3	3.33333	0	3	10
Cre01.g045200	664	425	-530.333	-7.4413	9.73434e-62	10.6226	0.00106448	1.72697e-57	5.95507e-59	0.292262	-1.18202	-1.70348e-05	1	0.832401	0.290278	1.18531	2.04996e-05	1	0.615198	6.88688e-65	-12.5561	-0.00108151	1.2218e-60	4.69924e-62	3.32138e-44	-8.96185	-0.00104398	5.89245e-40	1.55065e-41	0.0370143	1.40106	3.75344e-05	1	0.160752	130	134	129	131	727	542	569	612.667	117	63	67	82.3333	127	95	135
Cre01.g045350	83	42	-59.3333	-20.7778	5.09837e-09	-4.03288	-3.90523e-05	9.04501e-05	9.44155e-08	0.0045685	-1.65907	-2.06288e-05	1	0.047994	3.62254e-24	-15.2054	-4.85134e-05	6.42674e-20	1.44746e-22	0.000894488	2.43081	1.84235e-05	1	0.0103185	0.00142118	-3.77037	-9.46115e-06	1	0.0126763	1.11788e-13	-9.16505	-2.78847e-05	1.98323e-09	4.02278e-12	47	84	56	62.3333	6	9	5	6.66667	31	29	22	27.3333	3	1	5
Cre01.g045400	1	1	0.666667	#DIV/0!	1	-2.95294	-2.78092e-07	1	1	1	2.14875	4.83037e-07	1	1	1	1.20673	8.6926e-08	1	1	0.500032	6.34515	7.61129e-07	1	1	1	3.56339	3.65018e-07	1	1	1	-1.78065	-3.96111e-07	1	1	1	0	0	0.333333	0	0	0	0	1	1	0	0.666667	1	0	0
Cre01.g045426	1	0	0.333333	#DIV/0!	1	1	0	1	1	1	1	0	1	1	1	3.58587	3.68218e-07	1	1	1	1	0	1	1	1	3.58587	3.68218e-07	1	1	1	3.58587	3.68218e-07	1	1	0	0	0	0	0	0	0	0	0	0	0	0	0	1	0
Cre01.g045450	19	9	-14.3333	-5.77778	0.0145074	-2.48122	-8.69523e-06	1	0.0700343	0.359222	-1.29959	-3.35774e-06	1	0.933461	0.000667487	-2.78184	-9.3296e-06	1	0.00363248	0.115119	1.90924	5.3375e-06	1	0.447976	0.850057	-1.12116	-6.34364e-07	1	1	0.0225563	-2.14055	-5.97186e-06	1	0.107458	12	19	21	17.3333	2	2	5	3	6	9	14	9.66667	5	2	7
Cre01.g045500	24	11	-15.3333	-5.18182	0.0316758	-2.2344	-8.79318e-06	1	0.129829	0.0996689	-1.80171	-7.08244e-06	1	0.439093	0.0010172	-3.46583	-1.13242e-05	1	0.00531394	0.598102	1.24016	1.71074e-06	1	1	0.504683	-1.55112	-2.53101e-06	1	1	0.138236	-1.92364	-4.24175e-06	1	0.43599	14	19	24	19	0	8	3	3.66667	11	9	3	7.66667	4	5	3
Cre01.g045550	244	100	-206.333	-3.81364	2.87022e-06	-1.67114	-9.40163e-05	0.0509205	3.62166e-05	0.398053	1.08787	2.05715e-05	1	0.974183	0.158579	1.14515	3.39807e-05	1	0.393257	8.15226e-08	1.81799	0.000114588	0.00144629	2.68828e-06	4.13468e-09	1.91372	0.000127997	7.33534e-05	1.2869e-07	0.594805	1.05265	1.34092e-05	1	1	246	307	286	279.667	63	75	82	73.3333	268	217	186	223.667	239	199	294
Cre01.g045600	12	4	6	3.25	0.50611	1.50555	1.7583e-06	1	0.958524	0.0132987	2.44777	5.03533e-06	1	0.108187	0.00362637	2.76743	6.14713e-06	1	0.0166586	0.315733	1.62583	3.27703e-06	1	0.815964	0.148002	1.83816	4.38884e-06	1	0.48814	0.769126	1.1306	1.11181e-06	1	1	2	4	6	4	4	2	2	2.66667	8	9	5	7.33333	5	7	14
Cre01.g045601	4	3	-2.66667	#DIV/0!	0.0312799	-16.6218	-2.22449e-06	1	0.128458	0.7745	1.18567	4.39471e-07	1	1	1	-1.20302	-3.99427e-07	1	1	0.015646	19.7081	2.66396e-06	1	0.104131	0.0625399	13.8168	1.82506e-06	1	0.264109	0.548972	-1.42639	-8.38898e-07	1	1	0	4	4	2.66667	0	0	0	0	3	2	2	2.33333	2	1	2
Cre01.g045640	7	4	4	2.33333	1	1.02954	1.68517e-07	1	1	1	1.02578	1.47044e-07	1	1	0.377576	1.36872	2.10314e-06	1	0.745294	1	-1.00367	-2.14737e-08	1	1	0.607984	1.32944	1.93462e-06	1	1	0.487312	1.33432	1.9561e-06	1	0.987511	5	8	7	6.66667	3	4	2	3	4	6	5	5	9	3	9
Cre01.g045650	53	27	-39	-2.64789	0.054814	1.38442	2.02046e-05	1	0.202258	0.0772047	-1.35299	-1.37122e-05	1	0.366815	0.000100109	-2.01316	-2.64511e-05	1	0.000643722	0.000359954	-1.8731	-3.39168e-05	1	0.00476208	7.70774e-08	-2.78707	-4.66557e-05	0.00136743	1.89921e-06	0.0461565	-1.48794	-1.27389e-05	1	0.191278	56	71	61	62.6667	41	29	44	38	45	30	27	34	18	22	31
Cre01.g045700	11	5	-7.66667	-2.53333	0.780571	-1.10511	-1.01882e-06	1	1	0.672945	-1.15477	-1.43561e-06	1	1	0.780571	-1.07152	-7.14936e-07	1	1	1	-1.04493	-4.16796e-07	1	1	1	1.03135	3.03882e-07	1	1	1	1.07769	7.20678e-07	1	1	13	11	14	12.6667	5	7	3	5	8	10	6	8	11	5	11
Cre01.g045752	1	0	0.333333	#DIV/0!	1	1	0	1	1	1	1	0	1	1	1	3.5633	3.65004e-07	1	1	1	1	0	1	1	1	3.5633	3.65004e-07	1	1	1	3.5633	3.65004e-07	1	1	0	0	0	0	0	0	0	0	0	0	0	0	0	0	1
Cre01.g045800	6	4	1.66667	1.83333	0.5792	1.70734	1.63945e-06	1	1	1	1.02179	5.05073e-08	1	1	0.480892	1.79556	1.84392e-06	1	0.884356	0.5792	-1.67093	-1.58894e-06	1	1	1	1.05167	2.04474e-07	1	1	0.480892	1.75726	1.79341e-06	1	0.985484	1	4	3	2.66667	1	5	0	2	6	0	0	2	1	4	6
Cre01.g045825	0	0	0	1	1	1	0	1	1	1	1	0	1	1	1	1	0	1	1	1	1	0	1	1	1	1	0	1	1	1	1	0	1	1	0	0	0	0	0	0	0	0	0	0	0	0	0	0	0
Cre01.g045850	3	2	1.66667	#DIV/0!	1	-1.6105	-4.75615e-07	1	1	0.250048	-8.81119	-1.11228e-06	1	0.767377	0.726632	1.5681	7.12781e-07	1	1	1	-5.47111	-6.36668e-07	1	1	0.45323	2.52541	1.1884e-06	1	0.977194	0.0625399	13.8168	1.82506e-06	1	0.242677	0	3	1	1.33333	0	0	1	0.333333	0	0	0	0	2	1	2
Cre01.g045902	7	3	3.66667	2.57143	0.301992	1.94298	2.23206e-06	1	0.700314	0.041517	2.63264	3.86451e-06	1	0.246999	0.0169756	2.83596	4.34578e-06	1	0.0638245	0.701356	1.35495	1.63245e-06	1	1	0.458678	1.45959	2.11372e-06	1	0.983134	0.860193	1.07723	4.81272e-07	1	1	2	3	3	2.66667	2	4	1	2.33333	4	7	5	5.33333	4	6	8
Cre01.g045903	8	4	4	3.4	1	1.14247	4.14565e-07	1	1	0.262382	1.62144	1.80832e-06	1	0.791383	0.0970061	2.15989	3.37516e-06	1	0.26924	0.527632	1.41924	1.39375e-06	1	1	0.340314	1.89055	2.9606e-06	1	0.817315	0.722092	1.33208	1.56684e-06	1	1	1	2	7	3.33333	1	2	2	1.66667	4	2	6	4	6	2	9
Cre01.g045950	71	33	-53	-32.8	1.34384e-12	-8.65473	-4.01073e-05	2.38411e-08	3.83914e-11	2.00926e-07	-3.03134	-3.03875e-05	0.00356463	1.0013e-05	6.05277e-23	-22.9026	-4.33668e-05	1.07382e-18	2.27505e-21	0.00710414	2.85509	9.7198e-06	1	0.0573406	0.1567	-2.64625	-3.25955e-06	1	0.508621	2.43495e-06	-7.55527	-1.29794e-05	0.0431985	3.21897e-05	36	71	57	54.6667	4	3	1	2.66667	18	10	11	13	0	4	1
Cre01.g046052	78	31	-57.6667	-13.3571	1.61797e-06	-2.98315	-3.4336e-05	0.0287045	2.11218e-05	0.0630223	-1.40746	-1.49527e-05	1	0.325023	1.54952e-20	-9.90111	-4.64333e-05	2.74901e-16	4.80596e-19	0.00204154	2.11953	1.93833e-05	1	0.0205556	0.000594074	-3.31901	-1.20973e-05	1	0.00596461	2.36996e-13	-7.03473	-3.14806e-05	4.20454e-09	8.29298e-12	40	67	80	62.3333	5	13	9	9	31	35	30	32	3	2	9
Cre01.g046150	4	3	2	1.66667	0.295764	1.68517	2.38741e-06	1	0.692419	0.511098	1.35178	1.22576e-06	1	1	0.295764	1.61729	2.1509e-06	1	0.624141	0.696563	-1.24662	-1.16165e-06	1	1	1	-1.04197	-2.36517e-07	1	1	0.696563	1.19641	9.25135e-07	1	1	5	2	5	4	2	5	2	3	5	2	5	4	5	6	4
Cre01.g046237	8	5	4.66667	1.93333	0.349153	1.47988	3.14281e-06	1	0.774386	0.105891	1.70758	4.63408e-06	1	0.458421	0.626008	1.19427	1.27229e-06	1	1	0.687983	1.15387	1.49126e-06	1	1	0.767263	-1.23915	-1.87052e-06	1	1	0.257479	-1.42981	-3.36178e-06	1	0.65963	9	4	10	7.66667	5	3	7	5	10	8	11	9.66667	5	8	8
Cre01.g046250	23	16	-18.6667	-12.2	1.66242e-05	-5.15055	-1.37969e-05	0.29493	0.000179437	0.00412487	-2.2077	-9.36587e-06	1	0.0439516	4.9377e-08	-6.34676	-1.44234e-05	0.000875997	5.20497e-07	0.0968905	2.33299	4.43102e-06	1	0.397258	1	-1.23225	-6.26515e-07	1	1	0.0174007	-2.87483	-5.05754e-06	1	0.0867333	18	20	23	20.3333	0	1	4	1.66667	4	11	5	6.66667	2	2	3
Cre01.g046324	4	3	-2.33333	#DIV/0!	0.0625399	-14.6706	-1.94664e-06	1	0.224418	0.7745	1.34335	7.17277e-07	1	1	0.21884	-4.11703	-1.58162e-06	1	0.501477	0.015646	19.7078	2.66392e-06	1	0.104131	1	3.56339	3.65018e-07	1	1	0.0703823	-5.53062	-2.2989e-06	1	0.264042	3	3	1	2.33333	0	0	0	0	4	2	1	2.33333	1	0	0
Cre01.g046450	6	2	-3	#DIV/0!	0.595078	-1.83841	-1.18137e-06	1	1	0.0608106	-18.1917	-2.44803e-06	1	0.319089	0.0608106	-18.1917	-2.44803e-06	1	0.185875	0.291113	-9.89537	-1.26667e-06	1	0.781433	0.291113	-9.89537	-1.26667e-06	1	0.739581	1	1	0	1	1	1	2	6	3	0	0	2	0.666667	0	0	0	0	0	0	0
Cre01.g046500	4	4	-4	#DIV/0!	0.0215237	-24.435	-3.33706e-06	1	0.0961358	0.14615	-2.70967	-2.19536e-06	1	0.555096	0.00391523	-24.435	-3.33706e-06	1	0.0177693	0.250048	9.01772	1.14169e-06	1	0.718665	1	1	0	1	1	0.250048	-9.01772	-1.14169e-06	1	0.646069	4	4	4	4	0	0	0	0	1	2	0	1	0	0	0
Cre01.g046501	5	2	-3.33333	-11	0.38788	-2.2613	-1.78566e-06	1	0.828584	0.0391164	-6.12157	-2.67842e-06	1	0.236848	0.0391164	-6.30904	-2.69396e-06	1	0.129014	0.625048	-2.70711	-8.92763e-07	1	1	0.625048	-2.79001	-9.08303e-07	1	1	1	-1.03063	-1.55401e-08	1	1	4	5	2	3.66667	0	1	1	0.666667	0	0	1	0.333333	0	1	0
Cre01.g046502	5	2	-2.33333	-8	1	-1.15308	-3.14179e-07	1	1	0.28972	-2.61903	-1.46298e-06	1	0.828486	0.125439	-4.66325	-1.85909e-06	1	0.32669	0.453673	-2.27134	-1.1488e-06	1	1	0.375418	-4.04418	-1.54491e-06	1	0.869489	1	-1.78053	-3.96116e-07	1	1	1	2	5	2.66667	1	1	1	1	0	0	2	0.666667	0	1	0
Cre01.g046600	1	1	-1	#DIV/0!	0.37508	4.88117	1.63193e-06	1	0.809919	1	-2.95285	-2.78079e-07	1	1	1	2.07488	4.51961e-07	1	1	0.125048	-14.4134	-1.91001e-06	1	0.467066	0.45323	-2.3525	-1.17997e-06	1	0.977194	0.500032	6.12682	7.3004e-07	1	0.987511	0	0	1	0.333333	1	1	1	1	0	0	0	0	0	1	1
Cre01.g046650	16	5	-11.3333	#DIV/0!	1.43232e-05	-66.4428	-9.31881e-06	0.254108	0.00015676	5.06822e-05	-10.4947	-8.55968e-06	0.899153	0.0011723	8.91885e-06	-18.7193	-8.95578e-06	0.158229	6.83791e-05	0.505466	6.33111	7.59129e-07	1	1	1	3.54943	3.63029e-07	1	1	1	-1.7837	-3.961e-07	1	1	5	13	16	11.3333	0	0	0	0	2	0	0	0.666667	0	0	1
Cre01.g046652	24	12	14.6667	2.69231	0.363704	1.35789	4.41087e-06	1	0.795226	0.00474535	2.02669	1.26536e-05	1	0.0493536	0.00251842	2.12338	1.38454e-05	1	0.0120628	0.144669	1.49253	8.24278e-06	1	0.513931	0.115857	1.56374	9.43452e-06	1	0.41645	0.840676	1.04771	1.19174e-06	1	1	10	16	18	14.6667	12	11	3	8.66667	21	17	27	21.6667	25	24	21
Cre01.g046800	65	31	-48	-2.84615	0.587215	1.09568	5.9603e-06	1	1	0.481529	1.11344	7.06658e-06	1	1	1.61709e-06	-2.16914	-3.35764e-05	0.0286888	1.39469e-05	0.936102	1.01621	1.10628e-06	1	1	1.31513e-06	-2.37668	-3.95367e-05	0.0233317	2.57808e-05	1.04973e-07	-2.4152	-4.0643e-05	0.00186233	1.77873e-06	73	63	86	74	34	34	39	35.6667	65	63	54	60.6667	21	25	32
Cre01.g046850	22	7	-15.3333	-3.42105	0.154749	-1.48687	-5.95766e-06	1	0.442023	0.338152	-1.24638	-3.59656e-06	1	0.905166	0.00061163	-2.33221	-1.0393e-05	1	0.00335216	0.635812	1.19295	2.3611e-06	1	1	0.20325	-1.56854	-4.43535e-06	1	0.606944	0.0342976	-1.87119	-6.79645e-06	1	0.151625	15	25	25	21.6667	4	8	7	6.33333	14	15	9	12.6667	10	3	8
Cre01.g046950	0	0	0	1	1	1	0	1	1	1	1	0	1	1	1	1	0	1	1	1	1	0	1	1	1	1	0	1	1	1	1	0	1	1	0	0	0	0	0	0	0	0	0	0	0	0	0	0	0
Cre01.g047001	8	5	-5.33333	-5	0.136464	-2.12212	-3.01738e-06	1	0.402093	1	1.09226	5.26487e-07	1	1	0.136464	-1.86217	-2.642e-06	1	0.348797	0.213313	2.31791	3.54387e-06	1	0.661143	1	1.1396	3.75378e-07	1	1	0.136464	-2.03397	-3.16849e-06	1	0.432352	7	9	4	6.66667	1	1	2	1.33333	5	4	7	5.33333	1	4	3
Cre01.g047050	6	4	3.66667	12	1	-1.24659	-1.92041e-07	1	1	0.13741	3.30193	2.2348e-06	1	0.533901	0.0119081	4.60027	3.49529e-06	1	0.0469469	0.13741	4.11614	2.42685e-06	1	0.496597	0.0373245	5.73464	3.68733e-06	1	0.178676	0.690339	1.39321	1.26048e-06	1	1	0	1	2	1	0	1	0	0.333333	2	1	5	2.66667	6	1	5
Cre01.g047100	0	0	0	1	1	1	0	1	1	1	1	0	1	1	1	1	0	1	1	1	1	0	1	1	1	1	0	1	1	1	1	0	1	1	0	0	0	0	0	0	0	0	0	0	0	0	0	0	0
Cre01.g047200	4	2	-3	#DIV/0!	0.289188	-3.39522	-1.86603e-06	1	0.681068	0.0703823	-5.05792	-2.12213e-06	1	0.346848	0.015646	-18.5756	-2.5027e-06	1	0.0594379	1	-1.48972	-2.56104e-07	1	1	1	-5.47111	-6.36668e-07	1	1	1	-3.67257	-3.80564e-07	1	1	2	4	3	3	0	0	1	0.333333	1	0	0	0.333333	0	0	0
Cre01.g047218	0	0	0	1	1	1	0	1	1	1	1	0	1	1	1	1	0	1	1	1	1	0	1	1	1	1	0	1	1	1	1	0	1	1	0	0	0	0	0	0	0	0	0	0	0	0	0	0	0
Cre01.g047229	9	4	5.33333	3.28571	0.332571	1.7388	1.95412e-06	1	0.748464	1	1.061	1.61353e-07	1	1	0.00251368	3.22783	5.89261e-06	1	0.0120462	0.480938	-1.63882	-1.79277e-06	1	1	0.163199	1.85636	3.93849e-06	1	0.525178	0.0126179	3.04224	5.73126e-06	1	0.0664061	1	6	2	3	3	3	1	2.33333	3	2	2	2.33333	7	6	10
Cre01.g047265	34	14	-14.6667	-2.46667	0.887075	-1.05953	-1.14623e-06	1	1	0.400893	-1.30513	-4.76922e-06	1	0.978151	0.405911	1.26519	5.40971e-06	1	0.783002	0.580929	-1.23179	-3.62299e-06	1	1	0.367366	1.34051	6.55594e-06	1	0.859312	0.0954096	1.65123	1.01789e-05	1	0.333727	13	22	39	24.6667	9	16	5	10	23	9	9	13.6667	21	17	33
Cre01.g047300	4	1	-1.33333	-3	1	1.1359	2.45217e-07	1	1	0.697975	-1.99775	-9.01189e-07	1	1	1	-1.11764	-1.89922e-07	1	1	0.697975	-2.26924	-1.14641e-06	1	1	1	-1.26952	-4.35139e-07	1	1	0.697975	1.78748	7.11267e-07	1	1	1	4	1	2	0	1	2	1	0	2	0	0.666667	1	2	1
Cre01.g047350	5	2	1	2	0.776582	1.66691	8.17729e-07	1	1	0.597847	1.98191	1.20396e-06	1	1	0.776582	1.62605	7.6763e-07	1	1	1	1.18897	3.86231e-07	1	1	1	-1.02513	-5.00985e-08	1	1	1	-1.21885	-4.36329e-07	1	1	0	4	0	1.33333	0	2	1	1	0	5	1	2	1	2	2
Cre01.g047400	1	1	1	#DIV/0!	1	-2.95294	-2.78092e-07	1	1	0.625048	3.05384	8.63613e-07	1	1	1	1.20676	8.69407e-08	1	1	0.250048	9.01781	1.14171e-06	1	0.718665	1	3.5635	3.65032e-07	1	1	0.625048	-2.53061	-7.76673e-07	1	1	1	0	0	0.333333	0	0	0	0	1	1	1	1	0	1	0
Cre01.g047450	3	2	2.66667	#DIV/0!	0.125048	14.4134	1.91001e-06	1	0.377543	0.0312799	17.0358	2.28344e-06	1	0.203274	0.00782647	21.5078	2.92023e-06	1	0.0325479	1	1.18194	3.73422e-07	1	1	0.7745	1.49221	1.01022e-06	1	1	1	1.26251	6.36794e-07	1	1	0	0	0	0	1	1	1	1	2	1	3	2	2	3	3
Cre01.g047500	5	3	-2	-2.2	1	1.03965	1.26917e-07	1	1	1	1.00121	3.88911e-09	1	1	0.806765	-1.34691	-8.24466e-07	1	1	1	-1.03839	-1.23028e-07	1	1	0.806765	-1.40032	-9.51383e-07	1	1	0.806765	-1.34855	-8.28355e-07	1	1	3	2	6	3.66667	2	2	1	1.66667	1	2	5	2.66667	1	4	1
Cre01.g047550	27	15	22.3333	4.94118	0.00900227	-2.04833	-1.15e-05	1	0.047186	0.435176	-1.17344	-3.32107e-06	1	1	0.0874738	1.38391	8.62651e-06	1	0.246917	0.0607033	1.74559	8.17895e-06	1	0.286572	9.43322e-05	2.83472	2.01265e-05	1	0.00119539	0.0162899	1.62393	1.19476e-05	1	0.0819625	26	23	31	26.6667	7	4	6	5.66667	21	15	14	16.6667	25	29	30
Cre01.g047600	31	16	-20.3333	-6.54545	0.000875697	-2.81475	-1.29678e-05	1	0.00629131	0.779662	-1.09391	-1.72671e-06	1	1	1.757e-07	-4.83108	-1.59502e-05	0.00311709	1.71835e-06	0.00541698	2.57311	1.12411e-05	1	0.0461367	0.260531	-1.71634	-2.9824e-06	1	0.69968	4.00781e-06	-4.41634	-1.42235e-05	0.0711025	5.08238e-05	17	33	22	24	3	6	2	3.66667	20	16	12	16	3	4	4
Cre01.g047650	4	3	-3	#DIV/0!	0.726632	-1.47564	-6.73375e-07	1	1	0.424161	1.70769	1.47845e-06	1	1	0.0625399	-14.6711	-1.94671e-06	1	0.18937	0.267046	2.51994	2.15182e-06	1	0.745841	0.250048	-9.9422	-1.27334e-06	1	0.683821	0.00391523	-25.0537	-3.42516e-06	1	0.0247101	4	1	2	2.33333	0	1	1	0.666667	3	2	4	3	0	0	0
Cre01.g047700	20	9	12.3333	4.36364	0.332321	1.6563	2.83071e-06	1	0.748464	0.253247	1.62082	2.6777e-06	1	0.772354	4.12056e-07	4.09393	1.33446e-05	0.00731028	3.8015e-06	1	-1.02189	-1.53013e-07	1	1	0.00468226	2.47173	1.05139e-05	1	0.0343398	0.000983806	2.52583	1.06669e-05	1	0.00731198	4	9	2	5	1	4	6	3.66667	7	7	4	6	14	13	21
Cre01.g047750	923	628	-738.667	-3.23162	0.295591	-1.19327	-0.000147263	1	0.692196	0.416901	1.14606	0.000132799	1	1	2.38318e-07	-2.42446	-0.000534204	0.00422799	2.27679e-06	0.0643102	1.36755	0.000280062	1	0.29573	3.91339e-05	-2.03178	-0.000386941	0.694274	0.000545384	2.95152e-09	-2.77857	-0.000667003	5.23628e-05	6.23367e-08	1124	1221	864	1069.67	426	469	298	397.667	977	795	958	910	349	331	313
Cre01.g047800	21	14	15.6667	3.61111	0.105753	1.86513	5.37869e-06	1	0.337136	0.0409996	1.99381	6.17866e-06	1	0.245237	4.99162e-06	3.92956	1.82136e-05	0.0885563	3.99803e-05	0.916983	1.06899	7.99978e-07	1	1	0.0193658	2.10685	1.28349e-05	1	0.10821	0.0193658	1.97088	1.20349e-05	1	0.0948296	4	11	7	7.33333	4	11	3	6	6	12	14	10.6667	20	24	21
Cre01.g047850	2	1	1	#DIV/0!	0.250048	9.94226	1.27334e-06	1	0.620173	1	1	0	1	1	0.250048	8.69049	1.0951e-06	1	0.549975	0.250048	-9.94226	-1.27334e-06	1	0.718665	1	-1.14404	-1.78248e-07	1	1	0.250048	8.69049	1.0951e-06	1	0.646069	0	0	0	0	1	0	1	0.666667	0	0	0	0	2	1	0
Cre01.g047900	17	6	-9.66667	-3.63636	0.272281	-1.57606	-4.11269e-06	1	0.657017	0.342766	-1.38374	-3.12043e-06	1	0.909414	0.0269958	-2.01367	-5.66419e-06	1	0.0944453	0.877725	1.13899	9.9226e-07	1	1	0.599663	-1.27766	-1.5515e-06	1	1	0.317565	-1.45524	-2.54376e-06	1	0.758165	10	12	18	13.3333	1	3	7	3.66667	8	7	6	7	4	2	9
Cre01.g047950	206	169	-184.667	-18.3125	1.31898e-07	-3.32942	-0.000115554	0.00234	2.02773e-06	0.000176348	-2.22403	-9.08991e-05	1	0.0033677	2.39302e-23	-13.4009	-0.000152836	4.24546e-19	9.31022e-22	0.0898379	1.49702	2.46553e-05	1	0.374927	2.21936e-06	-4.025	-3.7282e-05	0.0393737	4.11859e-05	3.7197e-11	-6.02549	-6.19373e-05	6.59912e-07	1.0075e-09	193	185	208	195.333	14	40	24	26	67	72	56	65	16	14	2
Cre01.g048000	6	3	-4.33333	-5.33333	0.14368	-2.23728	-2.53939e-06	1	0.417874	0.823915	-1.28711	-1.02427e-06	1	1	0.14368	-1.96863	-2.25931e-06	1	0.36342	0.424161	1.73822	1.51512e-06	1	0.97823	1	1.13647	2.80084e-07	1	1	0.424161	-1.5295	-1.23504e-06	1	0.911912	5	5	6	5.33333	0	2	1	1	3	3	3	3	3	1	2
Cre01.g048050	6	3	-3	-2.8	0.817669	-1.21249	-7.06624e-07	1	1	0.30873	-1.97153	-1.98695e-06	1	0.855409	0.634655	-1.49098	-1.32778e-06	1	1	0.585822	-1.62602	-1.28033e-06	1	1	1	-1.22969	-6.2116e-07	1	1	0.776981	1.3223	6.59167e-07	1	1	3	7	4	4.66667	1	3	1	1.66667	1	3	1	1.66667	1	4	2
Cre01.g048100	5	2	2.66667	2.6	0.250812	1.97787	2.58864e-06	1	0.621286	1	-1.29475	-6.02642e-07	1	1	0.250812	1.85558	2.26491e-06	1	0.551177	0.153914	-2.56085	-3.19128e-06	1	0.534781	1	-1.0659	-3.23728e-07	1	1	0.153914	2.40251	2.86755e-06	1	0.468965	3	1	5	3	3	1	4	2.66667	2	2	1	1.66667	3	6	4
Cre01.g048102	3	0	1	2.5	0.37508	2.93803	1.35385e-06	1	0.809919	1	1.2934	2.04963e-07	1	1	0.21884	2.81648	1.26894e-06	1	0.501477	0.68756	-2.27155	-1.14889e-06	1	1	1	-1.04316	-8.491e-08	1	1	0.45323	2.17758	1.06398e-06	1	0.949655	1	0	1	0.666667	2	0	1	1	1	0	1	0.666667	3	1	1
Cre01.g048150	419	128	289.333	42.3333	1.48008e-12	7.73097	4.05041e-05	2.6258e-08	4.18788e-11	6.36791e-05	3.37825	1.43113e-05	1	0.00142463	5.84035e-62	51.9315	0.000306484	1.03614e-57	1.50165e-59	0.000837659	-2.28845	-2.61928e-05	1	0.0098123	2.92116e-20	6.71733	0.00026598	5.18243e-16	3.86748e-18	1.58005e-35	15.3723	0.000292173	2.80316e-31	4.44946e-33	8	6	7	7	20	19	34	24.3333	19	16	18	17.6667	320	144	425
Cre01.g048200	6	1	-2.66667	#DIV/0!	0.561743	-1.65018	-9.21176e-07	1	1	0.345969	-2.59638	-1.4375e-06	1	0.912283	0.0471419	-16.4188	-2.19558e-06	1	0.15034	1	-1.57339	-5.16327e-07	1	1	0.273354	-9.94972	-1.27441e-06	1	0.717075	0.515569	-6.32374	-7.5808e-07	1	0.999067	1	1	6	2.66667	1	0	1	0.666667	1	1	0	0.666667	0	0	0
Cre01.g048250	9	4	-5.33333	-5	0.440938	-1.71637	-2.38391e-06	1	0.901646	1	-1.04338	-2.37458e-07	1	1	0.0116907	-3.5998	-4.12501e-06	1	0.0464254	0.416995	1.64502	2.14646e-06	1	0.970471	0.360917	-2.09733	-1.7411e-06	1	0.84842	0.0184237	-3.45014	-3.88755e-06	1	0.0911475	6	5	9	6.66667	2	3	0	1.66667	3	7	4	4.66667	0	0	4
Cre01.g048300	4	1	-1.33333	-5	0.714261	-1.96012	-7.46855e-07	1	1	1	-1.19172	-2.45295e-07	1	1	0.412237	-3.0008	-1.01662e-06	1	0.792447	1	1.64478	5.0156e-07	1	1	1	-1.53093	-2.69769e-07	1	1	0.647342	-2.51804	-7.71329e-07	1	1	1	4	0	1.66667	0	0	1	0.333333	1	2	0	1	1	0	0
Cre01.g048350	2	1	1	#DIV/0!	1	5.46981	6.36484e-07	1	1	1	1	0	1	1	0.258314	8.66562	1.09156e-06	1	0.564379	1	-5.46981	-6.36484e-07	1	1	1	1.58426	4.55071e-07	1	1	0.258314	8.66562	1.09156e-06	1	0.66072	0	0	0	0	0	1	0	0.333333	0	0	0	0	2	0	1
Cre01.g048400	13	3	-7.33333	-3.2	0.670058	-1.16516	-1.28367e-06	1	1	0.0479827	-2.28928	-5.10024e-06	1	0.271795	0.373197	-1.41881	-2.67324e-06	1	0.742004	0.209699	-1.96479	-3.81657e-06	1	0.655704	0.752838	-1.2177	-1.38957e-06	1	1	0.351966	1.61352	2.427e-06	1	0.8156	10	14	8	10.6667	1	5	6	4	1	4	5	3.33333	6	6	5
Cre01.g048450	12	4	4.66667	2.55556	0.00907247	3.18333	5.76992e-06	1	0.0474933	0.616842	1.49211	1.30052e-06	1	1	0.00376244	3.20656	5.83131e-06	1	0.0172124	0.103019	-2.13344	-4.46941e-06	1	0.415479	1	1.0073	6.13809e-08	1	1	0.0541909	2.149	4.53079e-06	1	0.218151	2	5	2	3	2	6	5	4.33333	4	5	1	3.33333	6	4	13
Cre01.g048501	3	2	-0.666667	-2	0.32319	2.74695	1.70808e-06	1	0.733962	1	-1.07713	-7.00164e-08	1	1	0.703619	1.63445	6.2033e-07	1	1	0.32319	-2.95883	-1.77809e-06	1	0.828571	0.774046	-1.68066	-1.08775e-06	1	1	0.703619	1.76052	6.90346e-07	1	1	1	2	0	1	1	0	3	1.33333	0	0	2	0.666667	1	1	2
Cre01.g048550	5	2	2	2.2	0.586833	1.40352	9.5595e-07	1	1	0.218598	1.82857	1.96294e-06	1	0.716052	1	-1.20319	-4.00082e-07	1	1	0.654822	1.30285	1.00698e-06	1	1	0.586833	-1.6887	-1.35603e-06	1	1	0.218598	-2.20013	-2.36302e-06	1	0.597417	3	3	2	2.66667	1	1	3	1.66667	1	6	4	3.66667	1	2	2
Cre01.g048600	9	4	-2.66667	-1.36364	0.044816	1.82578	6.96691e-06	1	0.171687	1	1.0075	6.32885e-08	1	1	0.775045	1.09816	8.28156e-07	1	1	0.0861886	-1.81218	-6.90363e-06	1	0.363632	0.15011	-1.66258	-6.13876e-06	1	0.492801	0.887831	1.08998	7.64867e-07	1	1	4	13	13	10	4	9	11	8	10	8	4	7.33333	7	7	11
Cre01.g048650	63	35	-48.6667	-3.24615	0.0810297	-1.41156	-1.70853e-05	1	0.271487	0.294887	-1.2033	-9.9003e-06	1	0.835717	0.00379004	-1.67525	-2.36198e-05	1	0.0173207	0.447643	1.17307	7.18503e-06	1	1	0.38506	-1.18681	-6.5345e-06	1	0.885463	0.0754605	-1.39222	-1.37195e-05	1	0.279429	54	74	83	70.3333	20	22	23	21.6667	42	58	28	42.6667	24	21	52
Cre01.g048701	0	0	0	1	1	1	0	1	1	1	1	0	1	1	1	1	0	1	1	1	1	0	1	1	1	1	0	1	1	1	1	0	1	1	0	0	0	0	0	0	0	0	0	0	0	0	0	0	0
Cre01.g048750	11	6	-9.33333	-3.15385	0.401831	-1.37112	-3.12451e-06	1	0.847459	0.144466	-1.56559	-4.17027e-06	1	0.552428	0.194095	-1.47848	-3.73588e-06	1	0.458576	0.749562	-1.14183	-1.04576e-06	1	1	0.874789	-1.0783	-6.11366e-07	1	1	1	1.05891	4.34399e-07	1	1	11	15	15	13.6667	4	4	5	4.33333	5	7	7	6.33333	8	5	8
Cre01.g048800	0	0	0	1	1	1	0	1	1	1	1	0	1	1	1	1	0	1	1	1	1	0	1	1	1	1	0	1	1	1	1	0	1	1	0	0	0	0	0	0	0	0	0	0	0	0	0	0	0
Cre01.g048850	22	7	-16.3333	-5.9	0.00507004	-2.54035	-1.00265e-05	1	0.0291564	0.0968231	-1.47954	-5.35952e-06	1	0.430188	0.000699132	-2.46303	-9.8222e-06	1	0.00379306	0.139585	1.71698	4.66701e-06	1	0.501697	1	1.03139	2.04322e-07	1	1	0.0998333	-1.66472	-4.46268e-06	1	0.344916	13	23	23	19.6667	3	6	1	3.33333	12	10	7	9.66667	6	5	7
Cre01.g048900	4	1	1.33333	3	0.375183	2.93812	1.35384e-06	1	0.809945	0.125193	3.4727	1.72726e-06	1	0.50193	0.218956	3.33889	1.63379e-06	1	0.501632	1	1.18195	3.73421e-07	1	1	1	1.1364	2.79952e-07	1	1	1	-1.04008	-9.34692e-08	1	1	0	1	1	0.666667	0	1	2	1	1	4	1	2	2	1	3
Cre01.g048950	19	12	17	7.375	0.105546	-1.93529	-4.89762e-06	1	0.336598	0.803929	1.10071	1.02057e-06	1	1	0.00147601	2.16152	1.17709e-05	1	0.00747103	0.0622825	2.13018	5.91819e-06	1	0.290222	5.92112e-05	4.18316	1.66686e-05	1	0.000784515	0.00921534	1.96375	1.07504e-05	1	0.0511224	9	20	7	12	3	2	3	2.66667	14	8	7	9.66667	21	19	19
Cre01.g049000	43	30	33	4.09375	0.00956848	2.24456	1.13613e-05	1	0.0496503	4.46391e-06	3.14776	1.96065e-05	0.0791942	0.000145578	7.33619e-14	5.31162	3.93599e-05	1.30151e-09	1.38459e-12	0.187019	1.4024	8.24513e-06	1	0.6059	0.000144604	2.36644	2.79985e-05	1	0.00175233	0.00760412	1.68743	1.97534e-05	1	0.0434756	15	7	10	10.6667	6	16	10	10.6667	23	26	26	25	40	42	49
Cre01.g049050	11	7	-9	-5.5	0.0416899	-2.35228	-5.35836e-06	1	0.161489	0.270181	-1.40963	-2.70857e-06	1	0.798881	1	1.03325	3.09953e-07	1	1	0.328256	1.66872	2.64978e-06	1	0.836492	0.0416899	2.43051	5.66831e-06	1	0.193365	0.270181	1.45651	3.01853e-06	1	0.677975	11	11	11	11	2	3	1	2	4	8	5	5.66667	12	4	10
Cre01.g049100	6	2	-1.33333	-1.8	1	1.27591	7.16966e-07	1	1	0.831958	1.22822	5.93053e-07	1	1	0.791688	-1.32566	-6.38351e-07	1	1	1	-1.03882	-1.23913e-07	1	1	0.618094	-1.69142	-1.35532e-06	1	1	0.477989	-1.6282	-1.2314e-06	1	0.982391	1	6	2	3	0	5	0	1.66667	3	2	3	2.66667	2	1	2
Cre01.g049117	0	0	0	1	1	1	0	1	1	1	1	0	1	1	1	1	0	1	1	1	1	0	1	1	1	1	0	1	1	1	1	0	1	1	0	0	0	0	0	0	0	0	0	0	0	0	0	0	0
Cre01.g049132	75	44	-59.6667	-5.58974	8.41395e-06	-2.43126	-3.5726e-05	0.149272	9.67413e-05	0.0165777	-1.48208	-1.97398e-05	1	0.128711	2.99335e-12	-3.89564	-4.5109e-05	5.3105e-08	4.89447e-11	0.0240016	1.64044	1.59862e-05	1	0.143009	0.0774672	-1.60232	-9.38303e-06	1	0.307529	6.32311e-06	-2.62851	-2.53692e-05	0.112178	7.67293e-05	59	85	74	72.6667	10	18	11	13	28	44	35	35.6667	12	15	15
Cre01.g049200	10	4	-5.66667	-18	0.673806	-1.48727	-1.31469e-06	1	1	0.205474	1.76122	3.05462e-06	1	0.691056	0.0205643	-7.95839	-3.50855e-06	1	0.0751608	0.093038	2.61941	4.3693e-06	1	0.385319	0.148375	-5.35101	-2.19386e-06	1	0.489006	0.000499227	-14.0165	-6.56317e-06	1	0.00403682	3	7	4	4.66667	3	1	0	1.33333	3	5	10	6	0	0	1
Cre01.g049250	0	0	0	1	1	1	0	1	1	1	1	0	1	1	1	1	0	1	1	1	1	0	1	1	1	1	0	1	1	1	1	0	1	1	0	0	0	0	0	0	0	0	0	0	0	0	0	0	0
Cre01.g049300	39	22	-27.6667	-8.54545	9.78922e-05	-3.38661	-1.85629e-05	1	0.000880061	0.0164743	-1.80301	-1.17315e-05	1	0.128363	1.18233e-09	-6.34028	-2.21863e-05	2.09757e-05	1.50363e-08	0.102777	1.87831	6.83144e-06	1	0.414872	0.216161	-1.87216	-3.62341e-06	1	0.632656	0.00045872	-3.5165	-1.04549e-05	1	0.0037434	28	41	25	31.3333	2	8	2	4	16	8	14	12.6667	3	3	5
Cre01.g049350	17	6	10	4.33333	0.629337	-1.30116	-1.76942e-06	1	1	0.0200222	1.9681	7.40101e-06	1	0.148006	0.220653	1.49529	3.78645e-06	1	0.505111	0.0131804	2.56081	9.17043e-06	1	0.0915561	0.12376	1.94561	5.55587e-06	1	0.43494	0.322453	-1.3162	-3.61456e-06	1	0.766637	7	8	12	9	4	3	2	3	10	10	19	13	13	6	12
Cre01.g049400	20	7	-9	-4.375	0.497194	-1.48181	-3.14528e-06	1	0.956881	0.34639	-1.56299	-3.48434e-06	1	0.913121	0.0170226	-3.11582	-6.56873e-06	1	0.0639333	1	-1.05478	-3.39057e-07	1	1	0.306947	-2.10271	-3.42345e-06	1	0.762897	0.306947	-1.9935	-3.08439e-06	1	0.74059	5	9	21	11.6667	5	2	3	3.33333	10	2	4	5.33333	5	2	1
Cre01.g049450	23	6	11.6667	3.33333	0.713272	1.21546	1.72187e-06	1	1	0.783772	-1.19797	-1.3206e-06	1	1	0.0104934	2.35127	1.07986e-05	1	0.0423569	0.513716	-1.45608	-3.04247e-06	1	1	0.0818661	1.93446	9.07672e-06	1	0.32012	0.00303048	2.81674	1.21192e-05	1	0.0197753	10	8	10	9.33333	7	4	4	5	2	5	10	5.66667	25	14	11
Cre01.g049500	372	112	-290.333	-3.29211	0.000575427	-1.42703	-0.000103385	1	0.00431109	0.990549	1.00156	5.37339e-07	1	1	0.0637769	-1.19991	-5.75594e-05	1	0.192492	0.000627505	1.42925	0.000103922	1	0.00766116	0.0989632	1.18928	4.58255e-05	1	0.3715	0.0654866	-1.20178	-5.80967e-05	1	0.251343	307	486	458	417	126	114	140	126.667	333	288	288	303	278	221	281
Cre01.g049550	15	6	-11.3333	-4.77778	0.0402823	-2.06045	-6.22748e-06	1	0.156859	0.0859206	-1.64105	-4.72665e-06	1	0.395744	0.341725	-1.30546	-2.83121e-06	1	0.69982	0.72861	1.25557	1.50083e-06	1	1	0.256453	1.57834	3.39626e-06	1	0.691554	0.533248	1.25707	1.89543e-06	1	1	12	15	16	14.3333	3	5	1	3	6	6	7	6.33333	9	8	8
Cre01.g049600	15	7	10	2.42857	0.909607	1.06655	8.43735e-07	1	1	0.339662	1.30099	3.81584e-06	1	0.906703	0.107325	1.49682	6.29849e-06	1	0.293201	0.60791	1.21981	2.97211e-06	1	1	0.242062	1.40342	5.45476e-06	1	0.683821	0.575713	1.15052	2.48265e-06	1	1	14	20	11	15	9	5	7	7	18	12	13	14.3333	14	20	17
Cre01.g049650	13	4	-4.33333	-2.3	1	1.01173	7.5111e-08	1	1	0.683923	1.21114	1.3516e-06	1	1	0.642751	-1.30338	-1.49001e-06	1	1	0.790286	1.1971	1.27649e-06	1	1	0.751634	-1.31867	-1.56512e-06	1	1	0.384383	-1.57858	-2.84161e-06	1	0.857995	2	8	13	7.66667	0	4	6	3.33333	5	10	5	6.66667	4	4	5
Cre01.g049750	6	3	-3	-2.28571	1	1.0016	7.34458e-09	1	1	1	-1.16305	-6.43714e-07	1	1	1	-1.01534	-6.93579e-08	1	1	1	-1.16491	-6.51059e-07	1	1	1	-1.01696	-7.67025e-08	1	1	1	1.14548	5.74357e-07	1	1	5	7	4	5.33333	3	3	1	2.33333	2	6	2	3.33333	5	2	5
Cre01.g049826	69	40	-52	-6.57143	0.172702	-1.38167	-9.78057e-06	1	0.482202	9.69537e-05	1.98886	3.50118e-05	1	0.00203076	4.49495e-07	-3.37415	-2.49128e-05	0.00797448	4.13186e-06	2.19379e-06	2.74795	4.47924e-05	0.03892	5.23822e-05	0.00208859	-2.44208	-1.51323e-05	1	0.0175388	4.68662e-17	-6.71073	-5.99246e-05	8.31454e-13	2.45267e-15	27	51	50	42.6667	14	15	11	13.3333	47	76	61	61.3333	10	11	7
Cre01.g049900	21	13	16.3333	3.33333	1	1.0316	4.13603e-07	1	1	0.00112043	2.04962	1.37365e-05	1	0.0152318	0.0241379	1.63535	8.31489e-06	1	0.0858007	0.0124981	1.98683	1.33229e-05	1	0.0885143	0.0894814	1.58525	7.90129e-06	1	0.343509	0.309461	-1.25332	-5.42157e-06	1	0.744296	5	20	22	15.6667	4	8	9	7	22	23	25	23.3333	22	16	20
Cre01.g049950	485	286	-414.667	-5.60741	1.71597e-07	-1.79983	-0.000186354	0.0030443	2.5909e-06	8.5816e-21	-2.85284	-0.000272354	1.52246e-16	8.01296e-18	1.5443e-34	-4.21892	-0.00031995	2.73974e-30	1.15601e-32	0.000142754	-1.58506	-8.59996e-05	1	0.00212823	2.06443e-11	-2.34407	-0.000133596	3.66251e-07	9.10104e-10	0.0019942	-1.47885	-4.7596e-05	1	0.0136969	394	557	563	504.667	106	145	115	122	154	125	108	129	78	83	109
Cre01.g050000	23	11	18.6667	3.43478	0.608715	-1.19188	-2.83756e-06	1	1	0.0202821	1.58356	1.02856e-05	1	0.149429	0.0110289	1.64668	1.13982e-05	1	0.0442279	0.0116501	1.88741	1.31231e-05	1	0.0839838	0.00824863	1.96265	1.42358e-05	1	0.0549114	0.882626	1.03986	1.11262e-06	1	1	15	25	23	21	8	8	7	7.66667	26	26	21	24.3333	28	21	30
Cre01.g050050	5	1	-3	-5.5	0.38788	-2.26114	-1.78545e-06	1	0.828584	0.38788	-1.923	-1.53651e-06	1	0.960776	0.109487	-2.58705	-1.9638e-06	1	0.296552	1	1.17584	2.48944e-07	1	1	1	-1.14413	-1.7835e-07	1	1	0.68756	-1.34532	-4.27294e-07	1	1	2	5	4	3.66667	1	0	1	0.666667	1	1	2	1.33333	1	0	2
Cre01.g050100	65	21	-35.3333	-1.67089	3.71823e-05	1.95088	6.8249e-05	0.659651	0.000372054	0.0342292	1.40519	2.90824e-05	1	0.216956	0.240584	-1.22651	-1.3255e-05	1	0.53776	0.0442051	-1.38834	-3.91666e-05	1	0.225357	2.74923e-07	-2.39276	-8.1504e-05	0.00487741	6.16613e-06	0.00130027	-1.72347	-4.23374e-05	1	0.00941939	75	97	85	85.6667	87	73	59	73	73	108	83	88	66	43	49
Cre01.g050150	3	2	-2.33333	#DIV/0!	0.0625399	-14.6706	-1.94665e-06	1	0.224418	0.726632	-1.62685	-8.0494e-07	1	1	1	1.29127	6.08469e-07	1	1	0.250048	9.01781	1.14171e-06	1	0.718665	0.015646	18.9437	2.55511e-06	1	0.0915183	0.507938	2.1007	1.41341e-06	1	0.990305	3	1	3	2.33333	0	0	0	0	1	1	1	1	2	2	3
Cre01.g050200	1	0	-0.333333	#DIV/0!	1	1.85355	3.58676e-07	1	1	1	-2.95105	-2.77822e-07	1	1	1	-2.95105	-2.77822e-07	1	1	1	-5.46991	-6.36498e-07	1	1	1	-5.46991	-6.36498e-07	1	1	1	1	0	1	1	0	1	0	0.333333	0	0	1	0.333333	0	0	0	0	0	0	0
Cre01.g050300	0	0	0	1	1	1	0	1	1	1	1	0	1	1	1	1	0	1	1	1	1	0	1	1	1	1	0	1	1	1	1	0	1	1	0	0	0	0	0	0	0	0	0	0	0	0	0	0	0
Cre01.g050316	14	5	-8.33333	-2.5625	0.788071	-1.11755	-1.21416e-06	1	1	0.684007	-1.15003	-1.50592e-06	1	1	0.895876	1.05587	6.44961e-07	1	1	1	-1.02907	-2.91758e-07	1	1	0.689409	1.17999	1.85912e-06	1	1	0.590708	1.21429	2.15088e-06	1	1	10	17	14	13.6667	5	3	8	5.33333	8	9	9	8.66667	11	9	13
Cre01.g050350	3	1	1	2	0.45323	2.10142	1.07573e-06	1	0.915161	0.289188	2.4837	1.44909e-06	1	0.827842	0.45323	2.01444	9.90782e-07	1	0.846891	1	1.18191	3.73361e-07	1	1	1	-1.04318	-8.49494e-08	1	1	1	-1.23295	-4.58311e-07	1	1	2	1	0	1	1	1	1	1	3	2	1	2	2	1	2
Cre01.g050400	25	11	17	4.1875	0.619653	-1.1999	-2.06344e-06	1	1	1	1.0245	3.03499e-07	1	1	0.00209907	1.98952	1.22563e-05	1	0.0102447	0.619653	1.2293	2.36694e-06	1	1	0.00209907	2.38722	1.43197e-05	1	0.0175991	0.00449744	1.94194	1.19528e-05	1	0.0277721	13	19	12	14.6667	3	5	8	5.33333	11	15	7	11	28	16	23
Cre01.g050451	3	2	0.666667	2	0.408825	2.95603	1.35728e-06	1	0.856413	0.408825	2.40394	9.74191e-07	1	0.988719	0.408825	2.37001	9.50641e-07	1	0.787253	1	-1.22966	-3.8309e-07	1	1	1	-1.24727	-4.06641e-07	1	1	1	-1.01432	-2.35502e-08	1	1	0	0	2	0.666667	1	0	2	1	0	3	1	1.33333	2	2	0
Cre01.g050500	7	2	2.66667	3	1	-1.08554	-2.29871e-07	1	1	1	-1.04078	-1.14294e-07	1	1	0.503166	1.55225	1.61101e-06	1	0.896444	1	1.04301	1.15577e-07	1	1	0.503166	1.68503	1.84088e-06	1	1	0.503166	1.61555	1.72531e-06	1	0.988989	2	4	4	3.33333	0	3	1	1.33333	3	3	1	2.33333	7	2	3
Cre01.g050550	178	83	-107.333	-1.71239	0.0426546	1.35716	7.59169e-05	1	0.164615	0.494058	1.10793	2.29405e-05	1	1	0.1436	1.2398	5.09709e-05	1	0.36342	0.183496	-1.22495	-5.29764e-05	1	0.599856	0.567248	-1.09466	-2.4946e-05	1	1	0.44295	1.11903	2.80304e-05	1	0.938822	173	311	290	258	160	159	133	150.667	215	221	183	206.333	256	238	201
Cre01.g050600	11	7	6.33333	4.8	1	-1.12756	-4.2387e-07	1	1	0.055539	2.38683	5.19615e-06	1	0.299762	0.055539	2.36658	5.12026e-06	1	0.172318	0.055539	2.6913	5.62002e-06	1	0.267096	0.055539	2.66846	5.54413e-06	1	0.24239	1	-1.00856	-7.58898e-08	1	1	3	10	0	4.33333	1	1	3	1.66667	4	9	10	7.66667	7	6	11
Cre01.g050608	2	2	-1.33333	#DIV/0!	0.250048	-8.81176	-1.11236e-06	1	0.620173	1	1.32669	4.09924e-07	1	1	0.625048	-2.47292	-7.4736e-07	1	1	0.125048	11.6905	1.52229e-06	1	0.467066	1	3.5633	3.65004e-07	1	1	0.37508	-3.28081	-1.15728e-06	1	0.845917	2	0	2	1.33333	0	0	0	0	1	1	2	1.33333	0	0	1
Cre01.g050616	0	0	0	1	1	1	0	1	1	1	1	0	1	1	1	1	0	1	1	1	1	0	1	1	1	1	0	1	1	1	1	0	1	1	0	0	0	0	0	0	0	0	0	0	0	0	0	0	0
Cre01.g050624	0	0	0	1	1	1	0	1	1	1	1	0	1	1	1	1	0	1	1	1	1	0	1	1	1	1	0	1	1	1	1	0	1	1	0	0	0	0	0	0	0	0	0	0	0	0	0	0	0
Cre01.g050650	33	19	-24.3333	-13.1667	0.000344158	-2.84066	-1.43261e-05	1	0.00273064	0.2983	-1.25256	-4.45797e-06	1	0.840785	4.39658e-12	-9.47921	-1.97769e-05	7.79997e-08	7.08444e-11	0.0121096	2.26789	9.86817e-06	1	0.086176	0.018317	-3.33697	-5.45074e-06	1	0.103689	1.75488e-08	-7.56789	-1.53189e-05	0.000311334	3.38406e-07	22	34	23	26.3333	4	6	2	4	14	18	14	15.3333	1	2	3
Cre01.g050700	4	2	-1.33333	-5	0.448031	2.6372	2.04861e-06	1	0.911765	0.660432	-2.4045	-7.3089e-07	1	1	1	-1.02282	-2.79193e-08	1	1	0.128663	-6.34114	-2.7795e-06	1	0.476238	0.448031	-2.69739	-2.07652e-06	1	0.975194	0.660432	2.35084	7.02971e-07	1	1	1	3	0	1.33333	0	1	4	1.66667	1	0	0	0.333333	2	0	1
Cre01.g050750	2	1	-1.33333	#DIV/0!	1	-1.61053	-4.75649e-07	1	1	1	-1.38869	-3.51194e-07	1	1	0.250048	-8.81147	-1.11232e-06	1	0.549975	1	1.15975	1.24454e-07	1	1	1	-5.47115	-6.36675e-07	1	1	0.500032	-6.34515	-7.61129e-07	1	0.987511	1	2	1	1.33333	1	0	0	0.333333	1	1	0	0.666667	0	0	0
Cre01.g050800	2	2	-1.33333	-5	0.68756	-1.96753	-7.53771e-07	1	1	0.68756	-1.69652	-6.29315e-07	1	1	1	-1.2387	-2.95376e-07	1	1	1	1.15975	1.24455e-07	1	1	1	1.58839	4.58394e-07	1	1	1	1.3696	3.33939e-07	1	1	2	2	1	1.66667	0	0	1	0.333333	2	0	0	0.666667	1	1	1
Cre01.g050850	120	46	-92.6667	-8.51351	7.33127e-13	-3.68509	-6.36507e-05	1.30064e-08	2.19332e-11	0.0355431	-1.32942	-2.16462e-05	1	0.222091	1.44374e-07	-2.15386	-4.6798e-05	0.00256134	1.42773e-06	1.82123e-07	2.77195	4.20044e-05	0.00323105	5.5804e-06	0.0109306	1.71093	1.68527e-05	1	0.0694545	0.00247045	-1.62014	-2.51518e-05	1	0.0165765	79	132	104	105	13	12	12	12.3333	55	58	59	57.3333	38	33	39
Cre01.g050900	13	4	3.66667	2.375	0.064338	3.06633	4.80424e-06	1	0.229385	0.210351	2.17408	2.72974e-06	1	0.699713	0.0476001	2.93901	4.50823e-06	1	0.151638	0.561265	-1.4104	-2.07449e-06	1	1	0.896823	-1.04332	-2.96008e-07	1	1	0.561265	1.35184	1.77848e-06	1	1	0	6	2	2.66667	2	5	4	3.66667	5	7	1	4.33333	3	3	13
Cre01.g050950	185	88	118.333	3.66917	4.29241e-09	3.30837	8.53906e-05	7.61517e-05	8.02442e-08	1.7171e-12	3.99586	0.000110822	3.04632e-08	3.5839e-10	1.95325e-15	4.75668	0.000138966	3.46525e-11	4.27809e-14	0.323241	1.2078	2.54315e-05	1	0.828582	0.0534162	1.43777	5.35753e-05	1	0.234976	0.34238	1.1904	2.81438e-05	1	0.801236	34	42	57	44.3333	81	71	39	63.6667	98	142	145	128.333	155	114	219
Cre01.g051000	7	2	3	2.5	0.435454	1.68103	1.60605e-06	1	0.893154	1	1.02875	6.77972e-08	1	1	0.106874	2.36888	3.22818e-06	1	0.292272	0.616759	-1.63406	-1.53825e-06	1	1	0.689671	1.40918	1.62213e-06	1	1	0.181286	2.30268	3.16038e-06	1	0.525522	0	4	4	2.66667	3	2	1	2	2	2	2	2	7	1	7
Cre01.g051050	172	126	-153.667	-39.4167	2.24814e-27	-6.41828	-0.000111165	3.98842e-23	2.33241e-25	4.36471e-05	-1.68317	-5.34472e-05	0.774342	0.00102971	2.54462e-63	-29.097	-0.000127156	4.5144e-59	7.05376e-61	5.18862e-12	3.81321	5.77176e-05	9.20513e-08	3.54043e-10	1.14551e-05	-4.53346	-1.5991e-05	0.203225	0.000180484	3.10508e-35	-17.287	-7.37086e-05	5.50872e-31	8.47495e-33	132	175	166	157.667	9	17	6	10.6667	72	64	69	68.3333	5	3	4
Cre01.g051100	15	6	6	2	0.753944	1.17674	1.74742e-06	1	1	0.546955	-1.27709	-2.14518e-06	1	1	0.48614	1.35196	3.47974e-06	1	0.891894	0.355846	-1.50281	-3.8926e-06	1	0.87962	0.776313	1.1489	1.73232e-06	1	1	0.159859	1.72657	5.62491e-06	1	0.482814	18	8	8	11.3333	8	7	3	6	7	8	5	6.66667	6	13	17
Cre01.g051137	0	0	0	1	1	1	0	1	1	1	1	0	1	1	1	1	0	1	1	1	1	0	1	1	1	1	0	1	1	1	1	0	1	1	0	0	0	0	0	0	0	0	0	0	0	0	0	0	0
Cre01.g051174	6	2	-2.66667	#DIV/0!	0.772238	-1.62102	-8.77511e-07	1	1	1	-1.37605	-6.25956e-07	1	1	0.0585089	-16.0856	-2.14813e-06	1	0.179898	1	1.17803	2.51554e-07	1	1	0.288233	-9.92313	-1.27062e-06	1	0.73766	0.164118	-11.6897	-1.52217e-06	1	0.491992	0	6	2	2.66667	0	2	0	0.666667	1	2	1	1.33333	0	0	0
Cre01.g051211	1	0	-0.333333	#DIV/0!	1	-2.95294	-2.78092e-07	1	1	1	1.24372	1.02481e-07	1	1	1	-2.95294	-2.78092e-07	1	1	1	3.67263	3.80572e-07	1	1	1	1	0	1	1	1	-3.67263	-3.80572e-07	1	1	1	0	0	0.333333	0	0	0	0	0	0	1	0.333333	0	0	0
Cre01.g051250	147	88	-122.667	-31.6667	7.94422e-20	-5.6609	-8.6687e-05	1.40938e-15	4.63613e-18	3.75155e-08	-2.1918	-5.72495e-05	0.000665562	2.31098e-06	5.05553e-52	-23.3088	-0.000100769	8.96902e-48	8.38226e-50	1.62679e-05	2.58276	2.94375e-05	0.288608	0.000314046	2.78903e-05	-4.11751	-1.40818e-05	0.494802	0.000402934	2.64088e-20	-10.6346	-4.35192e-05	4.68519e-16	1.95216e-18	95	150	135	126.667	7	14	8	9.66667	44	48	34	42	3	3	6
Cre01.g051300	16	8	-12.3333	-8.4	0.703143	-1.14646	-1.51287e-06	1	1	0.353909	-1.3313	-2.94712e-06	1	0.926336	1.37229e-05	-6.00615	-9.87099e-06	0.243457	0.000102595	0.780007	-1.16123	-1.43425e-06	1	1	0.00120155	-5.23889	-8.35812e-06	1	0.0109993	0.00193583	-4.5115	-6.92387e-06	1	0.0133758	14	17	11	14	6	3	7	5.33333	6	11	6	7.66667	1	3	1
Cre01.g051350	3	1	-1	#DIV/0!	0.541597	-6.89519	-8.39452e-07	1	0.995903	1	1.28476	2.79593e-07	1	1	0.541597	-6.89519	-8.39452e-07	1	0.936772	0.312396	8.85868	1.11905e-06	1	0.810976	1	1	0	1	1	0.312396	-8.85868	-1.11905e-06	1	0.749251	1	0	2	1	0	0	0	0	3	0	0	1	0	0	0
Cre01.g051400	137	41	96.6667	7.04167	0.247741	1.3179	7.39272e-06	1	0.620173	0.884129	1.04917	1.14335e-06	1	1	5.217e-19	5.2	9.76691e-05	9.25547e-15	1.48325e-17	0.387107	-1.25614	-6.24936e-06	1	0.9254	7.31912e-12	3.94566	9.02764e-05	1.29848e-07	3.48802e-10	5.9587e-17	4.95631	9.65258e-05	1.05713e-12	3.08202e-15	24	25	34	27.6667	11	17	20	16	26	25	13	21.3333	129	61	148
Cre01.g051450	7	4	-4	-2	0.522918	1.32848	2.2391e-06	1	0.97491	0.345362	-1.44752	-2.10746e-06	1	0.911411	0.511878	1.25257	1.72166e-06	1	0.902885	0.110547	-1.923	-4.34656e-06	1	0.434761	1	-1.0606	-5.17443e-07	1	1	0.110547	1.81312	3.82911e-06	1	0.372995	8	9	7	8	4	4	6	4.66667	4	5	3	4	10	6	7
Cre01.g051466	1	0	-0.333333	#DIV/0!	1	-2.95606	-2.78535e-07	1	1	1	-2.95606	-2.78535e-07	1	1	1	1.20731	8.72617e-08	1	1	1	1	0	1	1	1	3.56887	3.65797e-07	1	1	1	3.56887	3.65797e-07	1	1	1	0	0	0.333333	0	0	0	0	0	0	0	0	0	1	0
Cre01.g051482	1	0	0.333333	#DIV/0!	1	5.46939	6.36424e-07	1	1	1	1	0	1	1	1	3.55534	3.6387e-07	1	1	1	-5.46939	-6.36424e-07	1	1	1	-1.53836	-2.72554e-07	1	1	1	3.55534	3.6387e-07	1	1	0	0	0	0	0	0	1	0.333333	0	0	0	0	0	0	1
Cre01.g051500	1394	849	849.667	2.07735	4.91303e-09	1.65586	0.000597747	8.71621e-05	9.10785e-08	3.69373e-17	2.04906	0.000956106	6.55305e-13	1.98577e-14	1.00406e-14	1.93296	0.000850293	1.7813e-10	2.07854e-13	0.0127241	1.23746	0.000358359	1	0.0898463	0.0711252	1.16735	0.000252547	1	0.289677	0.487835	-1.06006	-0.000105812	1	0.987511	836	1171	1290	1099	822	834	710	788.667	1781	1685	1449	1638.33	1577	1187	2104
Cre01.g051550	7	5	-1.33333	-1.44444	0.171059	2.05434	3.66314e-06	1	0.478443	0.448882	1.47443	1.64833e-06	1	1	1	-1.0173	-5.90947e-08	1	1	0.651566	-1.39331	-2.0148e-06	1	1	0.171059	-2.08988	-3.72223e-06	1	0.541604	0.448882	-1.49994	-1.70743e-06	1	0.947261	3	1	8	4	2	7	2	3.66667	3	3	7	4.33333	3	2	4
Cre01.g051625	4	2	1.66667	3.5	1	1.14157	1.75369e-07	1	1	0.232726	2.25087	1.54954e-06	1	0.741388	1	1.34257	4.24362e-07	1	1	0.406103	1.97174	1.37417e-06	1	0.951739	1	1.17607	2.48993e-07	1	1	0.603354	-1.67654	-1.12517e-06	1	1	0	2	2	1.33333	0	2	0	0.666667	4	2	1	2.33333	1	3	0
Cre01.g051700	15	5	-7.33333	-3.2	0.572204	-1.38124	-2.48293e-06	1	1	0.314135	-1.44288	-2.76119e-06	1	0.864711	0.179901	-1.71363	-3.74622e-06	1	0.432411	1	-1.04463	-2.7826e-07	1	1	0.736417	-1.24065	-1.26329e-06	1	1	0.863664	-1.18764	-9.85029e-07	1	1	7	17	8	10.6667	4	3	3	3.33333	3	9	4	5.33333	8	2	4
Cre01.g051750	100	49	-78.3333	-40.1667	2.12026e-13	-5.73393	-5.49055e-05	3.76155e-09	6.69315e-12	1.0093e-05	-2.17582	-3.59388e-05	0.179061	0.000292583	9.63899e-34	-28.5194	-6.41719e-05	1.71005e-29	6.84021e-32	0.000410202	2.6353	1.89667e-05	1	0.00534316	0.000383109	-4.9738	-9.26641e-06	1	0.0040895	1.49366e-14	-13.1075	-2.82331e-05	2.64989e-10	5.94147e-13	53	101	87	80.3333	4	10	4	6	32	23	25	26.6667	3	1	2
Cre01.g051800	15	6	6.66667	2.81818	0.87559	-1.111	-7.92981e-07	1	1	0.557313	1.2158	1.71279e-06	1	1	0.262215	1.4372	3.46998e-06	1	0.571703	0.457375	1.35076	2.50577e-06	1	1	0.262215	1.59674	4.26296e-06	1	0.702499	0.691207	1.1821	1.75719e-06	1	1	9	7	12	9.33333	2	5	4	3.66667	9	11	5	8.33333	8	6	17
Cre01.g051850	3	1	-1.33333	-5	0.68756	-1.96747	-7.53723e-07	1	1	0.68756	-1.69645	-6.29264e-07	1	1	0.37508	-3.0207	-1.02536e-06	1	0.742004	1	1.15975	1.24459e-07	1	1	1	-1.53532	-2.71638e-07	1	1	1	-1.7806	-3.96097e-07	1	1	1	1	3	1.66667	0	1	0	0.333333	1	1	0	0.666667	0	1	0
Cre01.g051875	0	0	0	1	1	1	0	1	1	1	1	0	1	1	1	1	0	1	1	1	1	0	1	1	1	1	0	1	1	1	1	0	1	1	0	0	0	0	0	0	0	0	0	0	0	0	0	0	0
Cre01.g051900	141	79	107.333	3.45802	0.00692847	-1.40985	-3.42295e-05	1	0.0378909	0.143522	-1.17759	-1.77573e-05	1	0.550857	0.00106239	1.40458	4.76371e-05	1	0.00553209	0.185835	1.19723	1.64722e-05	1	0.604605	3.47748e-08	1.98025	8.18666e-05	0.000616939	9.13984e-07	4.7293e-06	1.65402	6.53944e-05	0.0839025	5.88586e-05	117	143	163	141	39	46	46	43.6667	90	81	91	87.3333	160	113	180
Cre01.g051950	25	9	17	6.66667	0.189576	2.21326	3.2129e-06	1	0.511601	0.355049	1.63471	1.68079e-06	1	0.928668	4.34001e-10	8.28774	1.9299e-05	7.6996e-06	5.77182e-09	0.696299	-1.35392	-1.53211e-06	1	1	0.000155419	3.74458	1.60861e-05	1	0.00186935	8.00118e-07	5.06987	1.76182e-05	0.0141949	1.15032e-05	3	5	1	3	0	3	6	3	3	5	3	3.66667	25	12	23
Cre01.g052000	28	9	14.3333	1.91489	0.000221005	2.28352	2.08078e-05	1	0.00182705	0.70052	1.11329	1.83668e-06	1	1	0.000883693	2.0111	1.63916e-05	1	0.00469694	0.00201666	-2.05114	-1.89712e-05	1	0.0203397	0.538182	-1.13546	-4.41629e-06	1	1	0.00788855	1.80644	1.45549e-05	1	0.0448273	13	22	23	19.3333	14	20	24	19.3333	14	17	16	15.6667	34	15	41
Cre01.g052050	6	3	4	3.4	0.814636	-1.21339	-7.09672e-07	1	1	0.229896	1.63851	2.57667e-06	1	0.735703	0.405221	1.39209	1.58225e-06	1	0.782436	0.229896	1.98815	3.28634e-06	1	0.69474	0.405221	1.68914	2.29192e-06	1	0.912892	0.855674	-1.17702	-9.94418e-07	1	1	3	6	5	4.66667	2	1	2	1.66667	6	5	6	5.66667	3	5	7
Cre01.g052100	90	33	60.6667	2.05814	9.79814e-09	2.21455	6.0138e-05	0.000173829	1.76183e-07	2.42908e-07	1.95139	4.7108e-05	0.00430944	1.18391e-05	7.66061e-15	2.62458	8.04407e-05	1.35907e-10	1.60457e-13	0.340468	-1.13485	-1.303e-05	1	0.856045	0.176289	1.18515	2.03027e-05	1	0.553841	0.0118152	1.34498	3.33327e-05	1	0.0629093	45	65	68	59.3333	54	64	54	57.3333	91	96	67	84.6667	122	97	135
Cre01.g052150	39	26	-33	-20.8	2.13741e-08	-4.94911	-2.31905e-05	0.000379199	3.6887e-07	1.06115e-05	-2.35893	-1.67425e-05	0.188259	0.00030512	5.9799e-19	-14.771	-2.70953e-05	1.06089e-14	1.68932e-17	0.0406675	2.09803	6.44801e-06	1	0.211889	0.0966887	-2.98458	-3.90478e-06	1	0.365435	3.64945e-06	-6.26174	-1.03528e-05	0.0647449	4.67478e-05	29	40	35	34.6667	2	3	4	3	11	12	9	10.6667	3	1	1
Cre01.g052200	5	1	-2.33333	#DIV/0!	0.0625399	-14.6697	-1.94652e-06	1	0.224418	1	-1.25486	-4.24254e-07	1	1	1	-1.06173	-1.21452e-07	1	1	0.125048	11.6903	1.52226e-06	1	0.467066	0.0625399	13.8168	1.82506e-06	1	0.264109	1	1.1819	3.02802e-07	1	1	1	1	5	2.33333	0	0	0	0	2	1	1	1.33333	2	1	2
Cre01.g052250	48	23	-39.3333	-5.91667	3.96661e-05	-2.56391	-2.41328e-05	0.703717	0.000393798	0.0120689	-1.5655	-1.42915e-05	1	0.101093	0.000507896	-1.85847	-1.82754e-05	1	0.00283977	0.0608708	1.63776	9.84128e-06	1	0.287057	0.254107	1.37959	5.8574e-06	1	0.687744	0.452996	-1.18714	-3.98388e-06	1	0.949655	37	51	54	47.3333	10	8	6	8	24	19	23	22	20	14	24
Cre01.g052300	15	9	-11.3333	-4.4	0.0934195	-1.9084	-5.90836e-06	1	0.304381	0.166365	-1.52734	-4.28561e-06	1	0.605431	0.0934195	-1.60178	-4.66329e-06	1	0.260869	0.642212	1.2495	1.62276e-06	1	1	0.753083	1.19143	1.24507e-06	1	1	1	-1.04874	-3.77681e-07	1	1	14	13	17	14.6667	2	2	6	3.33333	11	3	7	7	5	4	12
Cre01.g052350	12	4	5.33333	3.66667	0.443987	-1.50927	-2.01887e-06	1	0.905406	0.338835	1.41921	2.50821e-06	1	0.905761	0.616072	1.24197	1.44772e-06	1	1	0.129943	2.14197	4.52708e-06	1	0.479476	0.288456	1.87446	3.46659e-06	1	0.73766	0.764577	-1.14272	-1.0605e-06	1	1	6	9	6	7	3	2	1	2	13	5	4	7.33333	8	4	8
Cre01.g052400	5	1	2.66667	3.66667	1	-1.01753	-3.59944e-08	1	1	1	1.16194	3.38301e-07	1	1	0.125117	1.9994	2.08781e-06	1	0.326092	1	1.18231	3.74295e-07	1	1	0.218904	2.03446	2.12381e-06	1	0.638688	0.342198	1.72075	1.74951e-06	1	0.800916	2	3	2	2.33333	2	1	0	1	1	2	3	2	4	5	2
Cre01.g052450	11	5	7	3.1	0.743124	-1.2608	-1.69759e-06	1	1	0.153049	1.45495	3.73363e-06	1	0.571148	0.38241	1.30721	2.52119e-06	1	0.751893	0.11195	1.8344	5.43122e-06	1	0.43853	0.174776	1.64813	4.21878e-06	1	0.550648	0.791738	-1.11302	-1.21245e-06	1	1	8	12	9	9.66667	4	4	2	3.33333	11	7	13	10.3333	9	8	12
Cre01.g052500	8	6	5.33333	5	1	-1.01837	-7.27809e-08	1	1	0.17976	-2.424	-2.3705e-06	1	0.633739	0.0874395	1.8445	3.40771e-06	1	0.246859	0.267046	-2.38028	-2.29772e-06	1	0.745841	0.20092	1.87838	3.48049e-06	1	0.602421	0.00261744	4.47107	5.77821e-06	1	0.0173204	1	6	7	4.66667	1	3	2	2	0	3	1	1.33333	8	5	7
Cre01.g052550	15	10	-12	-4.6	0.22607	-1.53783	-4.52491e-06	1	0.584735	0.00111998	-3.26945	-8.98089e-06	1	0.0152318	0.102681	-1.66717	-5.1776e-06	1	0.282341	0.160498	-2.12601	-4.45599e-06	1	0.550968	1	-1.0841	-6.52697e-07	1	1	0.160498	1.96108	3.80329e-06	1	0.484164	13	16	17	15.3333	2	8	3	4.33333	2	2	6	3.33333	4	5	12
Cre01.g052601	1	1	0.666667	#DIV/0!	1	-2.95285	-2.78079e-07	1	1	1	2.14882	4.8305e-07	1	1	1	-2.95285	-2.78079e-07	1	1	0.500032	6.34515	7.61129e-07	1	1	1	1	0	1	1	0.500032	-6.34515	-7.61129e-07	1	0.987511	0	0	1	0.333333	0	0	0	0	1	1	0	0.666667	0	0	0
Cre01.g052650	11	7	-6.66667	-3.85714	0.284656	-1.66244	-3.0468e-06	1	0.679689	0.365362	1.31242	2.38884e-06	1	0.941724	0.380787	-1.36134	-2.02953e-06	1	0.749367	0.0755856	2.18183	5.43564e-06	1	0.331757	0.845989	1.22118	1.01727e-06	1	1	0.0755856	-1.78666	-4.41837e-06	1	0.279834	5	10	12	9	3	3	1	2.33333	9	12	5	8.66667	6	3	6
Cre01.g052750	24	12	-18.6667	-7.22222	0.000634355	-3.10397	-1.23474e-05	1	0.00470292	0.145437	-1.47687	-5.88178e-06	1	0.554851	3.09531e-05	-3.24569	-1.26036e-05	0.549139	0.000218519	0.0353836	2.10172	6.46558e-06	1	0.190687	1	-1.04566	-2.56255e-07	1	1	0.014123	-2.19769	-6.72184e-06	1	0.0727383	18	23	24	21.6667	0	7	2	3	11	8	13	10.6667	6	3	6
Cre01.g052800	4	2	-1.66667	-3.5	0.73309	-1.47216	-6.6816e-07	1	1	1	1.16421	3.42093e-07	1	1	1	-1.05934	-1.1669e-07	1	1	0.519563	1.7139	1.01025e-06	1	1	0.73309	1.3897	5.5147e-07	1	1	1	-1.23329	-4.58782e-07	1	1	1	4	2	2.33333	0	1	1	0.666667	1	4	1	2	0	2	3
Cre01.g052850	2	1	-0.666667	#DIV/0!	0.625048	2.02669	7.17194e-07	1	1	1	-1.33576	-1.75588e-07	1	1	1	-4.90567	-5.56153e-07	1	1	0.625048	-2.70717	-8.92783e-07	1	1	0.250048	-9.94228	-1.27335e-06	1	0.683821	1	-3.67257	-3.80564e-07	1	1	0	0	2	0.666667	1	1	0	0.666667	1	0	0	0.333333	0	0	0
Cre01.g052950	2	1	-1	-4	1	-1.61053	-4.75649e-07	1	1	0.625048	-2.39926	-7.31759e-07	1	1	1	-1.01395	-1.72605e-08	1	1	1	-1.48973	-2.5611e-07	1	1	1	1.58838	4.58388e-07	1	1	0.625048	2.36626	7.14498e-07	1	1	1	2	1	1.33333	1	0	0	0.333333	1	0	0	0.333333	1	1	1
Cre01.g053000	121	60	82.3333	12.7619	4.30902e-11	-5.10315	-5.53269e-05	7.64464e-07	1.03167e-09	9.17062e-08	-3.00619	-4.59212e-05	0.00162696	5.16495e-06	0.0538325	1.41527	2.85748e-05	1	0.16761	0.0753579	1.69755	9.40571e-06	1	0.330922	6.35562e-16	7.22231	8.39017e-05	1.12755e-11	5.42092e-14	1.60637e-12	4.25456	7.4496e-05	2.84986e-08	5.14415e-11	69	113	65	82.3333	3	8	10	7	22	26	12	20	72	72	124
Cre01.g053050	0	0	0	1	1	1	0	1	1	1	1	0	1	1	1	1	0	1	1	1	1	0	1	1	1	1	0	1	1	1	1	0	1	1	0	0	0	0	0	0	0	0	0	0	0	0	0	0	0
Cre01.g053100	4	2	-2	-7	0.737369	-1.46902	-6.64184e-07	1	1	0.233136	-3.97851	-1.55741e-06	1	0.742294	0.469576	-1.69914	-8.55973e-07	1	0.868782	0.632634	-2.70828	-8.93231e-07	1	1	1	-1.15665	-1.91789e-07	1	1	0.632634	2.34149	7.01442e-07	1	1	1	2	4	2.33333	1	0	1	0.666667	0	1	0	0.333333	0	0	3
Cre01.g053150	33	19	25	19.75	0.492484	-1.70214	-1.88786e-06	1	0.956881	1	-1.05669	-2.4552e-07	1	1	3.2223e-12	6.34421	2.44581e-05	5.71668e-08	5.2543e-11	0.492484	1.61083	1.64234e-06	1	1	7.13517e-10	10.7988	2.6346e-05	1.26585e-05	2.50081e-08	4.59312e-11	6.70385	2.47037e-05	8.14866e-07	1.22906e-09	2	5	9	5.33333	1	1	2	1.33333	1	7	3	3.66667	21	24	34
Cre01.g053200	4	2	1.33333	2.33333	1	1.33899	5.19606e-07	1	1	0.343907	1.83092	1.27363e-06	1	0.909414	0.726632	1.52168	7.99628e-07	1	1	0.7745	1.36739	7.54021e-07	1	1	1	1.13644	2.80022e-07	1	1	0.7745	-1.20322	-4.73999e-07	1	1	1	0	4	1.66667	0	2	1	1	1	3	3	2.33333	2	1	3
Cre01.g053250	23	9	-16.3333	-3.88235	0.0842037	-1.68916	-7.55839e-06	1	0.279798	0.301861	-1.26743	-3.909e-06	1	0.843746	0.415279	-1.19741	-3.05429e-06	1	0.796459	0.344661	1.33274	3.64939e-06	1	0.862429	0.29951	1.41067	4.5041e-06	1	0.75236	0.912511	1.05847	8.54706e-07	1	1	21	27	18	22	6	7	4	5.66667	10	14	14	12.6667	18	9	15
Cre01.g053288	16	5	8.33333	26	0.823204	-1.29692	-9.87122e-07	1	1	0.00806522	-8.24947	-3.78901e-06	1	0.0737552	0.0525146	2.20073	5.17716e-06	1	0.164083	0.0764189	-6.36082	-2.80189e-06	1	0.334422	0.0525146	2.85417	6.16428e-06	1	0.232045	9.36031e-06	18.1549	8.96617e-06	0.166061	0.000110781	4	6	5	5	1	2	2	1.66667	1	0	0	0.333333	6	4	16
Cre01.g053300	5	2	-1.33333	-1.8	0.790742	1.25725	6.80474e-07	1	1	1	-1.29334	-5.99952e-07	1	1	1	1.15748	4.16558e-07	1	1	0.581423	-1.62604	-1.28043e-06	1	1	1	-1.0862	-2.63916e-07	1	1	0.774612	1.497	1.01651e-06	1	1	3	3	3	3	1	1	3	1.66667	1	2	2	1.66667	1	1	6
Cre01.g053350	6	2	2.33333	2.75	0.543796	1.76243	1.16438e-06	1	0.998188	0.389119	1.83983	1.28258e-06	1	0.96241	0.0928378	2.80418	2.75533e-06	1	0.259809	1	1.04391	1.18199e-07	1	1	0.547405	1.59109	1.59095e-06	1	1	0.547405	1.52415	1.47275e-06	1	1	1	4	0	1.66667	2	0	2	1.33333	3	1	3	2.33333	2	6	3
Cre01.g053360	2	0	0.666667	#DIV/0!	1	1	0	1	1	0.568924	6.22469	7.43977e-07	1	1	1	1	0	1	1	0.568924	6.22469	7.43977e-07	1	1	1	1	0	1	1	0.568924	-6.22469	-7.43977e-07	1	1	0	0	0	0	0	0	0	0	2	0	0	0.666667	0	0	0
Cre01.g053450	30	14	-17	-2.54545	0.758708	-1.10762	-2.27898e-06	1	1	0.520394	1.14744	3.4584e-06	1	1	0.02899	-1.65357	-9.27086e-06	1	0.100579	0.342324	1.27093	5.73737e-06	1	0.859735	0.137769	-1.49291	-6.99189e-06	1	0.465163	0.00604421	-1.89737	-1.27293e-05	1	0.035911	22	35	27	28	13	12	8	11	15	27	28	23.3333	14	5	20
Cre01.g053500	20	9	-12	-3.11765	0.331432	-1.35924	-3.93966e-06	1	0.747988	0.275759	-1.33743	-3.76079e-06	1	0.808502	0.674992	-1.16016	-2.05781e-06	1	1	1	1.01631	1.78866e-07	1	1	0.73195	1.1716	1.88185e-06	1	1	0.644454	1.15279	1.70298e-06	1	1	16	24	13	17.6667	6	4	7	5.66667	16	6	7	9.66667	8	9	18
Cre01.g053550	5	2	-3.33333	-11	0.245235	-2.25422	-1.77508e-06	1	0.620173	0.0454656	-6.09448	-2.66689e-06	1	0.261545	0.122381	-3.65429	-2.31732e-06	1	0.324926	0.630493	-2.70359	-8.91803e-07	1	1	1	-1.62109	-5.4224e-07	1	1	1	1.66776	3.49563e-07	1	1	2	5	4	3.66667	0	2	0	0.666667	0	0	1	0.333333	2	0	0
Cre01.g053600	3	2	-1.33333	-5	1	-1.9629	-7.49397e-07	1	1	1	-1.18071	-2.33809e-07	1	1	1	-1.25014	-3.05675e-07	1	1	1	1.66248	5.15588e-07	1	1	1	1.57014	4.43722e-07	1	1	1	-1.05881	-7.18661e-08	1	1	1	2	2	1.66667	0	0	1	0.333333	0	0	3	1	1	0	2
Cre01.g053700	2	0	0.666667	#DIV/0!	1	1	0	1	1	0.541944	6.33179	7.59227e-07	1	1	1	3.47075	3.51826e-07	1	1	0.541944	6.33179	7.59227e-07	1	1	1	3.47075	3.51826e-07	1	1	1	-1.82433	-4.07401e-07	1	1	0	0	0	0	0	0	0	0	0	2	0	0.666667	0	0	1
Cre01.g053750	6	1	2	4	1	1.09243	1.19466e-07	1	1	1	1.27812	3.59473e-07	1	1	0.431453	2.38859	1.79476e-06	1	0.818302	1	1.16998	2.40007e-07	1	1	0.431453	2.18649	1.6753e-06	1	0.950385	0.624206	1.86883	1.43529e-06	1	1	3	1	0	1.33333	0	1	1	0.666667	2	2	0	1.33333	6	1	1
Cre01.g053800	6	2	-3	-4	0.441269	-1.70736	-1.45084e-06	1	0.90201	1	1.12741	4.46193e-07	1	1	0.621523	-1.29808	-8.04155e-07	1	1	0.321099	1.92491	1.89704e-06	1	0.824277	1	1.3153	6.46688e-07	1	1	0.473592	-1.46348	-1.25035e-06	1	0.9752	6	2	4	4	0	1	2	1	5	1	4	3.33333	2	2	3
Cre01.g053850	2	1	0.666667	#DIV/0!	1	-2.93141	-2.75026e-07	1	1	1	2.16103	4.84638e-07	1	1	1	1.21843	9.11756e-08	1	1	0.530884	6.33486	7.59663e-07	1	1	1	3.57171	3.66201e-07	1	1	1	-1.77362	-3.93462e-07	1	1	0	0	1	0.333333	0	0	0	0	0	2	0	0.666667	1	0	0
Cre01.g053900	4	1	-2	-3	1	-1.28878	-5.92699e-07	1	1	0.507938	-2.05991	-1.36101e-06	1	1	0.507938	-2.13752	-1.40763e-06	1	0.898438	1	-1.59834	-7.68311e-07	1	1	1	-1.65855	-8.14934e-07	1	1	1	-1.03768	-4.66223e-08	1	1	2	4	3	3	0	1	2	1	2	1	0	1	1	1	1
Cre01.g053950	41	4	19.3333	8.25	0.197274	-1.7793	-4.07947e-06	1	0.527243	0.44359	1.32299	3.00844e-06	1	1	0.00280779	2.5133	1.40952e-05	1	0.0132446	0.0451832	2.35401	7.08791e-06	1	0.229027	9.17026e-05	4.47192	1.81746e-05	1	0.00116707	0.0339792	1.8997	1.10867e-05	1	0.150443	9	11	13	11	3	0	5	2.66667	11	11	10	10.6667	13	12	41
Cre01.g054000	20	9	-15	-6.625	0.00424654	-2.84827	-9.68064e-06	1	0.0250043	0.357836	-1.28996	-3.35341e-06	1	0.933171	0.00699083	-2.10658	-7.83654e-06	1	0.0296213	0.0584191	2.20803	6.32723e-06	1	0.277933	0.485995	1.35208	1.8441e-06	1	1	0.118963	-1.63305	-4.48313e-06	1	0.39427	18	21	14	17.6667	4	3	1	2.66667	12	6	12	10	7	5	7
Cre01.g054050	34	16	-15.6667	-1.94	0.000384987	2.16955	3.09352e-05	1	0.00302349	0.431768	1.18832	4.98114e-06	1	1	0.167381	-1.43592	-8.02997e-06	1	0.410776	0.00650662	-1.82573	-2.59541e-05	1	0.0534736	1.55702e-06	-3.11531	-3.89652e-05	0.0276231	2.99206e-05	0.0306255	-1.70634	-1.30111e-05	1	0.138427	10	43	44	32.3333	25	36	29	30	27	25	30	27.3333	20	12	18
Cre01.g054100	6	2	2.33333	2	0.479668	1.74049	1.9556e-06	1	0.953438	0.267544	1.92492	2.44265e-06	1	0.795192	0.141363	2.01669	2.68501e-06	1	0.359404	1	1.10596	4.87048e-07	1	1	0.851423	1.15869	7.2941e-07	1	1	1	1.04768	2.42362e-07	1	1	2	3	4	3	1	5	1	2.33333	5	5	3	4.33333	3	7	4
Cre01.g054150	20	10	-8.33333	-1.37879	8.04239e-06	2.23816	3.14296e-05	0.14268	9.27096e-05	1	-1.00293	-7.42054e-08	1	1	0.184669	1.27108	6.8811e-06	1	0.441955	1.89557e-05	-2.24472	-3.15038e-05	0.336293	0.000360443	0.00167111	-1.76083	-2.45485e-05	1	0.0145258	0.212311	1.27481	6.9553e-06	1	0.588936	22	35	34	30.3333	29	31	29	29.6667	17	24	25	22	27	24	37
Cre01.g054200	34	9	-22.3333	-4.94118	0.039904	-1.8098	-1.04266e-05	1	0.155693	6.24232e-06	-3.51813	-1.66788e-05	0.110745	0.000193949	0.000148842	-2.61644	-1.43962e-05	1	0.000919749	0.0747678	-1.94394	-6.25215e-06	1	0.328982	0.314885	-1.44571	-3.96953e-06	1	0.775674	0.448067	1.34463	2.28263e-06	1	0.946082	16	31	37	28	7	4	9	6.66667	3	7	7	5.66667	11	5	8
Cre01.g054250	1	0	0.666667	#DIV/0!	1	1	0	1	1	1	1	0	1	1	0.500032	6.12664	7.30014e-07	1	0.893828	1	1	0	1	1	0.500032	6.12664	7.30014e-07	1	1	0.500032	6.12664	7.30014e-07	1	0.987511	0	0	0	0	0	0	0	0	0	0	0	0	1	0	1
Cre01.g054300	19	12	-13	-3.16667	0.348667	-1.38136	-4.42251e-06	1	0.774036	0.133049	-1.4853	-5.234e-06	1	0.522565	0.61544	-1.13561	-1.91298e-06	1	1	0.90521	-1.07524	-8.11485e-07	1	1	0.657211	1.2164	2.50953e-06	1	1	0.496985	1.30793	3.32101e-06	1	0.987511	17	22	18	19	5	5	8	6	9	13	6	9.33333	10	5	24
Cre01.g054350	8	1	-3	-2.28571	1	-1.00827	-3.80162e-08	1	1	1	-1.06985	-3.02575e-07	1	1	0.257096	-1.71475	-1.93166e-06	1	0.562409	1	-1.06108	-2.64558e-07	1	1	0.350968	-1.70068	-1.89365e-06	1	0.832238	0.350968	-1.60279	-1.62909e-06	1	0.81373	9	3	4	5.33333	1	3	3	2.33333	3	4	4	3.66667	3	2	2
Cre01.g054400	25	9	16	3.82353	0.503663	1.25455	2.22856e-06	1	0.958524	0.0398337	1.75104	6.57535e-06	1	0.240076	3.93647e-05	2.73186	1.51625e-05	0.69837	0.000272907	0.316288	1.39575	4.34679e-06	1	0.8168	0.00683386	2.17757	1.29339e-05	1	0.0472484	0.0648618	1.56014	8.58714e-06	1	0.250264	8	12	11	10.3333	10	4	3	5.66667	16	16	8	13.3333	17	20	28
Cre01.g054433	2	1	1	#DIV/0!	1	-2.95285	-2.78079e-07	1	1	0.625048	3.05391	8.63619e-07	1	1	1	-2.95285	-2.78079e-07	1	1	0.250048	9.01775	1.1417e-06	1	0.718665	1	1	0	1	1	0.250048	-9.01775	-1.1417e-06	1	0.646069	0	0	1	0.333333	0	0	0	0	2	0	1	1	0	0	0
Cre01.g054500	705	275	464.667	2.35735	0.0817307	1.19405	0.000106249	1	0.273479	2.00918e-07	1.67369	0.000368859	0.00356448	1.0013e-05	0.0642838	1.20315	0.000111227	1	0.193626	0.000851799	1.40169	0.00026261	1	0.00993542	0.948302	1.00762	4.9788e-06	1	1	0.000873879	-1.39109	-0.000257632	1	0.0066113	538	698	735	657	317	371	339	342.333	1022	738	661	807	561	463	791
Cre01.g054550	7	4	-4.66667	-4.5	0.853512	-1.12015	-5.53963e-07	1	1	0.0659435	-3.09626	-3.49644e-06	1	0.334354	0.0659435	-2.64595	-3.21257e-06	1	0.197319	0.205339	-2.76413	-2.94248e-06	1	0.646872	0.205339	-2.36213	-2.65861e-06	1	0.611947	1	1.17019	2.83866e-07	1	1	6	7	5	6	5	1	1	2.33333	0	2	2	1.33333	2	0	3
Cre01.g054600	0	0	0	1	1	1	0	1	1	1	1	0	1	1	1	1	0	1	1	1	1	0	1	1	1	1	0	1	1	1	1	0	1	1	0	0	0	0	0	0	0	0	0	0	0	0	0	0	0
Cre01.g054650	4	2	2.66667	9	0.464364	-2.68046	-1.3099e-06	1	0.930879	1	1.16352	3.41666e-07	1	1	0.445952	1.65541	1.3694e-06	1	0.839075	0.302594	3.11878	1.65156e-06	1	0.796957	0.0757002	4.43725	2.67929e-06	1	0.30374	0.625337	1.42275	1.02773e-06	1	1	2	2	3	2.33333	1	0	0	0.333333	2	0	4	2	3	4	2
Cre01.g054700	7	4	4.33333	2.08333	0.130179	2.06981	4.02115e-06	1	0.388675	0.316763	1.55811	2.09779e-06	1	0.869382	0.00850483	2.47151	5.53104e-06	1	0.0350161	0.498223	-1.32841	-1.92336e-06	1	1	0.768551	1.19408	1.50989e-06	1	1	0.200757	1.58623	3.43325e-06	1	0.566867	4	2	7	4.33333	2	5	5	4	4	3	8	5	9	8	8
Cre01.g054750	2	1	1	4	0.37508	4.88113	1.63192e-06	1	0.809919	1	1.24374	1.02486e-07	1	1	0.125048	3.81124	1.18206e-06	1	0.326092	0.37508	-3.92456	-1.52943e-06	1	0.908605	1	-1.28072	-4.49861e-07	1	1	0.37508	3.06434	1.07957e-06	1	0.845917	0	0	1	0.333333	0	1	2	1	1	0	0	0.333333	1	2	1
Cre01.g054800	44	13	24	3.11765	0.542295	1.16444	3.07811e-06	1	0.996472	0.708463	-1.1071	-1.81076e-06	1	1	0.000337867	2.03986	1.94646e-05	1	0.00195439	0.368606	-1.28915	-4.88887e-06	1	0.898593	0.0163381	1.75179	1.63865e-05	1	0.0946929	0.000163296	2.25832	2.12753e-05	1	0.00147357	16	24	27	22.3333	12	11	11	11.3333	14	14	16	14.6667	32	19	55
Cre01.g054850	101	25	65.6667	5.80488	0.00347982	-1.85414	-2.2425e-05	1	0.0209842	0.2779	1.19762	9.62015e-06	1	0.813031	0.00030516	1.77228	3.75942e-05	1	0.00177853	0.000151367	2.22055	3.20452e-05	1	0.00223783	2.27198e-09	3.28604	6.00192e-05	4.03072e-05	7.36878e-08	0.0175965	1.47983	2.7974e-05	1	0.0875431	39	61	76	58.6667	14	14	13	13.6667	64	40	49	51	62	62	114
Cre01.g054900	4	2	-1.66667	-6	1	-1.27809	-3.96056e-07	1	1	0.426413	-3.49563	-1.29953e-06	1	1	1	1.10263	1.8682e-07	1	1	0.655848	-2.73504	-9.0347e-07	1	1	0.766779	1.40927	5.82875e-07	1	1	0.277674	3.8544	1.48635e-06	1	0.692371	2	1	3	2	2	0	0	0.666667	1	0	0	0.333333	4	1	0
Cre01.g054950	6	3	-4	-4	0.359578	-1.7076	-1.90281e-06	1	0.789709	0.823915	-1.28712	-1.02433e-06	1	1	0.690275	1.22334	1.02557e-06	1	1	0.80372	1.32668	8.78477e-07	1	1	0.189544	2.08898	2.92838e-06	1	0.577983	0.405221	1.57459	2.04991e-06	1	0.884585	6	6	4	5.33333	3	1	0	1.33333	1	4	4	3	6	3	6
Cre01.g055000	5	1	1	1.6	0.549159	1.83652	1.51488e-06	1	1	0.38812	1.75987	1.37608e-06	1	0.960877	0.549159	1.69094	1.25125e-06	1	0.944602	1	-1.04355	-1.38805e-07	1	1	1	-1.08609	-2.63636e-07	1	1	1	-1.04077	-1.24832e-07	1	1	2	2	2	2	3	0	2	1.66667	2	3	3	2.66667	1	2	5
Cre01.g055050	1	0	0.333333	#DIV/0!	1	1	0	1	1	1	3.67257	3.80564e-07	1	1	1	1	0	1	1	1	3.67257	3.80564e-07	1	1	1	1	0	1	1	1	-3.67257	-3.80564e-07	1	1	0	0	0	0	0	0	0	0	1	0	0	0.333333	0	0	0
Cre01.g055100	9	2	-2.33333	-1.53846	0.580814	1.47197	2.68365e-06	1	1	1	-1.04204	-2.2941e-07	1	1	1	-1.05611	-3.02074e-07	1	1	0.480402	-1.53386	-2.91306e-06	1	1	0.480402	-1.55456	-2.98572e-06	1	1	1	-1.0135	-7.26637e-08	1	1	5	9	6	6.66667	0	6	7	4.33333	5	6	3	4.66667	7	5	2
Cre01.g055151	1	1	-0.333333	#DIV/0!	1	-2.95294	-2.78092e-07	1	1	1	1.2437	1.02473e-07	1	1	1	1.20669	8.69124e-08	1	1	1	3.67257	3.80564e-07	1	1	1	3.5633	3.65004e-07	1	1	1	-1.03067	-1.55604e-08	1	1	1	0	0	0.333333	0	0	0	0	1	0	0	0.333333	0	0	1
Cre01.g055200	6	4	-3.33333	-6	0.450215	-2.43544	-2.02885e-06	1	0.915161	0.820013	-1.42406	-1.02504e-06	1	1	0.707933	1.32405	1.11548e-06	1	1	0.551175	1.71021	1.00381e-06	1	1	0.1831	3.22465	3.14433e-06	1	0.56495	0.418177	1.88553	2.14052e-06	1	0.904479	2	6	4	4	0	1	1	0.666667	1	5	0	2	1	5	6
Cre01.g055250	4	2	2.66667	#DIV/0!	0.506376	-6.86627	-8.35334e-07	1	0.958524	0.131746	3.25325	2.20307e-06	1	0.519865	1	1.61159	5.97968e-07	1	1	0.0108687	22.3377	3.0384e-06	1	0.0793177	0.259565	11.0656	1.4333e-06	1	0.697506	0.258217	-2.01866	-1.6051e-06	1	0.660567	1	0	2	1	0	0	0	0	4	2	2	2.66667	0	0	4
Cre01.g055300	3	1	-1	-2	1	1.13341	2.41578e-07	1	1	1	-1.41022	-5.26746e-07	1	1	1	-1.46311	-5.73166e-07	1	1	1	-1.59836	-7.68323e-07	1	1	1	-1.65831	-8.14743e-07	1	1	1	-1.03751	-4.64202e-08	1	1	1	2	3	2	0	2	1	1	2	1	0	1	1	2	0
Cre01.g055316	2	2	-0.333333	-1.5	0.696558	2.09775	1.07306e-06	1	1	1	-1.08219	-7.42375e-08	1	1	1	-1.12385	-1.07725e-07	1	1	0.696558	-2.27016	-1.1473e-06	1	1	0.696558	-2.35757	-1.18078e-06	1	1	1	-1.0385	-3.34874e-08	1	1	1	0	2	1	0	2	1	1	0	2	0	0.666667	1	0	1
Cre01.g055350	2	1	-1	#DIV/0!	0.500032	-6.85866	-8.34251e-07	1	0.956881	1	1.31479	3.07435e-07	1	1	1	-1.92481	-4.69247e-07	1	1	0.250048	9.01767	1.14169e-06	1	0.718665	1	3.5633	3.65004e-07	1	1	0.625048	-2.53071	-7.76681e-07	1	1	1	2	0	1	0	0	0	0	2	1	0	1	0	0	1
Cre01.g055400	68	42	-55.6667	-84.5	4.25049e-20	-33.3206	-4.5761e-05	7.54079e-16	2.5136e-18	1.9377e-13	-4.88715	-3.75236e-05	3.43767e-09	5.20859e-11	4.0701e-11	-4.07189	-3.55909e-05	7.22077e-07	5.99234e-10	0.000871304	6.818	8.23739e-06	1	0.0101031	4.97355e-05	8.18309	1.01701e-05	0.882357	0.000672016	0.527319	1.20022	1.93275e-06	1	1	48	53	68	56.3333	1	0	1	0.666667	9	9	7	8.33333	13	12	6
Cre01.g055404	1	1	0	-1	1	1.85575	3.59456e-07	1	1	1	1.24488	1.0286e-07	1	1	1	1.20842	8.75475e-08	1	1	1	-1.49071	-2.56595e-07	1	1	1	-1.53568	-2.71908e-07	1	1	1	-1.03017	-1.53126e-08	1	1	0	1	0	0.333333	1	0	0	0.333333	0	1	0	0.333333	1	0	0
Cre01.g055408	124	70	-100	-2.6129	0.379566	-1.13812	-1.63832e-05	1	0.81733	0.810709	-1.03979	-5.16636e-06	1	1	0.130701	1.22415	3.026e-05	1	0.337569	0.551334	1.09457	1.12168e-05	1	1	0.0217118	1.39324	4.66432e-05	1	0.118047	0.0800658	1.27287	3.54264e-05	1	0.291793	130	170	186	162	62	62	62	62	93	103	142	112.667	163	124	161
Cre01.g055412	5	2	3	10	0.00195874	10.9379	4.17864e-06	1	0.012729	0.125048	3.95894	1.24416e-06	1	0.501608	0.00391523	9.0198	3.37212e-06	1	0.0177693	0.17976	-2.76284	-2.93449e-06	1	0.590753	0.823915	-1.21266	-8.06522e-07	1	1	0.267046	2.27834	2.12796e-06	1	0.672678	0	1	0	0.333333	3	2	2	2.33333	3	1	0	1.33333	5	2	3
Cre01.g055416	8	3	-4	-3.4	0.508045	-1.46348	-1.54164e-06	1	0.958524	1	1.12323	5.99888e-07	1	1	0.847148	1.15407	7.50004e-07	1	1	0.388684	1.64383	2.14153e-06	1	0.926208	0.291971	1.68896	2.29165e-06	1	0.74048	1	1.02745	1.50116e-07	1	1	4	8	5	5.66667	3	0	2	1.66667	6	6	2	4.66667	7	3	5
Cre01.g055420	162	68	-127	-6.95313	3.45606e-11	-3.00729	-8.21329e-05	6.1314e-07	8.38769e-10	0.0076008	-1.44432	-3.78542e-05	1	0.0705999	1.22858e-08	-2.29776	-6.94979e-05	0.000217962	1.3963e-07	3.3174e-05	2.08215	4.42787e-05	0.58854	0.000592689	0.151589	1.30879	1.2635e-05	1	0.496096	0.00273906	-1.59089	-3.16437e-05	1	0.0180578	108	159	178	148.333	22	26	16	21.3333	80	85	59	74.6667	58	40	47
Cre01.g055424	5	3	-3.33333	#DIV/0!	0.0109741	-20.765	-2.81446e-06	1	0.0558814	1	-1.21513	-5.23494e-07	1	1	0.25918	-2.37032	-1.70941e-06	1	0.566061	0.0376552	17.0887	2.29096e-06	1	0.200192	0.259867	8.7604	1.10505e-06	1	0.698125	0.532281	-1.95067	-1.18591e-06	1	1	5	4	1	3.33333	0	0	0	0	1	2	3	2	0	2	1
Cre01.g055428	45	35	-37	-9.53846	0.000236283	-2.83465	-2.25399e-05	1	0.0019389	0.83471	-1.05368	-1.77424e-06	1	1	1.18387e-10	-7.0972	-2.99186e-05	2.10031e-06	1.66559e-09	0.000738453	2.69023	2.07657e-05	1	0.00884001	0.0336004	-2.50373	-7.37873e-06	1	0.165217	1.29732e-09	-6.73562	-2.81444e-05	2.30157e-05	2.91338e-08	39	47	38	41.3333	12	4	3	6.33333	40	27	20	29	9	2	2
Cre01.g055432	27	17	-22	-4.66667	0.00948295	-2.02645	-1.1912e-05	1	0.0493329	0.410956	-1.20312	-3.9703e-06	1	0.991782	1.99822e-06	-3.01335	-1.57128e-05	0.0354504	1.69781e-05	0.0666935	1.68433	7.94171e-06	1	0.300689	0.253922	-1.48701	-3.80074e-06	1	0.687744	0.000547866	-2.50461	-1.17424e-05	1	0.0043743	25	31	28	28	8	4	6	6	21	14	16	17	9	4	8
Cre01.g055436	2	1	-1	#DIV/0!	1	-1.25361	-1.97582e-07	1	1	0.500032	-6.85867	-8.34252e-07	1	1	1	-1.92476	-4.69235e-07	1	1	1	-5.47112	-6.3667e-07	1	1	1	-1.53537	-2.71652e-07	1	1	1	3.56339	3.65018e-07	1	1	1	0	2	1	0	1	0	0.333333	0	0	0	0	1	0	0
Cre01.g055440	1	0	0.333333	#DIV/0!	1	1	0	1	1	1	1	0	1	1	1	3.58571	3.68195e-07	1	1	1	1	0	1	1	1	3.58571	3.68195e-07	1	1	1	3.58571	3.68195e-07	1	1	0	0	0	0	0	0	0	0	0	0	0	0	0	1	0
Cre01.g055444	2	1	-1.33333	#DIV/0!	1	-1.25362	-1.97583e-07	1	1	0.68756	1.7045	6.88046e-07	1	1	0.500032	-6.85866	-8.34251e-07	1	0.893828	0.68756	2.13679	8.85629e-07	1	1	1	-5.47111	-6.36668e-07	1	1	0.125048	-11.6906	-1.5223e-06	1	0.405032	1	1	1	1	0	0	1	0.333333	0	2	2	1.33333	0	0	0
Cre01.g055448	2	0	0.666667	#DIV/0!	0.334485	10.0698	1.2915e-06	1	0.751722	1	1	0	1	1	1	3.57521	3.66701e-07	1	1	0.334485	-10.0698	-1.2915e-06	1	0.845312	0.697834	-2.81655	-9.24798e-07	1	1	1	3.57521	3.66701e-07	1	1	0	0	0	0	2	0	0	0.666667	0	0	0	0	1	0	0
Cre01.g055453	37	20	-29	-4.22222	0.00991083	-1.83662	-1.44964e-05	1	0.0512021	0.435111	-1.17275	-4.68779e-06	1	1	0.840744	1.05444	1.73242e-06	1	1	0.0793443	1.56608	9.80861e-06	1	0.341828	0.00549441	1.9366	1.62288e-05	1	0.0394003	0.261972	1.23659	6.42021e-06	1	0.667191	31	44	39	38	8	7	12	9	26	26	19	23.6667	25	23	44
Cre01.g055457	1	0	0.666667	#DIV/0!	1	1	0	1	1	1	1	0	1	1	0.500032	6.12664	7.30014e-07	1	0.893828	1	1	0	1	1	0.500032	6.12664	7.30014e-07	1	1	0.500032	6.12664	7.30014e-07	1	0.987511	0	0	0	0	0	0	0	0	0	0	0	0	1	0	1
Cre01.g055461	0	0	0	1	1	1	0	1	1	1	1	0	1	1	1	1	0	1	1	1	1	0	1	1	1	1	0	1	1	1	1	0	1	1	0	0	0	0	0	0	0	0	0	0	0	0	0	0	0
Cre01.g055465	15	3	-5.33333	-3.28571	0.786857	-1.21465	-1.13114e-06	1	1	0.462613	-1.48942	-2.10329e-06	1	1	0.130178	-2.41497	-3.75033e-06	1	0.336563	0.749654	-1.22621	-9.72143e-07	1	1	0.34144	-1.9882	-2.61919e-06	1	0.819355	0.539405	-1.62142	-1.64704e-06	1	1	3	5	15	7.66667	5	3	0	2.66667	6	3	2	3.66667	2	1	4
Cre01.g055469	4	2	2.66667	#DIV/0!	1	-4.88389	-5.53051e-07	1	1	0.637094	1.84262	5.86e-07	1	1	0.0537418	4.46326	2.40851e-06	1	0.167357	0.262392	8.99917	1.13905e-06	1	0.741729	0.0118738	21.798	2.96156e-06	1	0.073965	0.267123	2.42223	1.82251e-06	1	0.672763	0	2	0	0.666667	0	0	0	0	1	2	0	1	1	4	3
Cre01.g055473	1	0	-0.666667	#DIV/0!	1	-4.90567	-5.56152e-07	1	1	1	-4.90567	-5.56152e-07	1	1	1	-4.90567	-5.56152e-07	1	1	1	1	0	1	1	1	1	0	1	1	1	1	0	1	1	0	1	1	0.666667	0	0	0	0	0	0	0	0	0	0	0
Cre01.g055477	20	9	-12.6667	-3.71429	0.331482	-1.40979	-4.23214e-06	1	0.748007	0.738699	1.08202	1.19414e-06	1	1	0.000888148	-2.76879	-9.30121e-06	1	0.00471629	0.19228	1.52542	5.42628e-06	1	0.616081	0.106441	-1.96397	-5.06906e-06	1	0.393738	0.000406952	-2.99588	-1.04953e-05	1	0.00337371	9	21	22	17.3333	4	6	6	5.33333	13	13	15	13.6667	2	6	6
Cre01.g055500	0	0	0	1	1	1	0	1	1	1	1	0	1	1	1	1	0	1	1	1	1	0	1	1	1	1	0	1	1	1	1	0	1	1	0	0	0	0	0	0	0	0	0	0	0	0	0	0	0
Cre01.g055550	8	3	5.66667	18	0.289188	-3.0383	-1.58797e-06	1	0.681068	0.581215	1.34637	8.19865e-07	1	1	0.0169756	2.8361	4.34612e-06	1	0.0638245	0.109487	4.09067	2.40784e-06	1	0.432546	0.0025922	8.61693	5.93409e-06	1	0.0209896	0.0641162	2.10648	3.52625e-06	1	0.247656	2	2	4	2.66667	0	1	0	0.333333	4	2	2	2.66667	8	5	5
Cre01.g055600	6	1	-2.66667	-5	0.379046	-2.03827	-1.47323e-06	1	0.816595	0.379046	-2.25946	-1.61214e-06	1	0.953447	0.580305	-1.79904	-1.28455e-06	1	0.982687	1	-1.10852	-1.38907e-07	1	1	1	1.13298	1.88684e-07	1	1	1	1.25593	3.27591e-07	1	1	1	6	3	3.33333	2	0	0	0.666667	2	1	0	1	2	1	1
Cre01.g055966	2	1	-0.666667	#DIV/0!	1	-4.90174	-5.55593e-07	1	1	1	1.29459	2.05621e-07	1	1	1	-1.37359	-1.89838e-07	1	1	0.501441	6.34574	7.61214e-07	1	1	1	3.56857	3.65755e-07	1	1	1	-1.77823	-3.95459e-07	1	1	0	2	0	0.666667	0	0	0	0	1	0	1	0.666667	0	1	0
Cre01.g056331	15	5	13.3333	4.63636	0.373715	-1.46005	-3.28747e-06	1	0.809919	0.00496445	1.87408	9.11953e-06	1	0.0510872	0.0399403	1.62388	6.50914e-06	1	0.131194	0.00119319	2.73626	1.2407e-05	1	0.0130636	0.00860555	2.37095	9.79661e-06	1	0.0569881	0.606124	-1.15407	-2.61039e-06	1	1	12	14	11	12.3333	4	3	4	3.66667	16	18	17	17	15	15	16
Cre01.g056696	4	2	-2.66667	-3	0.80372	-1.29395	-7.9047e-07	1	1	0.424161	-1.7013	-1.43432e-06	1	1	0.267046	-1.76856	-1.5121e-06	1	0.57763	1	-1.3148	-6.43852e-07	1	1	0.753985	-1.36678	-7.21634e-07	1	1	1	-1.03953	-7.77816e-08	1	1	5	3	4	4	2	1	1	1.33333	2	1	2	1.66667	2	1	2
Cre01.g057061	7	5	-6.33333	-20	0.00757067	-7.32197	-4.92523e-06	1	0.0407745	0.690275	-1.31778	-1.37559e-06	1	1	0.405221	-1.50418	-1.91201e-06	1	0.782436	0.0225145	5.55629	3.54964e-06	1	0.136277	0.0655223	4.86774	3.01322e-06	1	0.272743	0.823915	-1.14145	-5.36422e-07	1	1	7	7	6	6.66667	0	0	1	0.333333	4	2	5	3.66667	4	1	5
Cre01.g057426	0	0	0	1	1	1	0	1	1	1	1	0	1	1	1	1	0	1	1	1	1	0	1	1	1	1	0	1	1	1	1	0	1	1	0	0	0	0	0	0	0	0	0	0	0	0	0	0	0
Cre01.g057791	4	3	-2.33333	#DIV/0!	0.107625	-14.167	-1.87493e-06	1	0.342304	0.544543	-2.24722	-1.11963e-06	1	1	0.783081	-1.5101	-6.81438e-07	1	1	0.533184	6.30422	7.553e-07	1	1	0.299775	9.38146	1.19349e-06	1	0.752876	1	1.48812	4.38187e-07	1	1	0	4	3	2.33333	0	0	0	0	1	1	0	0.666667	0	3	0
Cre01.g058156	1	0	0.333333	#DIV/0!	1	1	0	1	1	1	1	0	1	1	1	3.58573	3.68198e-07	1	1	1	1	0	1	1	1	3.58573	3.68198e-07	1	1	1	3.58573	3.68198e-07	1	1	0	0	0	0	0	0	0	0	0	0	0	0	0	1	0
Cre01.g058521	7	4	2	1.54545	0.228583	2.01137	3.57752e-06	1	0.589347	0.710515	1.42986	1.52054e-06	1	1	0.228583	1.83665	2.95946e-06	1	0.51805	0.546322	-1.40669	-2.05697e-06	1	1	1	-1.09513	-6.18058e-07	1	1	0.643598	1.28449	1.43892e-06	1	1	6	2	4	4	1	3	7	3.66667	7	4	2	4.33333	3	8	6
Cre01.g058886	7	3	3.66667	2.83333	0.813459	1.35108	1.02989e-06	1	1	0.647645	1.46922	1.37645e-06	1	1	0.118099	2.16188	3.40835e-06	1	0.316398	1	1.08744	3.46562e-07	1	1	0.366216	1.60011	2.37846e-06	1	0.857243	0.366216	1.47144	2.0319e-06	1	0.837572	4	4	2	3.33333	2	3	1	2	8	2	1	3.66667	4	5	8
Cre01.g059252	5	2	-1.33333	-1.44444	0.128038	2.07143	4.02669e-06	1	0.383962	0.825866	1.25233	9.48323e-07	1	1	1	-1.09575	-3.28415e-07	1	1	0.273098	-1.65406	-3.07837e-06	1	0.756682	0.0800146	-2.26977	-4.35511e-06	1	0.314614	0.651326	-1.37225	-1.27674e-06	1	1	4	5	4	4.33333	6	4	2	4	5	6	1	4	3	3	3
Cre01.g059617	3	1	-1.33333	-3	1	-1.27912	-3.95164e-07	1	1	1	-1.41025	-5.26806e-07	1	1	1	-1.13	-2.0833e-07	1	1	1	-1.10252	-1.31642e-07	1	1	1	1.13197	1.86835e-07	1	1	1	1.24802	3.18477e-07	1	1	2	2	2	2	1	1	0	0.666667	1	1	1	1	0	3	1
Cre01.g059982	3	1	0.666667	1.33333	0.17976	2.53965	2.78817e-06	1	0.492015	0.38788	1.75986	1.37604e-06	1	0.960776	1	1.28795	5.21447e-07	1	1	0.647808	-1.4431	-1.41213e-06	1	1	0.210348	-1.97186	-2.26672e-06	1	0.620794	0.581215	-1.36641	-8.54596e-07	1	1	2	1	3	2	2	2	3	2.33333	3	2	3	2.66667	1	1	4
Cre01.g060347	17	4	7	3.1	1	-1.00607	-3.95682e-08	1	1	0.122798	1.81072	5.31452e-06	1	0.501608	1	-1.08396	-5.07776e-07	1	1	0.207294	1.82171	5.35409e-06	1	0.651197	1	-1.07742	-4.68207e-07	1	1	0.122798	-1.96275	-5.8223e-06	1	0.403435	7	8	8	7.66667	4	3	3	3.33333	8	20	3	10.3333	4	6	6
Cre01.g060712	1	0	0.333333	#DIV/0!	1	1	0	1	1	1	1	0	1	1	1	3.5633	3.65004e-07	1	1	1	1	0	1	1	1	3.5633	3.65004e-07	1	1	1	3.5633	3.65004e-07	1	1	0	0	0	0	0	0	0	0	0	0	0	0	0	0	1
Cre01.g061077	36	22	12.3333	1.18317	4.28648e-09	2.12499	7.08493e-05	7.60465e-05	8.02178e-08	0.115514	1.222	1.3981e-05	1	0.483607	0.0075106	1.39438	2.48371e-05	1	0.0314927	2.16361e-05	-1.73895	-5.68683e-05	0.383847	0.000405757	0.00103953	-1.52397	-4.60122e-05	1	0.00969626	0.290775	1.14106	1.08561e-05	1	0.712223	54	90	83	75.6667	67	68	75	70	78	62	62	67.3333	87	65	87
Cre01.g061442	33	12	-24.6667	-4.08333	0.027089	-1.77029	-1.18878e-05	1	0.115581	0.0130426	-1.69139	-1.11679e-05	1	0.106724	0.0288035	-1.6034	-1.02815e-05	1	0.10002	1	1.04665	7.1989e-07	1	1	0.761736	1.10408	1.60634e-06	1	1	0.840929	1.05488	8.8645e-07	1	1	24	38	36	32.6667	10	9	5	8	12	13	17	14	19	14	13
Cre01.g061807	33	16	-23.3333	-5.375	0.00270561	-2.33268	-1.37571e-05	1	0.0169194	0.026087	-1.64914	-9.47845e-06	1	0.17921	0.174389	-1.32098	-5.85105e-06	1	0.425037	0.356632	1.41448	4.27863e-06	1	0.881077	0.0688896	1.76588	7.90603e-06	1	0.2835	0.426951	1.24843	3.6274e-06	1	0.915463	25	36	25	28.6667	4	3	9	5.33333	11	17	10	12.6667	16	9	25
Cre01.g062172	4	1	2.66667	3.66667	0.726632	1.63575	7.9769e-07	1	1	1	1.32673	4.09948e-07	1	1	0.0225145	3.31379	2.90316e-06	1	0.0807743	1	-1.23292	-3.87742e-07	1	1	0.454732	2.02585	2.10547e-06	1	0.978816	0.17976	2.49772	2.49321e-06	1	0.522362	1	2	1	1.33333	1	1	1	1	1	2	1	1.33333	2	5	4
Cre01.g062537	9	7	-4.66667	-1.93333	0.778761	1.18203	1.49123e-06	1	1	1	1.03684	3.01764e-07	1	1	0.759653	-1.16817	-1.17935e-06	1	1	0.784312	-1.14004	-1.18947e-06	1	1	0.463678	-1.38082	-2.67058e-06	1	0.99062	0.651119	-1.2112	-1.48111e-06	1	1	7	12	10	9.66667	3	4	8	5	11	7	4	7.33333	4	3	12
Cre01.g062902	5	3	-1.66667	-2.66667	1	-1.1464	-3.01465e-07	1	1	1	1.02907	6.86214e-08	1	1	0.356426	-1.97205	-1.16356e-06	1	0.720938	1	1.17973	3.70086e-07	1	1	0.508407	-1.7202	-8.62097e-07	1	1	0.356426	-2.02937	-1.23218e-06	1	0.823567	2	3	3	2.66667	2	0	1	1	0	5	1	2	0	0	3
Cre01.g063267	13	3	-8.66667	-4.71429	0.151014	-2.02186	-4.69825e-06	1	0.433448	0.0783662	-1.97142	-4.58061e-06	1	0.371161	0.209216	-1.64912	-3.65904e-06	1	0.488124	1	1.02559	1.17641e-07	1	1	0.699663	1.22603	1.03921e-06	1	1	0.850213	1.19544	9.21569e-07	1	1	7	12	14	11	1	4	2	2.33333	4	1	7	4	6	5	4
Cre01.g063632	3	1	1.33333	#DIV/0!	0.517427	-6.97445	-8.50739e-07	1	0.968626	0.717144	1.66908	6.64492e-07	1	1	1	-1.92446	-4.77075e-07	1	1	0.151566	11.641	1.51523e-06	1	0.529421	1	3.62412	3.73664e-07	1	1	0.416437	-3.21208	-1.14157e-06	1	0.901967	2	1	0	1	0	0	0	0	1	3	0	1.33333	0	1	0
Cre01.g063997	26	10	17.3333	3.73684	0.486738	-1.23752	-2.90644e-06	1	0.956881	0.52349	1.1657	2.50921e-06	1	1	0.00560902	1.71888	1.08861e-05	1	0.0244376	0.225437	1.44258	5.41565e-06	1	0.68696	0.00393506	2.12715	1.37925e-05	1	0.0296693	0.0698579	1.47455	8.37685e-06	1	0.263635	13	23	18	18	4	9	6	6.33333	15	16	15	15.3333	24	17	30
Cre01.g064362	8	5	5	#DIV/0!	1	-4.88816	-5.53659e-07	1	1	0.0183408	5.69825	3.27024e-06	1	0.138639	0.00244675	7.96253	4.8463e-06	1	0.0117732	0.0183408	27.8539	3.8239e-06	1	0.117171	0.00402316	38.9221	5.39996e-06	1	0.0302693	0.71825	1.39737	1.57607e-06	1	1	0	1	1	0.666667	0	0	0	0	2	3	5	3.33333	8	1	6
Cre01.g064727	8	4	-5.33333	-5	0.286619	-2.12114	-3.01484e-06	1	0.681068	0.0192817	-3.42642	-4.03924e-06	1	0.144032	0.0192817	-3.55934	-4.10141e-06	1	0.0710439	0.753985	-1.61537	-1.0244e-06	1	1	0.753985	-1.67803	-1.08657e-06	1	1	1	-1.03879	-6.21662e-08	1	1	5	7	8	6.66667	2	1	1	1.33333	0	2	2	1.33333	3	1	0
Cre01.g065092	1	0	-0.333333	#DIV/0!	1	-2.95285	-2.78079e-07	1	1	1	-2.95285	-2.78079e-07	1	1	1	-2.95285	-2.78079e-07	1	1	1	1	0	1	1	1	1	0	1	1	1	1	0	1	1	0	0	1	0.333333	0	0	0	0	0	0	0	0	0	0	0
Cre01.g065457	3	1	2.33333	#DIV/0!	0.625048	3.3669	9.95253e-07	1	1	1	-2.95294	-2.78092e-07	1	1	0.0703823	6.41538	2.2771e-06	1	0.207659	0.250048	-9.94226	-1.27334e-06	1	0.718665	0.548972	1.90543	1.28185e-06	1	1	0.015646	18.9442	2.55519e-06	1	0.0792618	1	0	0	0.333333	1	0	1	0.666667	0	0	0	0	1	3	3
Cre01.g065822	233	156	-192.333	-12.3137	2.96233e-21	-5.36086	-0.000142156	5.25547e-17	1.92508e-19	2.71778e-08	-2.26105	-9.7465e-05	0.000482161	1.72818e-06	1.34167e-35	-8.67357	-0.000154606	2.38025e-31	1.06738e-33	8.16801e-06	2.37096	4.46908e-05	0.144909	0.000172305	0.0588642	-1.61794	-1.24502e-05	1	0.253412	3.68063e-12	-3.83609	-5.71411e-05	6.52981e-08	1.12972e-10	175	247	206	209.333	14	22	15	17	53	81	68	67.3333	21	19	14
Cre01.g066187	17	11	10.3333	5.42857	1	1.07923	3.38091e-07	1	1	0.132512	1.97805	4.17372e-06	1	0.521909	0.00277284	3.23113	9.52106e-06	1	0.0130937	0.2506	1.83284	3.83563e-06	1	0.719285	0.0214471	2.99393	9.18297e-06	1	0.117276	0.225555	1.63349	5.34734e-06	1	0.61093	2	5	8	5	3	3	1	2.33333	14	4	4	7.33333	18	5	15
Cre01.g066552	100	69	-79.6667	-3.9875	0.296524	1.28825	2.27469e-05	1	0.693939	0.0596034	1.5452	4.30238e-05	1	0.315366	0.00033693	-2.51918	-4.75887e-05	1	0.0019496	0.449727	1.19946	2.0277e-05	1	1	7.61323e-06	-3.24534	-7.03356e-05	0.135066	0.000125643	1.10423e-07	-3.89264	-9.06126e-05	0.00195902	1.86041e-06	68	112	106	95.3333	56	71	32	53	99	113	107	106.333	29	38	13
Cre01.g066917	15616	6729	10086	2.71453	0.205599	1.11916	0.00119858	1	0.543758	2.59238e-11	1.81446	0.00819248	4.59914e-07	4.18104e-09	2.68911e-09	1.70045	0.00704574	4.77075e-05	3.28112e-08	6.26158e-08	1.62127	0.00699391	0.00111087	2.14868e-06	2.74527e-06	1.51941	0.00584717	0.0487038	4.98504e-05	0.464257	-1.06704	-0.00114674	1	0.962693	8986	13665	13839	12163.3	6175	5963	5510	5882.67	17125	15066	15715	15968.7	15471	10974	21126
Cre01.g067282	2	1	-1.33333	#DIV/0!	1	-1.61049	-4.75615e-07	1	1	0.250048	-8.81119	-1.11228e-06	1	0.767377	0.625048	-2.47276	-7.4728e-07	1	1	1	-5.47112	-6.3667e-07	1	1	1	-1.53541	-2.71666e-07	1	1	1	3.5633	3.65004e-07	1	1	0	2	2	1.33333	0	1	0	0.333333	0	0	0	0	0	0	1
Cre01.g067647	1	0	0.333333	#DIV/0!	1	1	0	1	1	1	1	0	1	1	1	3.58562	3.68183e-07	1	1	1	1	0	1	1	1	3.58562	3.68183e-07	1	1	1	3.58562	3.68183e-07	1	1	0	0	0	0	0	0	0	0	0	0	0	0	0	1	0
Cre01.g068012	102	69	-88.6667	-30.5556	9.3887e-21	-9.84085	-6.87181e-05	1.66565e-16	5.7835e-19	1.88032e-07	-2.40982	-4.47496e-05	0.00333588	9.42338e-06	2.70224e-35	-22.2521	-7.30534e-05	4.79404e-31	2.10265e-33	7.80014e-07	4.08365	2.39686e-05	0.0138382	2.0967e-05	0.121918	-2.2612	-4.33533e-06	1	0.432937	3.20172e-13	-9.23392	-2.83039e-05	5.68017e-09	1.10295e-11	74	102	99	91.6667	0	7	5	4	24	35	24	27.6667	6	2	1
Cre01.g068377	6	2	-3.33333	-3.5	0.634002	-1.50354	-1.35379e-06	1	1	0.817303	-1.26879	-8.56356e-07	1	1	0.460625	-1.49737	-1.34271e-06	1	0.856059	0.792976	1.18502	4.9743e-07	1	1	1	1.00412	1.10735e-08	1	1	1	-1.18016	-4.86356e-07	1	1	6	4	4	4.66667	0	3	1	1.33333	4	2	2	2.66667	1	3	3
Cre01.g068742	23	9	-14.3333	-4.90909	0.0362788	-2.11161	-7.93965e-06	1	0.14494	0.238749	1.31844	4.80275e-06	1	0.75164	0.658013	-1.16397	-2.12458e-06	1	1	0.00195931	2.78404	1.27424e-05	1	0.0198516	0.0894716	1.81416	5.81506e-06	1	0.343509	0.0875108	-1.53462	-6.92734e-06	1	0.312884	10	19	25	18	2	4	5	3.66667	24	16	12	17.3333	11	11	13
Cre01.g069107	10	6	-4.33333	-2.85714	0.86713	-1.24731	-1.13855e-06	1	1	1	1.08806	5.05672e-07	1	1	0.878596	1.19629	1.12717e-06	1	1	0.743751	1.35715	1.64422e-06	1	1	0.631595	1.49215	2.26572e-06	1	1	1	1.09947	6.21497e-07	1	1	7	4	9	6.66667	3	2	2	2.33333	6	3	7	5.33333	9	0	10
Cre01.g069472	6	3	2.66667	3	0.381594	2.6155	2.05511e-06	1	0.820689	0.266783	2.51308	1.92482e-06	1	0.794845	0.126631	3.47387	3.14706e-06	1	0.329263	1	-1.04075	-1.30287e-07	1	1	0.837468	1.32819	1.09195e-06	1	1	0.837468	1.38231	1.22224e-06	1	1	3	0	1	1.33333	2	1	2	1.66667	1	4	3	2.66667	6	0	6
Cre01.g069837	48	30	-40.3333	-14.4444	1.54893e-10	-6.1721	-3.03714e-05	2.74796e-06	3.46964e-09	0.305343	-1.20066	-6.05724e-06	1	0.849874	4.22992e-17	-8.70699	-3.2081e-05	7.5043e-13	1.03508e-15	7.59701e-08	5.14058	2.43142e-05	0.00134779	2.5382e-06	0.549611	-1.4107	-1.70958e-06	1	1	2.79658e-12	-7.25183	-2.60237e-05	4.96141e-08	8.67379e-11	34	49	47	43.3333	2	6	1	3	29	28	22	26.3333	3	4	4
Cre01.g070202	13	5	9.33333	15	0.17976	-2.85031	-2.61956e-06	1	0.492015	1	-1.02208	-8.71576e-08	1	1	0.00120826	2.74883	7.05707e-06	1	0.0062259	0.17976	2.78874	2.5324e-06	1	0.590753	0.000198081	7.83502	9.67663e-06	1	0.00231042	0.00259244	2.80952	7.14423e-06	1	0.0172192	2	7	5	4.66667	1	1	0	0.666667	2	4	4	3.33333	10	7	13
Cre01.g070567	12	5	-6.33333	-3.375	0.392966	-1.45697	-2.39374e-06	1	0.835253	0.876358	1.0659	5.02951e-07	1	1	0.649614	1.16309	1.24472e-06	1	1	0.312823	1.55298	2.8967e-06	1	0.81161	0.191334	1.69459	3.63846e-06	1	0.582172	0.882784	1.09118	7.41768e-07	1	1	5	12	10	9	5	0	3	2.66667	6	9	6	7	7	5	12
Cre01.g070932	34	12	-23.6667	-5.17647	0.00368712	-2.23388	-1.35336e-05	1	0.0221439	0.338383	-1.22958	-4.57483e-06	1	0.905194	3.61774e-07	-3.47028	-1.74415e-05	0.00641823	3.3709e-06	0.0462649	1.81678	8.9588e-06	1	0.233443	0.239638	-1.55348	-3.90784e-06	1	0.678814	8.48389e-05	-2.82233	-1.28666e-05	1	0.000822024	18	37	33	29.3333	6	8	3	5.66667	18	19	15	17.3333	7	3	9
Cre01.g071297	0	0	0	1	1	1	0	1	1	1	1	0	1	1	1	1	0	1	1	1	1	0	1	1	1	1	0	1	1	1	1	0	1	1	0	0	0	0	0	0	0	0	0	0	0	0	0	0	0
Cre01.g071662	5	3	-2.66667	-9	1	1.01579	4.15235e-08	1	1	1	-1.28634	-5.85311e-07	1	1	0.182108	-5.1726	-2.12106e-06	1	0.436888	1	-1.30666	-6.26835e-07	1	1	0.277762	-5.25428	-2.16259e-06	1	0.724352	0.277762	-4.02116	-1.53575e-06	1	0.692418	2	2	5	3	0	0	4	1.33333	1	3	1	1.66667	1	0	0
Cre01.g072027	0	0	0	1	1	1	0	1	1	1	1	0	1	1	1	1	0	1	1	1	1	0	1	1	1	1	0	1	1	1	1	0	1	1	0	0	0	0	0	0	0	0	0	0	0	0	0	0	0
Cre02.g073150	2	1	-1	-4	1	-1.61054	-4.75654e-07	1	1	1	-1.38868	-3.51186e-07	1	1	0.625048	-2.47277	-7.47306e-07	1	1	1	1.15977	1.24468e-07	1	1	1	-1.53537	-2.71652e-07	1	1	1	-1.78066	-3.9612e-07	1	1	1	2	1	1.33333	0	1	0	0.333333	1	0	1	0.666667	1	0	0
Cre02.g073176	7	4	4.33333	7.5	0.549677	-2.06446	-1.50703e-06	1	1	1	1.0906	2.64797e-07	1	1	0.116684	1.92111	2.69222e-06	1	0.313203	0.388787	2.25149	1.77182e-06	1	0.926208	0.0314402	3.96606	4.19925e-06	1	0.156483	0.288285	1.76152	2.42743e-06	1	0.709721	2	4	4	3.33333	1	1	0	0.666667	1	2	5	2.66667	6	2	7
Cre02.g073200	26	11	16	5.8	0.00951196	-2.4773	-9.61167e-06	1	0.0494438	0.406722	1.23484	3.78508e-06	1	0.986037	0.316896	1.31186	5.02649e-06	1	0.659324	0.000928487	3.05906	1.33968e-05	1	0.01061	0.000369957	3.24986	1.46382e-05	1	0.00397541	0.863876	1.06237	1.24141e-06	1	1	22	11	24	19	2	4	4	3.33333	21	17	14	17.3333	18	12	28
Cre02.g073250	40	13	-27.3333	-2.90698	0.375019	-1.24813	-6.82553e-06	1	0.809919	0.0485873	-1.5638	-1.23782e-05	1	0.274606	0.775813	-1.09366	-2.94025e-06	1	1	0.400638	-1.25291	-5.55268e-06	1	0.945678	0.625072	1.14124	3.88528e-06	1	1	0.128274	1.42988	9.43796e-06	1	0.413015	21	53	51	41.6667	13	14	16	14.3333	14	18	25	19	29	29	26
Cre02.g073300	0	0	0	1	1	1	0	1	1	1	1	0	1	1	1	1	0	1	1	1	1	0	1	1	1	1	0	1	1	1	1	0	1	1	0	0	0	0	0	0	0	0	0	0	0	0	0	0	0
Cre02.g073350	6	4	4.33333	14	0.0655223	-4.4659	-2.70017e-06	1	0.231422	1	-1.09171	-2.92274e-07	1	1	0.383632	1.50979	1.77368e-06	1	0.753295	0.109487	4.09074	2.40789e-06	1	0.432546	0.00741188	6.74257	4.47384e-06	1	0.0503616	0.383632	1.64825	2.06595e-06	1	0.856935	2	6	4	4	0	1	0	0.333333	1	5	2	2.66667	6	4	4
Cre02.g073400	34	20	25.6667	7.41667	0.000416886	-2.94825	-1.51654e-05	1	0.00324955	0.035159	1.48017	1.10197e-05	1	0.220877	0.000502978	-2.29196	-1.29364e-05	1	0.00281404	1.24926e-07	4.36393	2.61851e-05	0.00221632	3.98994e-06	0.567309	1.28635	2.22895e-06	1	1	6.15094e-08	-3.3925	-2.39561e-05	0.00109124	1.08473e-06	23	25	34	27.3333	5	3	4	4	37	27	25	29.6667	7	9	11
Cre02.g073450	0	0	0	1	1	1	0	1	1	1	1	0	1	1	1	1	0	1	1	1	1	0	1	1	1	1	0	1	1	1	1	0	1	1	0	0	0	0	0	0	0	0	0	0	0	0	0	0	0
Cre02.g073500	100	81	-88	-19.8571	1.27916e-15	-6.05255	-6.49965e-05	2.26936e-11	4.95493e-14	0.000235004	-1.82744	-3.52543e-05	1	0.00424996	1.45179e-29	-14.8214	-7.26073e-05	2.57561e-25	8.17655e-28	1.61101e-06	3.31203	2.97422e-05	0.0285809	4.03685e-05	0.0294165	-2.44879	-7.61086e-06	1	0.149934	3.07565e-15	-8.11048	-3.73531e-05	5.45651e-11	1.33086e-13	86	103	89	92.6667	3	12	5	6.66667	45	41	26	37.3333	4	4	6
Cre02.g073550	71	37	66	7.1875	0.00763616	-1.82518	-1.69208e-05	1	0.0411023	0.00601586	1.56155	2.10167e-05	1	0.0589033	7.05468e-08	2.29054	4.83004e-05	0.00125157	7.26813e-07	6.91382e-07	2.8501	3.79376e-05	0.0122658	1.87824e-05	5.52662e-13	4.18064	6.52212e-05	9.80478e-09	3.12254e-11	0.0104059	1.46684	2.72836e-05	1	0.056716	38	48	48	44.6667	8	14	10	10.6667	54	46	53	51	79	76	75
Cre02.g073600	46	29	-36	-3.51163	2.66808e-09	3.11114	6.52947e-05	4.73344e-05	5.12277e-08	0.858033	1.04852	1.50079e-06	1	1	0.00381446	-1.95221	-1.50858e-05	1	0.0174144	2.54086e-08	-2.96716	-6.37939e-05	0.000450774	9.31351e-07	5.97931e-17	-6.0736	-8.03805e-05	1.06079e-12	5.86071e-15	0.00261283	-2.04694	-1.65866e-05	1	0.0173204	29	51	31	37	47	47	57	50.3333	23	44	18	28.3333	15	11	17
Cre02.g073650	42	20	-29	-6.4375	0.000247918	-2.78372	-1.83872e-05	1	0.00202594	0.44791	-1.19278	-4.63792e-06	1	1	0.658659	1.10324	2.96249e-06	1	1	0.00456913	2.3338	1.37493e-05	1	0.040149	5.62732e-05	3.07111	2.13497e-05	0.998342	0.000752898	0.230139	1.31592	7.60041e-06	1	0.616682	26	34	43	34.3333	1	6	9	5.33333	31	13	19	21	29	24	33
Cre02.g073700	102	48	58.3333	3.21519	0.00155003	1.89372	2.3785e-05	1	0.0103341	1.8933e-10	3.07381	5.5191e-05	3.35891e-06	2.39922e-08	1.81392e-12	3.41436	6.42542e-05	3.21807e-08	3.03305e-11	0.00860126	1.62316	3.14061e-05	1	0.0662592	0.00126829	1.80299	4.04692e-05	1	0.0115152	0.53938	1.11079	9.06315e-06	1	1	28	25	42	31.6667	24	21	34	26.3333	71	67	76	71.3333	82	49	123
Cre02.g073750	105	79	-89.3333	-14.4	2.81421e-16	-5.68872	-6.6348e-05	4.99269e-12	1.14774e-14	0.0172024	-1.42563	-2.40332e-05	1	0.132482	1.89777e-29	-10.7591	-7.30167e-05	3.36683e-25	1.06209e-27	1.43326e-09	3.99033	4.23148e-05	2.54275e-05	6.63904e-08	0.0911183	-1.8913	-6.66865e-06	1	0.348501	1.52284e-18	-7.54693	-4.89835e-05	2.70166e-14	9.47952e-17	86	93	109	96	7	9	6	7.33333	45	61	42	49.3333	10	6	4
Cre02.g073800	10	2	-3.33333	-1.90909	0.737817	1.20049	1.19259e-06	1	1	1	-1.01698	-9.93133e-08	1	1	0.737817	1.14165	8.4261e-07	1	1	0.737817	-1.22087	-1.2919e-06	1	1	1	-1.05154	-3.4998e-07	1	1	0.737817	1.16104	9.41923e-07	1	1	3	12	6	7	2	5	4	3.66667	5	6	4	5	6	8	4
Cre02.g073826	0	0	0	1	1	1	0	1	1	1	1	0	1	1	1	1	0	1	1	1	1	0	1	1	1	1	0	1	1	1	1	0	1	1	0	0	0	0	0	0	0	0	0	0	0	0	0	0	0
Cre02.g073850	31	17	23.6667	9.875	1	1.07314	3.56777e-07	1	1	0.0939926	1.90138	4.39673e-06	1	0.422684	3.69485e-13	5.94368	2.41142e-05	6.55503e-09	6.57475e-12	0.138034	1.77179	4.03995e-06	1	0.49768	1.53598e-08	5.53857	2.37574e-05	0.000272499	4.35301e-07	3.8345e-07	3.12598	1.97174e-05	0.00680279	5.8746e-06	9	4	4	5.66667	0	4	4	2.66667	10	7	7	8	27	21	31
Cre02.g073900	21	6	9.33333	3.33333	0.232772	1.80362	3.46488e-06	1	0.59685	0.139664	1.89662	3.86587e-06	1	0.540411	0.000594572	3.34658	1.01175e-05	1	0.00326295	1	1.05156	4.00992e-07	1	1	0.125259	1.85548	6.65261e-06	1	0.435133	0.0960896	1.76449	6.25162e-06	1	0.33584	4	4	7	5	3	4	5	4	2	10	9	7	10	7	23
Cre02.g073950	3	1	-1.33333	#DIV/0!	1	1.66839	8.15249e-07	1	1	0.309649	-8.56561	-1.07731e-06	1	0.856883	1	-1.42633	-3.64571e-07	1	1	0.186695	-14.2908	-1.89256e-06	1	0.605582	0.748256	-2.37968	-1.17982e-06	1	1	0.539766	6.00535	7.12743e-07	1	1	0	3	1	1.33333	0	0	3	1	0	0	0	0	1	0	1
Cre02.g074000	2	1	1	#DIV/0!	0.125048	14.4133	1.91e-06	1	0.377543	0.500032	6.34515	7.61129e-07	1	1	0.500032	6.12664	7.30014e-07	1	0.893828	0.68756	-2.27154	-1.14887e-06	1	1	0.68756	-2.35256	-1.17999e-06	1	1	1	-1.03567	-3.11146e-08	1	1	0	0	0	0	0	2	1	1	1	1	0	0.666667	1	0	1
Cre02.g074050	4	1	2.33333	#DIV/0!	1	-2.9409	-2.76377e-07	1	1	1	1.25411	1.06416e-07	1	1	0.0480838	6.3035	2.22096e-06	1	0.152959	1	3.68823	3.82793e-07	1	1	0.0480838	18.538	2.49734e-06	1	0.217783	0.167917	5.02625	2.11455e-06	1	0.4995	0	0	1	0.333333	0	0	0	0	0	0	1	0.333333	4	0	3
Cre02.g074100	75	46	59.3333	9.47619	1	1.02626	3.45599e-07	1	1	0.0023244	1.91567	1.20514e-05	1	0.0277132	3.44085e-22	5.54287	5.97901e-05	6.10441e-18	1.2136e-20	0.0234436	1.86665	1.17058e-05	1	0.140227	4.38549e-15	5.40105	5.94445e-05	7.7803e-11	3.35358e-13	1.95681e-10	2.89344	4.77388e-05	3.47157e-06	4.83506e-09	9	19	19	15.6667	5	8	8	7	29	20	17	22	64	55	80
Cre02.g074150	31	13	18	3.84211	0.389382	-1.31184	-3.81727e-06	1	0.830392	0.0103124	1.73871	1.18626e-05	1	0.0895073	0.0412194	1.5823	9.35085e-06	1	0.134648	0.00199235	2.28091	1.56799e-05	1	0.0201174	0.0101762	2.07571	1.31681e-05	1	0.0654356	0.597537	-1.09885	-2.5118e-06	1	1	20	16	21	19	7	5	7	6.33333	25	26	22	24.3333	22	12	36
Cre02.g074200	14	6	-11.3333	-12.3333	1.30389e-06	3.96055	1.77156e-05	0.0231323	1.72887e-05	1	1.04136	2.47485e-07	1	1	0.00447727	-4.83522	-4.74633e-06	1	0.0199928	4.56727e-06	-3.80325	-1.74681e-05	0.0810279	0.000102308	3.44098e-12	-19.1501	-2.24619e-05	6.10463e-08	1.71962e-10	0.00761337	-5.0352	-4.99381e-06	1	0.0435004	10	7	4	7	13	10	14	12.3333	7	4	5	5.33333	0	2	1
Cre02.g074217	1	0	-0.333333	#DIV/0!	1	-2.95285	-2.78078e-07	1	1	1	-2.95285	-2.78078e-07	1	1	1	-2.95285	-2.78078e-07	1	1	1	1	0	1	1	1	1	0	1	1	1	1	0	1	1	0	1	0	0.333333	0	0	0	0	0	0	0	0	0	0	0
Cre02.g074250	6	3	-2.33333	-2.4	1	-1.04161	-1.38757e-07	1	1	1	-1.09029	-2.87667e-07	1	1	0.831739	1.18902	6.56592e-07	1	1	1	-1.04674	-1.4891e-07	1	1	0.831739	1.23849	7.95349e-07	1	1	0.831739	1.29638	9.44259e-07	1	1	3	5	4	4	4	0	1	1.66667	4	1	3	2.66667	6	1	4
Cre02.g074300	11	5	-5.66667	-4.4	0.256511	-1.8912	-2.96161e-06	1	0.631788	0.634397	1.23389	1.46994e-06	1	1	0.595731	-1.20107	-1.05215e-06	1	1	0.108289	2.33353	4.43155e-06	1	0.430759	0.406409	1.57459	1.90946e-06	1	0.914407	0.314937	-1.48199	-2.52209e-06	1	0.753411	8	3	11	7.33333	0	3	2	1.66667	8	5	7	6.66667	6	2	6
Cre02.g074350	4	1	-2	-4	0.0225145	4.1728	3.98098e-06	1	0.099658	1	-1.38869	-3.51195e-07	1	1	1	1.2772	3.47811e-07	1	1	0.0225145	-5.79475	-4.33217e-06	1	0.136277	0.0769617	-3.26714	-3.63317e-06	1	0.30607	0.68756	1.77364	6.99006e-07	1	1	1	1	2	1.33333	1	3	4	2.66667	1	1	0	0.666667	1	2	1
Cre02.g074370	10	5	-7	-3.625	0.311047	-1.56747	-2.97119e-06	1	0.713538	0.627523	-1.17369	-1.21451e-06	1	1	0.0710325	-1.97396	-4.04938e-06	1	0.208952	0.585027	1.33551	1.75668e-06	1	1	0.677866	-1.25933	-1.07819e-06	1	1	0.248198	-1.68185	-2.83487e-06	1	0.646069	9	9	11	9.66667	4	3	1	2.66667	8	5	5	6	4	3	4
Cre02.g074400	14	7	10.6667	9	0.0933785	-2.43131	-3.84892e-06	1	0.304339	0.00385549	2.11725	7.30457e-06	1	0.0417583	1	1.08239	5.38662e-07	1	1	0.000108314	5.14769	1.11535e-05	1	0.00167241	0.0641162	2.63163	4.38758e-06	1	0.268826	0.0111021	-1.95609	-6.76591e-06	1	0.0597036	5	8	10	7.66667	1	3	0	1.33333	14	12	10	12	7	2	10
Cre02.g074437	0	0	0	1	1	1	0	1	1	1	1	0	1	1	1	1	0	1	1	1	1	0	1	1	1	1	0	1	1	1	1	0	1	1	0	0	0	0	0	0	0	0	0	0	0	0	0	0	0
Cre02.g074474	0	0	0	1	1	1	0	1	1	1	1	0	1	1	1	1	0	1	1	1	1	0	1	1	1	1	0	1	1	1	1	0	1	1	0	0	0	0	0	0	0	0	0	0	0	0	0	0	0
Cre02.g074511	127	66	-95.3333	-3.50877	0.00439421	-1.52978	-3.84803e-05	1	0.0257371	0.0313907	-1.33989	-2.81862e-05	1	0.20377	5.42276e-11	-2.614	-6.86073e-05	9.62052e-07	7.8599e-10	0.416509	1.14172	1.0294e-05	1	0.969596	0.00175667	-1.70874	-3.01271e-05	1	0.0152099	1.34091e-05	-1.95091	-4.04211e-05	0.23789	0.000154274	106	137	157	133.333	31	38	45	38	58	89	70	72.3333	40	30	46
Cre02.g074550	21	11	-14.6667	-4.38462	0.0371567	-1.89912	-7.56927e-06	1	0.147835	0.465151	1.17473	2.79354e-06	1	1	0.572278	-1.17208	-2.34727e-06	1	0.973508	0.0104542	2.23095	1.03628e-05	1	0.0771142	0.149468	1.6203	5.222e-06	1	0.491514	0.157993	-1.37688	-5.14081e-06	1	0.478237	15	23	19	19	4	2	7	4.33333	19	18	12	16.3333	14	8	15
Cre02.g074600	17	3	-7.33333	-6.5	0.103542	-2.69981	-4.56697e-06	1	0.330862	0.479982	-1.41997	-2.14536e-06	1	1	0.155789	-2.09727	-3.79508e-06	1	0.387419	0.35194	1.90131	2.42161e-06	1	0.872388	1	1.2873	7.71895e-07	1	1	0.472025	-1.47698	-1.64972e-06	1	0.973897	4	4	18	8.66667	1	1	2	1.33333	5	2	6	4.33333	3	3	3
Cre02.g074626	1	0	-0.333333	#DIV/0!	1	-2.95285	-2.78078e-07	1	1	1	-2.95285	-2.78078e-07	1	1	1	1.20673	8.69258e-08	1	1	1	1	0	1	1	1	3.5633	3.65004e-07	1	1	1	3.5633	3.65004e-07	1	1	0	1	0	0.333333	0	0	0	0	0	0	0	0	0	0	1
Cre02.g074650	33	12	22.6667	6.66667	0.765518	1.2314	1.46053e-06	1	1	0.870118	-1.07806	-4.57041e-07	1	1	3.15284e-07	4.59122	2.26668e-05	0.00559346	2.96107e-06	0.636631	-1.32753	-1.91757e-06	1	1	6.9966e-05	3.72845	2.12063e-05	1	0.000911357	3.15284e-07	4.94963	2.31238e-05	0.00559346	4.89446e-06	9	10	3	7.33333	3	1	8	4	3	8	4	5	31	15	34
Cre02.g074700	10	6	8.33333	13.5	0.0769617	-3.43981	-3.4541e-06	1	0.260967	0.359578	-1.73525	-2.06341e-06	1	0.933461	0.0289983	2.05318	5.12882e-06	1	0.100579	0.343907	1.98231	1.39069e-06	1	0.860908	0.000328957	7.06255	8.58293e-06	1	0.00357034	0.00212373	3.56278	7.19224e-06	1	0.0144968	5	6	6	5.66667	0	0	2	0.666667	1	3	3	2.33333	8	9	10
Cre02.g074720	5	2	-1.66667	#DIV/0!	0.340445	2.67042	2.09196e-06	1	0.761836	0.772329	1.62842	7.87003e-07	1	1	0.288325	-8.79488	-1.10996e-06	1	0.613401	0.675198	-1.63988	-1.30495e-06	1	1	0.0364442	-23.486	-3.20192e-06	1	0.175361	0.0966589	-14.3217	-1.89696e-06	1	0.337137	1	1	2	1.33333	3	1	1	1.66667	0	5	0	1.66667	0	0	0
Cre02.g074737	29	3	22	3.27586	0.179328	-1.37203	-6.92081e-06	1	0.492015	0.0507695	1.42449	1.08346e-05	1	0.28244	0.0916625	1.3701	9.44636e-06	1	0.257593	0.0041813	1.95443	1.77554e-05	1	0.0373141	0.00569836	1.87981	1.63672e-05	1	0.0405677	0.899901	-1.0397	-1.38825e-06	1	1	29	31	31	30.3333	8	13	8	9.66667	29	32	34	31.6667	29	29	37
Cre02.g074758	3	2	-1	-2.5	1	-1.12281	-1.73439e-07	1	1	1	-1.23791	-3.04742e-07	1	1	0.741698	-1.85035	-7.28707e-07	1	1	1	-1.10251	-1.31303e-07	1	1	1	-1.64796	-5.55268e-07	1	1	1	-1.49474	-4.23965e-07	1	1	3	1	1	1.66667	0	2	0	0.666667	0	3	0	1	1	0	1
Cre02.g074800	5	4	4.33333	#DIV/0!	0.500413	-6.85908	-8.34311e-07	1	0.957282	0.688273	1.70428	6.87877e-07	1	1	0.00357759	5.00392	3.91066e-06	1	0.0164558	0.12562	11.6898	1.52219e-06	1	0.468248	0.00357759	34.3223	4.74497e-06	1	0.0274287	0.0787441	2.93609	3.22278e-06	1	0.287804	1	1	1	1	0	0	0	0	0	4	0	1.33333	5	3	5
Cre02.g074850	18	7	-12.3333	-13.3333	1	1.02914	3.28974e-07	1	1	0.815925	-1.08916	-9.24222e-07	1	1	2.35096e-06	-9.1383	-1.00551e-05	0.0417084	1.97308e-05	0.730014	-1.12089	-1.2532e-06	1	1	1.6403e-05	-9.40456	-1.03841e-05	0.291005	0.000249148	1.6403e-05	-8.39026	-9.13092e-06	0.291005	0.000186064	12	10	18	13.3333	8	5	5	6	16	5	6	9	0	1	2
Cre02.g074900	21	11	11	2	1.17714e-05	3.09287	1.94796e-05	0.208837	0.000131179	1.7137e-05	2.70522	1.58716e-05	0.304028	0.000459952	0.00259073	2.1195	1.04199e-05	1	0.0123636	0.549331	-1.1433	-3.60805e-06	1	1	0.0894932	-1.45924	-9.05974e-06	1	0.343509	0.240704	-1.27635	-5.45168e-06	1	0.637046	8	10	15	11	14	14	17	15	29	24	13	22	19	10	25
Cre02.g074950	12	6	-8.33333	-4.57143	0.11522	-1.96747	-4.44674e-06	1	0.36096	0.295021	-1.45205	-2.81524e-06	1	0.83588	0.0167924	-2.64114	-5.6191e-06	1	0.0632552	0.717699	1.35496	1.6315e-06	1	1	0.661498	-1.34241	-1.17236e-06	1	1	0.233579	-1.81891	-2.80386e-06	1	0.623615	9	10	13	10.6667	1	3	3	2.33333	9	1	6	5.33333	1	3	5
Cre02.g074976	1	0	0.333333	#DIV/0!	1	1	0	1	1	1	3.6726	3.80567e-07	1	1	1	1	0	1	1	1	3.6726	3.80567e-07	1	1	1	1	0	1	1	1	-3.6726	-3.80567e-07	1	1	0	0	0	0	0	0	0	0	0	1	0	0.333333	0	0	0
Cre02.g075000	65	37	-44	-1.87417	0.0311896	1.45168	3.58337e-05	1	0.128458	0.52397	-1.12108	-8.56848e-06	1	1	0.0518916	-1.41053	-2.30898e-05	1	0.162451	0.00620283	-1.62745	-4.44022e-05	1	0.0516398	9.352e-05	-2.04764	-5.89235e-05	1	0.00118679	0.222608	-1.25818	-1.45213e-05	1	0.605349	88	102	93	94.3333	49	66	66	60.3333	68	67	51	62	75	39	37
Cre02.g075050	56	30	-39.6667	-3.42857	0.0412353	-1.49555	-1.55202e-05	1	0.159973	0.135492	-1.29536	-1.06801e-05	1	0.529232	1	-1.01417	-6.54282e-07	1	1	0.525812	1.15454	4.84012e-06	1	1	0.0507506	1.47466	1.48659e-05	1	0.225543	0.164235	1.27727	1.00258e-05	1	0.49223	46	52	70	56	14	14	21	16.3333	42	32	21	31.6667	41	34	51
Cre02.g075100	7	3	3.33333	4.33333	1	1.13343	2.41616e-07	1	1	0.38788	1.76	1.37621e-06	1	0.960776	0.0352414	2.69913	3.07678e-06	1	0.11848	0.581215	1.55281	1.13459e-06	1	1	0.238156	2.38138	2.83516e-06	1	0.675803	0.503721	1.5336	1.70057e-06	1	0.988989	0	3	3	2	1	1	1	1	2	2	4	2.66667	7	2	4
Cre02.g075150	19	11	-14.6667	-3.44444	0.145882	-1.50897	-5.9019e-06	1	0.422702	0.220303	-1.34087	-4.44813e-06	1	0.718321	0.771729	-1.07912	-1.28286e-06	1	1	0.815171	1.12537	1.45377e-06	1	1	0.283992	1.39834	4.61904e-06	1	0.735357	0.399536	1.24256	3.16527e-06	1	0.877249	23	23	16	20.6667	4	7	7	6	18	8	8	11.3333	12	13	19
Cre02.g075200	4	2	-1	-2.5	0.38398	2.17476	1.79543e-06	1	0.824121	1	-1.69739	-6.27935e-07	1	1	1	1.02541	3.88297e-08	1	1	0.213186	-3.69143	-2.42337e-06	1	0.660866	0.269355	-2.12088	-1.7566e-06	1	0.710259	1	1.74052	6.66765e-07	1	1	1	2	2	1.66667	1	3	1	1.66667	2	0	0	0.666667	0	0	4
Cre02.g075250	4	3	2.33333	4.5	1	-1.15604	-3.20363e-07	1	1	0.295385	-2.62712	-1.47001e-06	1	0.836143	0.79514	1.44075	1.0461e-06	1	1	0.690506	-2.27252	-1.14965e-06	1	1	0.589	1.66556	1.36646e-06	1	1	0.115065	3.78502	2.51611e-06	1	0.385017	4	2	2	2.66667	2	0	1	1	0	2	0	0.666667	4	1	4
Cre02.g075301	1	1	-1	#DIV/0!	0.500032	-6.85866	-8.34251e-07	1	0.956881	1	-1.86754	-4.53687e-07	1	1	1	-1.92481	-4.69247e-07	1	1	1	3.67257	3.80564e-07	1	1	1	3.5633	3.65004e-07	1	1	1	-1.03067	-1.55604e-08	1	1	1	1	1	1	0	0	0	0	1	0	0	0.333333	0	0	1
Cre02.g075350	24	6	13.3333	9	0.858194	-1.18933	-8.70507e-07	1	1	0.0822596	-2.67731	-3.42584e-06	1	0.383499	0.00105297	2.95721	1.07026e-05	1	0.00548788	0.23634	-2.2511	-2.55533e-06	1	0.708022	0.00328203	3.51711	1.15731e-05	1	0.0255491	6.20771e-07	7.91737	1.41285e-05	0.0110131	9.1168e-06	8	7	4	6.33333	2	2	3	2.33333	3	1	1	1.66667	14	6	25
Cre02.g075400	94	68	-83.3333	-8.8125	2.2426e-10	-3.84757	-5.84233e-05	3.9786e-06	4.9485e-09	9.68312e-08	-2.58757	-4.84327e-05	0.00171788	5.40215e-06	0.0732663	-1.34773	-2.03676e-05	1	0.214215	0.117266	1.48694	9.99052e-06	1	0.454536	2.95793e-06	2.85485	3.80556e-05	0.0524766	5.34385e-05	0.000537985	1.91994	2.80651e-05	1	0.00430704	86	102	94	94	11	8	13	10.6667	28	34	18	26.6667	70	42	46
Cre02.g075500	17	9	-11.6667	-1.83333	0.373624	1.24207	5.24266e-06	1	0.809919	0.800452	1.07765	1.68166e-06	1	1	0.159746	-1.36511	-5.7926e-06	1	0.395652	0.579102	-1.15257	-3.561e-06	1	1	0.0325385	-1.69555	-1.10353e-05	1	0.160932	0.0973657	-1.4711	-7.47426e-06	1	0.338898	27	22	28	25.6667	16	15	11	14	21	24	16	20.3333	17	11	15
Cre02.g075550	4	2	3.33333	#DIV/0!	1	-1.25357	-1.9755e-07	1	1	0.500032	-6.85844	-8.3422e-07	1	1	0.0215237	3.8833	2.81588e-06	1	0.0778653	1	-5.47112	-6.3667e-07	1	1	0.0655223	4.868	3.01343e-06	1	0.272743	0.00391523	26.6334	3.6501e-06	1	0.0247101	0	2	1	1	0	1	0	0.333333	0	0	0	0	4	2	4
Cre02.g075600	3	1	-0.666667	-2	1	1.12836	1.6105e-07	1	1	1	1.02345	2.9427e-08	1	1	1	1.27717	3.4776e-07	1	1	1	-1.1025	-1.31623e-07	1	1	1	1.13188	1.8671e-07	1	1	1	1.2479	3.18333e-07	1	1	0	1	3	1.33333	0	1	1	0.666667	0	2	1	1	1	1	2
Cre02.g075650	33	23	-25	-4.75	0.00886465	-2.05822	-1.36314e-05	1	0.0465565	0.00166169	-2.15122	-1.41883e-05	1	0.0211781	0.892928	1.03249	8.61418e-07	1	1	1	-1.04518	-5.56882e-07	1	1	0.00598386	2.12509	1.44929e-05	1	0.0423284	0.00105487	2.22111	1.50497e-05	1	0.00779772	25	32	38	31.6667	7	8	5	6.66667	12	9	11	10.6667	33	24	16
Cre02.g075676	1	0	0.333333	#DIV/0!	1	1	0	1	1	1	3.67263	3.80572e-07	1	1	1	1	0	1	1	1	3.67263	3.80572e-07	1	1	1	1	0	1	1	1	-3.67263	-3.80572e-07	1	1	0	0	0	0	0	0	0	0	0	0	1	0.333333	0	0	0
Cre02.g075700	827	446	-592.667	-1.72959	1.74475e-09	1.82899	0.000971655	3.09536e-05	3.42029e-08	0.0431711	1.22349	0.000261955	1	0.253525	0.0105212	-1.29435	-0.000266546	1	0.0424413	5.89947e-05	-1.49489	-0.0007097	1	0.000977241	0	-2.36735	-0.0012382	0	0	5.28403e-06	-1.58363	-0.000528501	0.093744	6.50097e-05	1172	1520	1523	1405	1083	1185	1098	1122	1546	1074	1158	1259.33	860	719	858
Cre02.g075750	2	1	1	4	1	-1.25357	-1.97545e-07	1	1	0.68756	1.70454	6.88068e-07	1	1	1	-1.11945	-1.04206e-07	1	1	0.68756	2.13676	8.85613e-07	1	1	1	1.11981	9.33395e-08	1	1	0.68756	-1.90814	-7.92274e-07	1	1	0	2	1	1	1	0	0	0.333333	1	1	2	1.33333	1	0	1
Cre02.g075800	15	5	6.33333	2.58333	0.894882	-1.09274	-7.21436e-07	1	1	0.366378	1.40918	3.47824e-06	1	0.94311	0.478795	-1.34167	-2.16472e-06	1	0.882158	0.302647	1.53987	4.19967e-06	1	0.796957	0.659938	-1.2278	-1.44329e-06	1	1	0.0830552	-1.89066	-5.64296e-06	1	0.300221	9	14	7	10	3	6	3	4	4	18	9	10.3333	6	4	7
Cre02.g075850	9	3	3	1.5	0.159508	1.71048	4.82001e-06	1	0.452773	1	1.02833	1.92199e-07	1	1	0.24824	1.47801	3.24292e-06	1	0.549975	0.21207	-1.66335	-4.62781e-06	1	0.658474	0.804284	-1.15728	-1.57709e-06	1	1	0.319512	1.43729	3.05072e-06	1	0.761481	4	11	9	8	7	2	9	6	9	6	3	6	9	8	10
Cre02.g075900	16	5	8.66667	1.74286	0.209368	1.37918	6.16561e-06	1	0.551179	0.0872242	1.43634	7.09513e-06	1	0.400166	0.42623	1.201	3.26837e-06	1	0.811086	0.931149	1.04145	9.29522e-07	1	1	0.648889	-1.14836	-2.89724e-06	1	1	0.473347	-1.19595	-3.82676e-06	1	0.9752	15	16	27	19.3333	11	13	11	11.6667	22	20	19	20.3333	19	15	19
Cre02.g075950	26	18	-22.3333	#DIV/0!	5.91371e-12	-131.84	-1.86311e-05	1.04915e-07	1.5659e-10	0.00186358	-2.1104	-9.87781e-06	1	0.0232175	4.06283e-11	-9.54203	-1.68061e-05	7.20786e-07	5.98659e-10	5.79949e-06	62.4716	8.75333e-06	0.102889	0.000127338	0.0625399	13.8168	1.82506e-06	1	0.264109	0.000538859	-4.52144	-6.92827e-06	1	0.00431209	18	23	26	22.3333	0	0	0	0	6	8	9	7.66667	4	0	1
Cre02.g075994	1	0	0.333333	#DIV/0!	1	1	0	1	1	1	3.67263	3.80572e-07	1	1	1	1	0	1	1	1	3.67263	3.80572e-07	1	1	1	1	0	1	1	1	-3.67263	-3.80572e-07	1	1	0	0	0	0	0	0	0	0	0	0	1	0.333333	0	0	0
Cre02.g076000	10	3	-4.66667	-3.8	0.560809	-1.62731	-2.08905e-06	1	1	0.330735	-1.52605	-1.86809e-06	1	0.894036	0.560809	-1.44065	-1.65758e-06	1	0.958786	1	1.06635	2.20966e-07	1	1	1	1.12956	4.31475e-07	1	1	1	1.05928	2.10509e-07	1	1	5	10	4	6.33333	3	1	1	1.66667	5	4	0	3	2	2	6
Cre02.g076050	5	1	-1.66667	-2.25	1	1.01668	4.41192e-08	1	1	0.755548	-1.58838	-9.79529e-07	1	1	1	1.02013	5.32319e-08	1	1	0.755548	-1.61488	-1.02365e-06	1	1	1	1.00339	9.11266e-09	1	1	0.755548	1.62035	1.03276e-06	1	1	2	2	5	3	0	1	3	1.33333	2	0	2	1.33333	2	2	3
Cre02.g076100	11	4	6.66667	3.85714	0.0292345	2.13063	5.81908e-06	1	0.122903	0.26388	-1.83402	-2.34049e-06	1	0.792131	0.0292345	1.94278	4.85224e-06	1	0.101141	0.00339629	-3.90762	-8.15957e-06	1	0.031464	0.890302	-1.09669	-9.66834e-07	1	1	0.000900736	3.5631	7.19273e-06	1	0.00677979	2	8	8	6	6	4	7	5.66667	5	0	2	2.33333	11	7	9
Cre02.g076150	25	15	-12.3333	-2.7619	0.597501	-1.20419	-2.75916e-06	1	1	0.146516	-1.61079	-6.1701e-06	1	0.556009	0.635044	1.17706	2.88104e-06	1	1	0.461375	-1.33766	-3.41094e-06	1	1	0.362926	1.4174	5.64021e-06	1	0.851245	0.0545861	1.89599	9.05115e-06	1	0.219411	16	13	29	19.3333	7	6	8	7	8	4	14	8.66667	24	7	22
Cre02.g076200	2	1	1	#DIV/0!	1	-2.95493	-2.78375e-07	1	1	1	1.24283	1.02177e-07	1	1	0.626472	2.93937	8.16033e-07	1	1	1	3.67249	3.80552e-07	1	1	0.251476	8.68566	1.09441e-06	1	0.685754	0.626472	2.36506	7.13856e-07	1	1	1	0	0	0.333333	0	0	0	0	0	1	0	0.333333	2	0	1
Cre02.g076250	521	317	-400.667	-2.34753	6.45362e-06	1.92832	0.000325069	0.114494	7.60419e-05	1.06275e-08	2.28415	0.000449667	0.000188542	7.57196e-07	0.553676	-1.08999	-2.89095e-05	1	0.950345	0.238572	1.18452	0.000124598	1	0.71184	4.1662e-07	-2.10185	-0.000353979	0.00739126	9.01374e-06	3.8774e-10	-2.48969	-0.000478577	6.87889e-06	9.20869e-09	356	397	504	419	399	415	242	352	695	673	726	698	290	205	397
Cre02.g076300	1	0	0.333333	#DIV/0!	1	1	0	1	1	1	1	0	1	1	1	3.56339	3.65018e-07	1	1	1	1	0	1	1	1	3.56339	3.65018e-07	1	1	1	3.56339	3.65018e-07	1	1	0	0	0	0	0	0	0	0	0	0	0	0	1	0	0
Cre02.g076350	196	26	149	6.73077	0.0227626	-1.45867	-2.28506e-05	1	0.10043	0.0233115	1.36437	2.64785e-05	1	0.165098	1.00665e-13	2.60211	0.000116425	1.78589e-09	1.87989e-12	2.35303e-05	1.99017	4.93291e-05	0.417451	0.000436208	1.51081e-18	3.79563	0.000139275	2.68032e-14	1.75184e-16	4.88689e-07	1.90719	8.99463e-05	0.00866984	7.29772e-06	78	97	85	86.6667	26	28	24	26	89	88	83	86.6667	201	104	220
Cre02.g076400	7	1	2.33333	2.4	0.580297	1.80914	1.48749e-06	1	1	0.428424	1.73163	1.345e-06	1	1	0.15941	2.49005	2.73923e-06	1	0.395094	1	-1.04476	-1.42496e-07	1	1	0.68853	1.37637	1.25174e-06	1	1	0.68853	1.43798	1.39423e-06	1	1	4	1	1	2	2	0	3	1.66667	3	3	2	2.66667	7	3	2
Cre02.g076433	0	0	0	1	1	1	0	1	1	1	1	0	1	1	1	1	0	1	1	1	1	0	1	1	1	1	0	1	1	1	1	0	1	1	0	0	0	0	0	0	0	0	0	0	0	0	0	0	0
Cre02.g076466	65	27	-44.3333	-2.10833	8.0409e-22	4.00894	0.000121008	1.42654e-17	5.44846e-20	0.00012122	1.77996	3.1367e-05	1	0.0024606	0.576509	1.09826	3.95164e-06	1	0.979116	4.84372e-09	-2.25227	-8.96409e-05	8.59324e-05	2.00777e-07	2.21066e-18	-3.65027	-0.000117056	3.92193e-14	2.51406e-16	0.00181786	-1.62071	-2.74153e-05	1	0.0126871	41	46	57	48	84	73	96	84.3333	66	71	51	62.6667	49	31	40
Cre02.g076500	12	4	-6.33333	-4.16667	0.185836	-1.79024	-3.13115e-06	1	0.504548	0.185836	-1.63876	-2.76488e-06	1	0.647596	1	-1.11745	-7.45551e-07	1	1	1	1.09244	3.6626e-07	1	1	0.327867	1.60208	2.38559e-06	1	0.797713	0.327867	1.46652	2.01933e-06	1	0.775274	5	12	8	8.33333	0	2	4	2	5	3	3	3.66667	5	5	7
Cre02.g076550	0	0	0	1	1	1	0	1	1	1	1	0	1	1	1	1	0	1	1	1	1	0	1	1	1	1	0	1	1	1	1	0	1	1	0	0	0	0	0	0	0	0	0	0	0	0	0	0	0
Cre02.g076600	7	3	4.33333	7.5	0.0391164	5.67224	3.26389e-06	1	0.153092	0.0703823	4.01727	2.10777e-06	1	0.346848	0.000981481	8.04145	4.91894e-06	1	0.00514097	0.80372	-1.41197	-1.15611e-06	1	1	0.541569	1.41768	1.65506e-06	1	1	0.189544	2.00172	2.81117e-06	1	0.541935	1	1	0	0.666667	3	2	1	2	4	1	2	2.33333	4	4	7
Cre02.g076625	2	1	1.33333	5	1	-1.61054	-4.75655e-07	1	1	1	1.32672	4.09938e-07	1	1	0.726632	1.56813	7.12849e-07	1	1	0.68756	2.13674	8.85592e-07	1	1	0.45323	2.52555	1.1885e-06	1	0.977194	1	1.18197	3.02912e-07	1	1	1	1	2	1.33333	0	1	0	0.333333	2	1	1	1.33333	2	2	1
Cre02.g076650	16	7	-9.33333	-2.75	0.0159004	1.81663	1.008e-05	1	0.0754452	0.611619	-1.18612	-1.9369e-06	1	1	0.019795	-2.06391	-6.36283e-06	1	0.072754	0.00462868	-2.15474	-1.20169e-05	1	0.0405118	1.13751e-05	-3.74936	-1.64428e-05	0.201805	0.000179542	0.0897836	-1.74005	-4.42593e-06	1	0.319529	8	17	19	14.6667	11	10	14	11.6667	14	7	6	9	3	5	8
Cre02.g076663	3	2	-0.666667	-2	0.518524	2.14234	1.43275e-06	1	0.969876	1	-1.38905	-3.51286e-07	1	1	1	-1.01479	-1.82741e-08	1	1	0.299891	-2.97582	-1.78404e-06	1	0.796675	0.518524	-2.17402	-1.45102e-06	1	1	1	1.36881	3.33012e-07	1	1	1	3	0	1.33333	0	2	2	1.33333	1	1	0	0.666667	0	1	2
Cre02.g076700	26	19	-23	-24	1.11646e-08	-9.82505	-1.81125e-05	0.000198072	1.99871e-07	0.0865571	-1.41771	-5.94129e-06	1	0.398033	2.05546e-11	-7.47559	-1.74675e-05	3.64659e-07	3.11941e-10	2.60799e-05	6.93025	1.21712e-05	0.462683	0.000479962	1	1.31428	6.45035e-07	1	1	2.9093e-06	-5.27302	-1.15262e-05	0.051614	3.80915e-05	21	25	26	24	0	2	1	1	13	11	13	12.3333	3	1	3
Cre02.g076750	9	2	3	2.28571	1	1.06559	2.83793e-07	1	1	0.705177	1.26512	1.14712e-06	1	1	0.579527	1.36875	1.59548e-06	1	0.982687	0.853672	1.18725	8.63323e-07	1	1	0.86032	1.2845	1.31169e-06	1	1	1	1.08191	4.48367e-07	1	1	5	3	7	5	5	1	1	2.33333	5	4	5	4.66667	2	4	10
Cre02.g076800	22	14	-18.3333	-7.11111	0.000459235	-3.05539	-1.20696e-05	1	0.0035423	0.0121152	-1.78767	-7.90535e-06	1	0.101385	0.915933	-1.03721	-6.43686e-07	1	1	0.212918	1.70915	4.16422e-06	1	0.6602	0.00198954	2.94578	1.14259e-05	1	0.016856	0.0397945	1.72354	7.26167e-06	1	0.169955	19	22	23	21.3333	1	3	5	3	10	10	6	8.66667	14	13	20
Cre02.g076850	4	2	2.33333	8	0.0312799	6.39538	2.26862e-06	1	0.128458	0.00782647	7.57923	2.7664e-06	1	0.0721671	0.015646	6.41538	2.27703e-06	1	0.0594379	1	1.18511	4.97778e-07	1	1	1	1.00313	8.40982e-09	1	1	0.790621	-1.18142	-4.89368e-07	1	1	0	1	0	0.333333	2	1	1	1.33333	4	3	1	2.66667	4	1	2
Cre02.g076900	179	131	-163.333	-13.8947	3.0248e-28	-6.06581	-0.000123185	5.3663e-24	3.29221e-26	1.34702e-09	-2.07948	-7.65697e-05	2.38975e-05	1.30587e-07	9.16416e-29	-4.65248	-0.000115798	1.62581e-24	4.91183e-27	9.28438e-09	2.91698	4.6615e-05	0.000164714	3.66847e-07	0.204547	1.30378	7.38698e-06	1	0.609895	3.19924e-07	-2.23733	-3.9228e-05	0.00567576	4.96133e-06	158	183	187	176	8	15	15	12.6667	65	63	58	62	28	27	31
Cre02.g076950	145	36	109.667	4.87059	0.36432	1.18086	8.30178e-06	1	0.79628	0.00554621	1.55741	2.55856e-05	1	0.055434	3.84801e-16	3.27012	0.000104201	6.82676e-12	8.83152e-15	0.120122	1.31887	1.72838e-05	1	0.461074	1.7181e-10	2.76927	9.58996e-05	3.04808e-06	6.80376e-09	1.90577e-07	2.09972	7.86157e-05	0.00338103	3.07646e-06	50	61	53	54.6667	23	30	32	28.3333	77	59	52	62.6667	168	86	160
Cre02.g076987	2	0	1	#DIV/0!	1	1	0	1	1	1	1	0	1	1	0.250048	8.69049	1.0951e-06	1	0.549975	1	1	0	1	1	0.250048	8.69049	1.0951e-06	1	0.683821	0.250048	8.69049	1.0951e-06	1	0.646069	0	0	0	0	0	0	0	0	0	0	0	0	2	1	0
Cre02.g077024	0	0	0	1	1	1	0	1	1	1	1	0	1	1	1	1	0	1	1	1	1	0	1	1	1	1	0	1	1	1	1	0	1	1	0	0	0	0	0	0	0	0	0	0	0	0	0	0	0
Cre02.g077061	3	1	1	#DIV/0!	1	-2.90738	-2.71604e-07	1	1	1	1.26071	1.07933e-07	1	1	0.717616	3.39919	9.93265e-07	1	1	1	3.66536	3.79537e-07	1	1	0.361905	9.88275	1.26487e-06	1	0.84982	0.717616	2.69626	8.85332e-07	1	1	0	0	1	0.333333	0	0	0	0	0	1	0	0.333333	0	3	0
Cre02.g077100	64	13	-44	-5.25806	0.00016481	-2.26943	-2.52499e-05	1	0.00140101	0.350107	-1.18201	-6.95099e-06	1	0.919641	0.412845	-1.15976	-6.21834e-06	1	0.793026	0.00472981	1.91997	1.82989e-05	1	0.0413154	0.00328974	1.9568	1.90316e-05	1	0.0255755	0.953754	1.01918	7.32644e-07	1	1	36	70	57	54.3333	11	14	6	10.3333	33	38	29	33.3333	40	27	39
Cre02.g077150	7	4	5	8.5	0.728101	-1.4773	-6.75876e-07	1	1	0.0670984	2.61681	3.38225e-06	1	0.33907	0.0129957	3.0334	4.25372e-06	1	0.0505717	0.0329888	3.86581	4.05813e-06	1	0.180578	0.0129957	4.48123	4.92959e-06	1	0.0792562	0.716643	1.1592	8.71463e-07	1	1	4	1	2	2.33333	2	0	0	0.666667	2	6	6	4.66667	6	4	7
Cre02.g077200	1	0	0.333333	#DIV/0!	1	5.468	6.36226e-07	1	1	1	1	0	1	1	1	1	0	1	1	1	-5.468	-6.36226e-07	1	1	1	-5.468	-6.36226e-07	1	1	1	1	0	1	1	0	0	0	0	0	1	0	0.333333	0	0	0	0	0	0	0
Cre02.g077250	3	2	-2.33333	-8	0.289188	-3.03831	-1.58797e-06	1	0.681068	0.125084	-4.52615	-1.84407e-06	1	0.501608	0.289188	-2.71329	-1.49465e-06	1	0.613401	1	-1.4897	-2.56096e-07	1	1	1	1.11979	9.33226e-08	1	1	1	1.66814	3.49418e-07	1	1	2	3	3	2.66667	0	0	1	0.333333	0	0	1	0.333333	0	0	2
Cre02.g077300	286	154	-245.667	-9.67059	3.10727e-22	-4.2275	-0.000174819	5.51261e-18	2.18754e-20	8.59826e-11	-2.28808	-0.000128908	1.52542e-06	1.22033e-08	5.59529e-06	-1.75459	-9.84785e-05	0.0992661	4.44719e-05	0.000142014	1.84762	4.59116e-05	1	0.00212077	2.32165e-08	2.4094	7.63408e-05	0.000411883	6.40565e-07	0.0502304	1.30406	3.04292e-05	1	0.205284	233	282	307	274	21	25	39	28.3333	79	96	87	87.3333	142	87	127
Cre02.g077350	32	16	21.3333	2.52381	0.0148277	1.83557	1.22277e-05	1	0.0713668	0.189421	1.38865	5.68753e-06	1	0.655754	2.61195e-06	2.67641	2.45327e-05	0.0463387	2.17859e-05	0.310234	-1.32183	-6.54018e-06	1	0.807255	0.0883402	1.45809	1.2305e-05	1	0.340409	0.00131029	1.92735	1.88452e-05	1	0.0094881	16	13	23	17.3333	12	11	19	14	21	13	19	17.6667	43	29	34
Cre02.g077401	10	5	-5.66667	-3.42857	0.528103	-1.47168	-2.16969e-06	1	0.979209	0.762788	-1.15222	-8.94312e-07	1	1	0.886985	1.05451	3.68994e-07	1	1	0.866116	1.27726	1.27538e-06	1	1	0.439756	1.5519	2.53868e-06	1	0.963705	0.657166	1.21502	1.26331e-06	1	1	5	10	9	8	2	4	1	2.33333	6	1	8	5	11	4	4
Cre02.g077451	6	1	-1.33333	-2.33333	1	1.00247	5.06379e-09	1	1	1	1.18633	3.82373e-07	1	1	1	-1.02723	-5.44024e-08	1	1	1	1.18341	3.77309e-07	1	1	1	-1.02977	-5.94662e-08	1	1	1	-1.21863	-4.36775e-07	1	1	0	1	6	2.33333	2	0	1	1	2	1	3	2	2	2	1
Cre02.g077500	26	9	-12.3333	-2.19355	0.936271	1.04543	8.62802e-07	1	1	0.268078	1.30588	5.80887e-06	1	0.795979	0.801983	-1.12544	-2.1167e-06	1	1	0.429216	1.24913	4.94607e-06	1	0.984068	0.68047	-1.17657	-2.9795e-06	1	1	0.174657	-1.46969	-7.92557e-06	1	0.514034	17	20	31	22.6667	9	5	17	10.3333	24	26	15	21.6667	19	15	11
Cre02.g077550	66	21	-31.6667	-1.77869	0.0756314	1.37489	2.25871e-05	1	0.25867	0.16581	-1.28928	-1.35185e-05	1	0.603659	0.257375	1.21239	1.27965e-05	1	0.562849	0.00252076	-1.77261	-3.61056e-05	1	0.0243578	0.52558	-1.13403	-9.79066e-06	1	1	0.013273	1.5631	2.63149e-05	1	0.0689868	56	98	63	72.3333	40	37	53	43.3333	32	48	42	40.6667	77	59	60
Cre02.g077600	92	63	-75	-33.1429	6.43222e-15	-6.26894	-5.44158e-05	1.14114e-10	2.3384e-13	6.12953e-06	-2.11414	-3.41194e-05	0.108744	0.000190779	3.77872e-33	-23.8905	-6.20334e-05	6.70382e-29	2.52974e-31	6.56408e-05	2.96525	2.02964e-05	1	0.00107727	0.00716214	-3.81093	-7.61764e-06	1	0.0491542	1.12148e-13	-11.3004	-2.7914e-05	1.98961e-09	4.02756e-12	67	93	72	77.3333	5	4	7	5.33333	23	31	26	26.6667	2	4	1
Cre02.g077650	11	6	7.33333	1.95652	0.0177724	2.0856	7.69509e-06	1	0.0823181	0.000433475	2.43607	1.01794e-05	1	0.00698482	0.0329469	1.82241	5.82948e-06	1	0.112018	0.589996	1.16804	2.48427e-06	1	1	0.724554	-1.14442	-1.86561e-06	1	1	0.264103	-1.33673	-4.34988e-06	1	0.669732	5	10	10	8.33333	5	12	6	7.66667	16	15	14	15	14	8	13
Cre02.g077700	13	5	5.33333	1.61538	0.00664369	2.18699	9.40401e-06	1	0.0365865	0.460426	1.26643	2.11082e-06	1	1	0.00914477	1.95166	7.53956e-06	1	0.037425	0.0721556	-1.72689	-7.29319e-06	1	0.319868	0.746479	-1.12058	-1.86445e-06	1	1	0.113568	1.54107	5.42874e-06	1	0.380942	6	10	12	9.33333	5	12	10	9	12	7	7	8.66667	14	10	18
Cre02.g077750	418	98	237.667	5.51266	0.443029	1.16758	1.44323e-05	1	0.904566	0.154394	1.31886	2.74602e-05	1	0.574373	1.82221e-11	3.5699	0.00022132	3.23278e-07	2.77254e-10	0.550329	1.12956	1.30279e-05	1	1	9.02508e-09	3.05751	0.000206888	0.000160114	2.67749e-07	1.21931e-07	2.70681	0.00019386	0.00216318	2.04074e-06	87	115	107	103	49	32	77	52.6667	130	93	77	100	246	175	450
Cre02.g077800	1034	650	-798.667	-8.21687	5.35013e-12	-3.27844	-0.000528467	9.49167e-08	1.42947e-10	0.000186292	-1.85309	-0.000350063	1	0.00351971	4.49115e-25	-6.29886	-0.000639688	7.96775e-21	1.91994e-23	0.000894527	1.76917	0.000178404	1	0.0103185	0.000262862	-1.9213	-0.000111221	1	0.00295339	2.89435e-12	-3.39911	-0.000289625	5.13487e-08	8.96139e-11	780	841	1107	909.333	73	163	130	122	301	399	372	357.333	90	90	152
Cre02.g077850	284	131	-227.667	-4.00881	0.000309098	-1.74536	-0.000107458	1	0.00248244	2.29746e-05	-1.88355	-0.000118035	0.407593	0.000590714	3.83308e-06	-2.003	-0.000126002	0.0680026	3.12944e-05	0.655092	-1.07917	-1.05766e-05	1	1	0.41071	-1.14761	-1.85437e-05	1	0.922214	0.70768	-1.06342	-7.96712e-06	1	1	230	341	339	303.333	57	67	103	75.6667	115	137	99	117	146	84	111
Cre02.g077900	5	2	2.33333	2.75	0.753985	1.48492	8.78152e-07	1	1	0.118645	2.39038	2.51785e-06	1	0.491334	0.267046	2.0942	1.98149e-06	1	0.57763	0.480938	1.60977	1.6397e-06	1	1	0.607414	1.4103	1.10333e-06	1	1	0.823915	-1.14143	-5.36362e-07	1	1	2	2	2	2	0	3	1	1.33333	2	4	5	3.66667	3	2	5
Cre02.g077925	1	0	0.333333	#DIV/0!	1	1	0	1	1	1	1	0	1	1	1	3.5633	3.65004e-07	1	1	1	1	0	1	1	1	3.5633	3.65004e-07	1	1	1	3.5633	3.65004e-07	1	1	0	0	0	0	0	0	0	0	0	0	0	0	0	0	1
[truncated: 16,377 more rows]
[truncated: 1 more columns]

## Sheet: FDR<0.05
Feature ID	Experiment - Range (original values)	Experiment - IQR (original values)	Experiment - Difference (original values)	Experiment - Fold Change (original values)	EDGE test: TP vs TAP, tagwise dispersions - P-value	EDGE test: TP vs TAP, tagwise dispersions - Fold change	EDGE test: TP vs TAP, tagwise dispersions - Weighted difference	EDGE test: TP vs TAP, tagwise dispersions - Bonferroni	EDGE test: TP vs TAP, tagwise dispersions - FDR p-value correction	EDGE test: TP vs HS, tagwise dispersions - P-value	EDGE test: TP vs HS, tagwise dispersions - Fold change	EDGE test: TP vs HS, tagwise dispersions - Weighted difference	EDGE test: TP vs HS, tagwise dispersions - Bonferroni	EDGE test: TP vs HS, tagwise dispersions - FDR p-value correction	EDGE test: TP vs HAS, tagwise dispersions - P-value	EDGE test: TP vs HAS, tagwise dispersions - Fold change	EDGE test: TP vs HAS, tagwise dispersions - Weighted difference	EDGE test: TP vs HAS, tagwise dispersions - Bonferroni	EDGE test: TP vs HAS, tagwise dispersions - FDR p-value correction	EDGE test: TAP vs HS, tagwise dispersions - P-value	EDGE test: TAP vs HS, tagwise dispersions - Fold change	EDGE test: TAP vs HS, tagwise dispersions - Weighted difference	EDGE test: TAP vs HS, tagwise dispersions - Bonferroni	EDGE test: TAP vs HS, tagwise dispersions - FDR p-value correction	EDGE test: TAP vs HAS, tagwise dispersions - P-value	EDGE test: TAP vs HAS, tagwise dispersions - Fold change	EDGE test: TAP vs HAS, tagwise dispersions - Weighted difference	EDGE test: TAP vs HAS, tagwise dispersions - Bonferroni	EDGE test: TAP vs HAS, tagwise dispersions - FDR p-value correction	EDGE test: HS vs HAS, tagwise dispersions - P-value	EDGE test: HS vs HAS, tagwise dispersions - Fold change	EDGE test: HS vs HAS, tagwise dispersions - Weighted difference	EDGE test: HS vs HAS, tagwise dispersions - Bonferroni	EDGE test: HS vs HAS, tagwise dispersions - FDR p-value correction	TP - TP1 - Expression values	TP - TP2 - Expression values	TP - TP3 - Expression values	TP - Means	TAP - TAP1 - Expression values	TAP - TAP2 - Expression values	TAP - TAP3 - Expression values	TAP - Means	HS - HS1 - Expression values	HS - HS2 - Expression values	HS - HS3 - Expression values	HS - Means	HAS - HAS1 - Expression values	HAS - HAS2 - Expression values	HAS - HAS3 - Expression values
[truncated: 6,307 more rows]
[truncated: 1 more columns]

[truncated: 2 more sheets: FDR<0.05,fold>5, significant gene functions]
