# Supplementary material for: Experimental Genome-Wide Determination of RNA Polyadenylation in Chlamydomonas reinhardtii
Source: PLoS One. 2016 Jan 5;11(1):e0146107. doi: 10.1371/journal.pone.0146107 (PMC4701671; doi:10.1371/journal.pone.0146107)
Supplement: S4 File — (XLSX) [file pone.0146107.s010.xlsx]

## Sheet: Cre211_PAS_PAT10_annotated2
Chromosome	start	end	PAT number	strand	genomic region	associated gene
chromosome_1	29	30	12	+	.	.
chromosome_1	34	35	266	+	.	.
chromosome_1	35	36	38	+	.	.
chromosome_1	36	37	10	+	.	.					region	PAS	PAT	%PAS	%PAT
chromosome_1	65	66	33	+	.	.					3'UTR	39423	9395601	85.1322	74.6262
chromosome_1	101	102	17	+	.	.					CDS	840	189324	1.81394	1.50374
chromosome_1	141	142	157	+	.	.					5'UTR	343	20806	0.740693	0.165255
chromosome_1	142	143	46	+	.	.					intron	312	18813	0.67375	0.149426
chromosome_1	176	177	28	+	.	.					amb	78	4031	0.168437	0.0320169
chromosome_1	214	215	30	+	.	.					un	5312	2961641	11.471	23.5234
chromosome_1	221	222	13	+	.	.
chromosome_1	255	256	188	+	.	.					total PAS	46308
chromosome_1	289	290	11	+	.	.					total PAT	12590216
chromosome_1	303	304	13	+	.	.
chromosome_1	305	306	12	+	.	.
chromosome_1	307	308	22	+	.	.
chromosome_1	315	316	20	+	.	.					region	PAS	PAT	%PAS	%PAT
chromosome_1	324	325	39	+	.	.					3'UTR	39423	9395135	96.163	97.5792
chromosome_1	326	327	171	+	.	.					CDS	840	189237	2.04898	1.96544
chromosome_1	334	335	20	+	.	.					5'UTR	343	21336	0.836667	0.221599
chromosome_1	335	336	59	+	.	.					intron	312	19141	0.76105	0.198801
chromosome_1	336	337	15	+	.	.					amb	78	3369	0.190262	0.0349909
chromosome_1	337	338	10	+	.	.
chromosome_1	338	339	732	+	.	.
chromosome_1	339	340	43	+	.	.					total sense PAS	40996
chromosome_1	371	372	206	+	.	.					total sense PAT	9628218
chromosome_1	372	373	103	+	.	.
chromosome_1	373	374	25	+	.	.
chromosome_1	375	376	17	+	.	.
chromosome_1	378	379	1048	+	.	.
chromosome_1	379	380	33	+	.	.
chromosome_1	381	382	12	+	.	.
chromosome_1	416	417	14	+	.	.
chromosome_1	426	427	2699	+	.	.
chromosome_1	427	428	15	+	.	.
chromosome_1	428	429	482	+	.	.
chromosome_1	429	430	54	+	.	.
chromosome_1	430	431	23	+	.	.
chromosome_1	431	432	13	+	.	.
chromosome_1	438	439	180	+	.	.
chromosome_1	439	440	14	+	.	.
chromosome_1	441	442	55	+	.	.
chromosome_1	447	448	101	+	.	.
chromosome_1	449	450	142	+	.	.
chromosome_1	518	519	22	+	.	.
chromosome_1	523	524	64	+	.	.
chromosome_1	524	525	29	+	.	.
chromosome_1	538	539	788	+	.	.
chromosome_1	539	540	82	+	.	.
chromosome_1	540	541	53	+	.	.
chromosome_1	541	542	51	+	.	.
chromosome_1	549	550	440	+	.	.
chromosome_1	550	551	27	+	.	.
chromosome_1	551	552	16	+	.	.
chromosome_1	552	553	12	+	.	.
chromosome_1	553	554	15	+	.	.
chromosome_1	554	555	10	+	.	.
chromosome_1	555	556	114	+	.	.
chromosome_1	556	557	11	+	.	.
chromosome_1	560	561	4798	+	.	.
chromosome_1	561	562	192	+	.	.
chromosome_1	562	563	107	+	.	.
chromosome_1	563	564	75	+	.	.
chromosome_1	564	565	125	+	.	.
chromosome_1	567	568	44	+	.	.
chromosome_1	572	573	189	+	.	.
chromosome_1	595	596	15	+	.	.
chromosome_1	596	597	41	+	.	.
chromosome_1	598	599	326	+	.	.
chromosome_1	599	600	655	+	.	.
chromosome_1	600	601	146	+	.	.
chromosome_1	601	602	563	+	.	.
chromosome_1	602	603	91	+	.	.
chromosome_1	603	604	139	+	.	.
chromosome_1	604	605	56	+	.	.
chromosome_1	605	606	43	+	.	.
chromosome_1	606	607	84	+	.	.
chromosome_1	607	608	228	+	.	.
chromosome_1	608	609	21	+	.	.
chromosome_1	609	610	38	+	.	.
chromosome_1	610	611	17998	+	.	.
chromosome_1	611	612	31145	+	.	.
chromosome_1	612	613	1277	+	.	.
chromosome_1	613	614	201	+	.	.
chromosome_1	614	615	536	+	.	.
chromosome_1	615	616	70	+	.	.
chromosome_1	616	617	90	+	.	.
chromosome_1	617	618	25	+	.	.
chromosome_1	618	619	27	+	.	.
chromosome_1	619	620	21	+	.	.
chromosome_1	621	622	45	+	.	.
chromosome_1	622	623	92	+	.	.
chromosome_1	623	624	28	+	.	.
chromosome_1	624	625	26	+	.	.
chromosome_1	625	626	50	+	.	.
chromosome_1	626	627	14	+	.	.
chromosome_1	627	628	28	+	.	.
chromosome_1	628	629	39	+	.	.
chromosome_1	629	630	130	+	.	.
chromosome_1	630	631	153	+	.	.
chromosome_1	631	632	21	+	.	.
chromosome_1	632	633	15982	+	.	.
chromosome_1	633	634	1140	+	.	.
chromosome_1	634	635	107	+	.	.
chromosome_1	635	636	27	+	.	.
chromosome_1	636	637	28	+	.	.
chromosome_1	637	638	25	+	.	.
chromosome_1	638	639	23	+	.	.
chromosome_1	639	640	22	+	.	.
chromosome_1	640	641	20	+	.	.
chromosome_1	641	642	45	+	.	.
chromosome_1	642	643	17	+	.	.
chromosome_1	644	645	14	+	.	.
chromosome_1	645	646	21	+	.	.
chromosome_1	646	647	24	+	.	.
chromosome_1	648	649	33	+	.	.
chromosome_1	649	650	49	+	.	.
chromosome_1	651	652	17	+	.	.
chromosome_1	653	654	26	+	.	.
chromosome_1	655	656	12	+	.	.
chromosome_1	656	657	32	+	.	.
chromosome_1	657	658	29	+	.	.
chromosome_1	658	659	18	+	.	.
chromosome_1	659	660	27	+	.	.
chromosome_1	660	661	17	+	.	.
chromosome_1	662	663	29	+	.	.
chromosome_1	663	664	24	+	.	.
chromosome_1	671	672	29	+	.	.
chromosome_1	673	674	18	+	.	.
chromosome_1	677	678	11	+	.	.
chromosome_1	681	682	14	+	.	.
chromosome_1	691	692	14	+	.	.
chromosome_1	770	771	219	+	.	.
chromosome_1	772	773	19	+	.	.
chromosome_1	787	788	719	+	.	.
chromosome_1	788	789	16	+	.	.
chromosome_1	789	790	17	+	.	.
chromosome_1	793	794	761	+	.	.
chromosome_1	794	795	45	+	.	.
chromosome_1	808	809	32	+	.	.
chromosome_1	812	813	25	+	.	.
chromosome_1	832	833	10	+	.	.
chromosome_1	837	838	10	+	.	.
chromosome_1	839	840	197	+	.	.
chromosome_1	842	843	727	+	.	.
chromosome_1	843	844	32	+	.	.
chromosome_1	844	845	27	+	.	.
chromosome_1	845	846	22	+	.	.
chromosome_1	846	847	36	+	.	.
chromosome_1	847	848	53062	+	.	.
chromosome_1	848	849	5125	+	.	.
chromosome_1	849	850	26	+	.	.
chromosome_1	849	850	291	+	.	.
chromosome_1	850	851	2294	+	.	.
chromosome_1	851	852	4765	+	.	.
chromosome_1	852	853	261	+	.	.
chromosome_1	853	854	75	+	.	.
chromosome_1	854	855	51	+	.	.
chromosome_1	855	856	18	+	.	.
chromosome_1	856	857	866	+	.	.
chromosome_1	857	858	26	+	.	.
chromosome_1	858	859	10	+	.	.
chromosome_1	859	860	3875	+	.	.
chromosome_1	860	861	38	+	.	.
chromosome_1	860	861	77	+	.	.
chromosome_1	861	862	615	+	.	.
chromosome_1	862	863	58	+	.	.
chromosome_1	863	864	20	+	.	.
chromosome_1	864	865	65	+	.	.
chromosome_1	865	866	12	+	.	.
chromosome_1	879	880	28	-	.	.
chromosome_1	887	888	621	+	.	.
chromosome_1	888	889	45	+	.	.
chromosome_1	900	901	19	-	.	.
chromosome_1	906	907	46	-	.	.
chromosome_1	1003	1004	74	+	.	.
chromosome_1	1004	1005	85	+	.	.
chromosome_1	1132	1133	15	+	.	.
chromosome_1	1133	1134	15	+	.	.
chromosome_1	1134	1135	64	+	.	.
chromosome_1	1135	1136	12	+	.	.
chromosome_1	1136	1137	143	+	.	.
chromosome_1	1137	1138	21	+	.	.
chromosome_1	1138	1139	12	+	.	.
chromosome_1	1139	1140	15	+	.	.
chromosome_1	1140	1141	19	+	.	.
chromosome_1	1219	1220	25	+	.	.
chromosome_1	1221	1222	24	+	.	.
chromosome_1	1227	1228	24	+	.	.
chromosome_1	1229	1230	10	+	.	.
chromosome_1	1246	1247	385	+	.	.
chromosome_1	1247	1248	80	+	.	.
chromosome_1	1248	1249	10	+	.	.
chromosome_1	1351	1352	604	+	.	.
chromosome_1	1352	1353	16	+	.	.
chromosome_1	1356	1357	145	+	.	.
chromosome_1	1366	1367	14	+	.	.
chromosome_1	1370	1371	21	+	.	.
chromosome_1	1371	1372	17	+	.	.
chromosome_1	1492	1493	16	+	.	.
chromosome_1	1545	1546	12	+	.	.
chromosome_1	1550	1551	16	+	.	.
chromosome_1	1551	1552	13	+	.	.
chromosome_1	1554	1555	76	+	.	.
chromosome_1	1656	1657	26	+	.	.
chromosome_1	1658	1659	11	+	.	.
chromosome_1	1662	1663	13	+	.	.
chromosome_1	1722	1723	10	+	.	.
chromosome_1	1723	1724	99	+	.	.
chromosome_1	1724	1725	39	+	.	.
chromosome_1	1726	1727	20	+	.	.
chromosome_1	1744	1745	62	+	.	.
chromosome_1	1756	1757	38	+	.	.
chromosome_1	1775	1776	13	+	.	.
chromosome_1	1783	1784	10	+	.	.
chromosome_1	1876	1877	12	+	.	.
chromosome_1	2027	2028	10	+	.	.
chromosome_1	2065	2066	119	+	.	.
chromosome_1	2066	2067	42	+	.	.
chromosome_1	2070	2071	10	+	.	.
chromosome_1	2071	2072	22	+	.	.
chromosome_1	2072	2073	202	+	.	.
chromosome_1	2073	2074	31	+	.	.
chromosome_1	2074	2075	25	+	.	.
chromosome_1	2079	2080	13	+	.	.
chromosome_1	2081	2082	1334	+	.	.
chromosome_1	2082	2083	36	+	.	.
chromosome_1	2083	2084	21	+	.	.
chromosome_1	2093	2094	11	+	.	.
chromosome_1	2096	2097	2810	+	.	.
chromosome_1	2097	2098	250	+	.	.
chromosome_1	2098	2099	28	+	.	.
chromosome_1	2105	2106	16	+	.	.
chromosome_1	2115	2116	38	+	.	.
chromosome_1	2116	2117	49	+	.	.
chromosome_1	2117	2118	420	+	.	.
chromosome_1	2118	2119	17	+	.	.
chromosome_1	2128	2129	18	+	.	.
chromosome_1	2131	2132	26	+	.	.
chromosome_1	2135	2136	23	+	.	.
chromosome_1	2141	2142	17	+	.	.
chromosome_1	2147	2148	22	+	.	.
chromosome_1	2154	2155	20	+	.	.
chromosome_1	2156	2157	754	+	.	.
chromosome_1	2157	2158	150	+	.	.
chromosome_1	2158	2159	72	+	.	.
chromosome_1	2161	2162	1511	+	.	.
chromosome_1	2162	2163	128	+	.	.
chromosome_1	2163	2164	343	+	.	.
chromosome_1	2164	2165	28	+	.	.
chromosome_1	2165	2166	12	+	.	.
chromosome_1	2167	2168	3642	+	.	.
chromosome_1	2168	2169	382	+	.	.
chromosome_1	2169	2170	191	+	.	.
chromosome_1	2170	2171	31	+	.	.
chromosome_1	2171	2172	82	+	.	.
chromosome_1	2172	2173	49	+	.	.
chromosome_1	2174	2175	7077	+	.	.
chromosome_1	2175	2176	254	+	.	.
chromosome_1	2176	2177	114	+	.	.
chromosome_1	2177	2178	25	+	.	.
chromosome_1	2178	2179	45	+	.	.
chromosome_1	2179	2180	16	+	.	.
chromosome_1	2180	2181	10	+	.	.
chromosome_1	2181	2182	19	+	.	.
chromosome_1	2182	2183	173	+	.	.
chromosome_1	2183	2184	94	+	.	.
chromosome_1	2184	2185	42	+	.	.
chromosome_1	2185	2186	347	+	.	.
chromosome_1	2186	2187	118	+	.	.
chromosome_1	2187	2188	92	+	.	.
chromosome_1	2188	2189	73	+	.	.
chromosome_1	2190	2191	11	+	.	.
chromosome_1	2195	2196	17	+	.	.
chromosome_1	2203	2204	18	+	.	.
chromosome_1	2204	2205	16	+	.	.
chromosome_1	2207	2208	1756	+	.	.
chromosome_1	2208	2209	36	+	.	.
chromosome_1	2209	2210	89	+	.	.
chromosome_1	2210	2211	10	+	.	.
chromosome_1	2212	2213	9277	+	.	.
chromosome_1	2213	2214	34	+	.	.
chromosome_1	2214	2215	7578	+	.	.
chromosome_1	2215	2216	195	+	.	.
chromosome_1	2216	2217	124	+	.	.
chromosome_1	2217	2218	72	+	.	.
chromosome_1	2218	2219	13	+	.	.
chromosome_1	2219	2220	19	+	.	.
chromosome_1	2253	2254	23	-	.	.
chromosome_1	2255	2256	16	+	.	.
chromosome_1	2262	2263	26	+	.	.
chromosome_1	2263	2264	12	+	.	.
chromosome_1	2268	2269	11	+	.	.
chromosome_1	2273	2274	209	+	.	.
chromosome_1	2275	2276	625	+	.	.
chromosome_1	2276	2277	15	+	.	.
chromosome_1	2300	2301	45	+	.	.
chromosome_1	2306	2307	62	+	.	.
chromosome_1	2309	2310	52	+	.	.
chromosome_1	2310	2311	16	+	.	.
chromosome_1	2311	2312	11	+	.	.
chromosome_1	2318	2319	49	+	.	.
chromosome_1	2321	2322	224	+	.	.
chromosome_1	2322	2323	247	+	.	.
chromosome_1	2323	2324	96	+	.	.
chromosome_1	2324	2325	11	+	.	.
chromosome_1	2325	2326	998	+	.	.
chromosome_1	2326	2327	23	+	.	.
chromosome_1	2327	2328	58	+	.	.
chromosome_1	2328	2329	34658	+	.	.
chromosome_1	2329	2330	915	+	.	.
chromosome_1	2330	2331	1415	+	.	.
chromosome_1	2331	2332	2108	+	.	.
chromosome_1	2332	2333	171	+	.	.
chromosome_1	2333	2334	70	+	.	.
chromosome_1	2334	2335	15	+	.	.
chromosome_1	2335	2336	92	+	.	.
chromosome_1	2336	2337	39	+	.	.
chromosome_1	2340	2341	10	+	.	.
chromosome_1	2341	2342	13	+	.	.
chromosome_1	2342	2343	11	+	.	.
chromosome_1	2343	2344	60	+	.	.
chromosome_1	2344	2345	31	+	.	.
chromosome_1	2345	2346	10	+	.	.
chromosome_1	2347	2348	797	+	.	.
chromosome_1	2348	2349	32	+	.	.
chromosome_1	2349	2350	15	+	.	.
chromosome_1	2354	2355	16	+	.	.
chromosome_1	2359	2360	2783	+	.	.
chromosome_1	2360	2361	325	+	.	.
chromosome_1	2361	2362	49	+	.	.
chromosome_1	2364	2365	12	+	.	.
chromosome_1	2375	2376	28	+	.	.
chromosome_1	2393	2394	604	+	.	.
chromosome_1	2394	2395	39	+	.	.
chromosome_1	2395	2396	36	+	.	.
chromosome_1	2415	2416	10	+	.	.
chromosome_1	2416	2417	11	+	.	.
chromosome_1	2417	2418	69	+	.	.
chromosome_1	2418	2419	19	+	.	.
chromosome_1	2419	2420	42	+	.	.
chromosome_1	2420	2421	46	+	.	.
chromosome_1	2421	2422	24	+	.	.
chromosome_1	2425	2426	13	+	.	.
chromosome_1	2426	2427	51	+	.	.
chromosome_1	2427	2428	83	+	.	.
chromosome_1	2428	2429	96	+	.	.
chromosome_1	2429	2430	81	+	.	.
chromosome_1	2430	2431	33	+	.	.
chromosome_1	2431	2432	19	+	.	.
chromosome_1	2432	2433	14	+	.	.
chromosome_1	2433	2434	57	+	.	.
chromosome_1	2434	2435	87	+	.	.
chromosome_1	2435	2436	283	+	.	.
chromosome_1	2436	2437	2209	+	.	.
chromosome_1	2437	2438	192	+	.	.
chromosome_1	2438	2439	795	+	.	.
chromosome_1	2439	2440	19936	+	.	.
chromosome_1	2440	2441	2047	+	.	.
chromosome_1	2441	2442	673	+	.	.
chromosome_1	2442	2443	92	+	.	.
chromosome_1	2443	2444	46676	+	.	.
chromosome_1	2444	2445	6621	+	.	.
chromosome_1	2445	2446	336	+	.	.
chromosome_1	2446	2447	8826	+	.	.
chromosome_1	2447	2448	40776	+	.	.
chromosome_1	2448	2449	31186	+	.	.
chromosome_1	2449	2450	1363	+	.	.
chromosome_1	2450	2451	343	+	.	.
chromosome_1	2451	2452	774	+	.	.
chromosome_1	2452	2453	147	+	.	.
chromosome_1	2453	2454	62	+	.	.
chromosome_1	2454	2455	29	+	.	.
chromosome_1	2455	2456	25	+	.	.
chromosome_1	2456	2457	35	+	.	.
chromosome_1	2457	2458	11	+	.	.
chromosome_1	2458	2459	25	+	.	.
chromosome_1	2459	2460	32	+	.	.
chromosome_1	2461	2462	15	+	.	.
chromosome_1	2471	2472	10	+	.	.
chromosome_1	2478	2479	10	+	.	.
chromosome_1	2483	2484	65	+	.	.
chromosome_1	2484	2485	32	+	.	.
chromosome_1	2486	2487	27	+	.	.
chromosome_1	2487	2488	11	+	.	.
chromosome_1	2489	2490	42	+	.	.
chromosome_1	2492	2493	3051	+	.	.
chromosome_1	2493	2494	1804	+	.	.
chromosome_1	2494	2495	56	+	.	.
chromosome_1	2495	2496	46	+	.	.
chromosome_1	2496	2497	72	+	.	.
chromosome_1	2497	2498	27	+	.	.
chromosome_1	2498	2499	14	+	.	.
chromosome_1	2500	2501	16	+	.	.
chromosome_1	2502	2503	347	+	.	.
chromosome_1	2504	2505	34	+	.	.
chromosome_1	2507	2508	184	+	.	.
chromosome_1	2508	2509	10	+	.	.
chromosome_1	2509	2510	12	+	.	.
chromosome_1	2512	2513	16	+	.	.
chromosome_1	2513	2514	10	+	.	.
chromosome_1	2515	2516	13	+	.	.
chromosome_1	2516	2517	17	+	.	.
chromosome_1	2517	2518	23	+	.	.
chromosome_1	2518	2519	13	+	.	.
chromosome_1	2519	2520	20	+	.	.
chromosome_1	2521	2522	14	+	.	.
chromosome_1	2526	2527	417	+	.	.
chromosome_1	2527	2528	32	+	.	.
chromosome_1	2528	2529	16	+	.	.
chromosome_1	2537	2538	10	+	.	.
chromosome_1	2540	2541	1788	+	.	.
chromosome_1	2541	2542	93	+	.	.
chromosome_1	2542	2543	12	+	.	.
chromosome_1	2543	2544	20	+	.	.
chromosome_1	2544	2545	10	+	.	.
chromosome_1	2629	2630	10	+	.	.
chromosome_1	2675	2676	26	+	.	.
chromosome_1	2676	2677	267	+	.	.
chromosome_1	2677	2678	465	+	.	.
chromosome_1	2678	2679	70	+	.	.
chromosome_1	2679	2680	62	+	.	.
chromosome_1	2698	2699	43	+	.	.
chromosome_1	2717	2718	19	+	.	.
chromosome_1	2738	2739	14	+	.	.
chromosome_1	2739	2740	15	+	.	.
chromosome_1	2740	2741	39	+	.	.
chromosome_1	2741	2742	2579	+	.	.
chromosome_1	2742	2743	154	+	.	.
chromosome_1	2743	2744	99	+	.	.
chromosome_1	2744	2745	31	+	.	.
chromosome_1	2746	2747	36	+	.	.
chromosome_1	2747	2748	12	+	.	.
chromosome_1	2751	2752	33	+	.	.
chromosome_1	2752	2753	15	+	.	.
chromosome_1	2754	2755	48	+	.	.
chromosome_1	2755	2756	235	+	.	.
chromosome_1	2756	2757	78	+	.	.
chromosome_1	2758	2759	69	+	.	.
chromosome_1	2764	2765	59	+	.	.
chromosome_1	2771	2772	758	+	.	.
chromosome_1	2772	2773	34	+	.	.
chromosome_1	2776	2777	504	+	.	.
chromosome_1	2777	2778	11	+	.	.
chromosome_1	2778	2779	72	+	.	.
chromosome_1	2779	2780	10	+	.	.
chromosome_1	2785	2786	43	+	.	.
chromosome_1	2786	2787	13	+	.	.
chromosome_1	2788	2789	28	+	.	.
chromosome_1	2791	2792	11	+	.	.
chromosome_1	2803	2804	132	+	.	.
chromosome_1	2805	2806	95	+	.	.
chromosome_1	2815	2816	27	+	.	.
chromosome_1	2822	2823	934	+	.	.
chromosome_1	2825	2826	1718	+	.	.
chromosome_1	2827	2828	207	+	.	.
chromosome_1	2828	2829	15	+	.	.
chromosome_1	2829	2830	33	+	.	.
chromosome_1	2830	2831	14	+	.	.
chromosome_1	2831	2832	17	+	.	.
chromosome_1	2832	2833	119	+	.	.
chromosome_1	2833	2834	36	+	.	.
chromosome_1	2834	2835	23	+	.	.
chromosome_1	2835	2836	329	+	.	.
chromosome_1	2836	2837	24	+	.	.
chromosome_1	2837	2838	29	+	.	.
chromosome_1	2850	2851	47	+	.	.
chromosome_1	2855	2856	15	+	.	.
chromosome_1	2857	2858	38	+	.	.
chromosome_1	2859	2860	2085	+	.	.
chromosome_1	2860	2861	145	+	.	.
chromosome_1	2861	2862	63	+	.	.
chromosome_1	2862	2863	30	+	.	.
chromosome_1	2863	2864	79	+	.	.
chromosome_1	2864	2865	38	+	.	.
chromosome_1	2870	2871	11	+	.	.
chromosome_1	2928	2929	102	+	.	.
chromosome_1	2934	2935	28	+	.	.
chromosome_1	2937	2938	23	+	.	.
chromosome_1	2996	2997	1218	+	.	.
chromosome_1	2997	2998	39	+	.	.
chromosome_1	2998	2999	15	+	.	.
chromosome_1	3082	3083	43	+	.	.
chromosome_1	14477	14478	12	+	.	.
chromosome_1	16571	16572	98	+	.	.
chromosome_1	16572	16573	303	+	.	.
chromosome_1	16573	16574	80	+	.	.
chromosome_1	16574	16575	10	+	.	.
chromosome_1	16575	16576	129	+	.	.
chromosome_1	16576	16577	34	+	.	.
chromosome_1	16577	16578	10	+	.	.
chromosome_1	16578	16579	12	+	.	.
chromosome_1	16579	16580	19	+	.	.
chromosome_1	16591	16592	157	+	.	.
chromosome_1	16592	16593	52	+	.	.
chromosome_1	16819	16820	20	+	.	.
chromosome_1	17045	17046	16	+	.	.
chromosome_1	17177	17178	29	+	.	.
chromosome_1	17276	17277	529	+	.	.
chromosome_1	17277	17278	30	+	.	.
chromosome_1	17278	17279	14	+	.	.
chromosome_1	17279	17280	43	+	.	.
chromosome_1	17280	17281	106	+	.	.
chromosome_1	17281	17282	10	+	.	.
chromosome_1	17282	17283	12	+	.	.
chromosome_1	17283	17284	19	+	.	.
chromosome_1	17284	17285	18166	+	.	.
chromosome_1	17285	17286	43	+	.	.
chromosome_1	17286	17287	276	+	.	.
chromosome_1	17287	17288	1230	+	.	.
chromosome_1	17288	17289	24	+	.	.
chromosome_1	17289	17290	230	+	.	.
chromosome_1	17290	17291	25	+	.	.
chromosome_1	17291	17292	47	+	.	.
chromosome_1	17292	17293	48	+	.	.
chromosome_1	17293	17294	19	+	.	.
chromosome_1	17294	17295	11	+	.	.
chromosome_1	17295	17296	14	+	.	.
chromosome_1	17296	17297	13	+	.	.
chromosome_1	17297	17298	49	+	.	.
chromosome_1	17300	17301	304	+	.	.
chromosome_1	17302	17303	1789	+	.	.
chromosome_1	17303	17304	22	+	.	.
chromosome_1	17304	17305	34	+	.	.
chromosome_1	17305	17306	932	+	.	.
chromosome_1	17306	17307	11	+	.	.
chromosome_1	17307	17308	4627	+	.	.
chromosome_1	17308	17309	129	+	.	.
chromosome_1	17309	17310	69	+	.	.
chromosome_1	17310	17311	10	+	.	.
chromosome_1	17311	17312	150	+	.	.
chromosome_1	17312	17313	21	+	.	.
chromosome_1	17313	17314	17	+	.	.
chromosome_1	17314	17315	21	+	.	.
chromosome_1	17318	17319	10	+	.	.
chromosome_1	17320	17321	10	+	.	.
chromosome_1	17343	17344	69	+	.	.
chromosome_1	17344	17345	11	+	.	.
chromosome_1	17350	17351	20	+	.	.
chromosome_1	17352	17353	22	+	.	.
chromosome_1	17354	17355	13	+	.	.
chromosome_1	17355	17356	11	+	.	.
chromosome_1	17356	17357	14	+	.	.
chromosome_1	17359	17360	20	+	.	.
chromosome_1	17366	17367	27	+	.	.
chromosome_1	17367	17368	13	+	.	.
chromosome_1	17369	17370	14	+	.	.
chromosome_1	17383	17384	32	+	.	.
chromosome_1	17384	17385	17	+	.	.
chromosome_1	17385	17386	14	+	.	.
chromosome_1	17388	17389	265	+	.	.
chromosome_1	17389	17390	37	+	.	.
chromosome_1	17394	17395	15	+	.	.
chromosome_1	17418	17419	10	+	.	.
chromosome_1	17493	17494	16	+	.	.
chromosome_1	17521	17522	16	+	.	.
chromosome_1	17530	17531	94	+	.	.
chromosome_1	17531	17532	33	+	.	.
chromosome_1	17532	17533	88	+	.	.
chromosome_1	17539	17540	383	+	.	.
chromosome_1	17540	17541	38	+	.	.
chromosome_1	17541	17542	16	+	.	.
chromosome_1	17580	17581	40	+	.	.
chromosome_1	17581	17582	12	+	.	.
chromosome_1	17582	17583	30	+	.	.
chromosome_1	17591	17592	71	+	.	.
chromosome_1	17594	17595	49	+	.	.
chromosome_1	17610	17611	23	+	.	.
chromosome_1	17611	17612	13	+	.	.
chromosome_1	17621	17622	980	+	.	.
chromosome_1	17622	17623	375	+	.	.
chromosome_1	17623	17624	26	+	.	.
chromosome_1	17670	17671	13	-	.	.
chromosome_1	17698	17699	2731	+	.	.
chromosome_1	17699	17700	64	+	.	.
chromosome_1	17700	17701	26	+	.	.
chromosome_1	17702	17703	12	+	.	.
chromosome_1	17703	17704	16	+	.	.
chromosome_1	17726	17727	13	+	.	.
chromosome_1	17736	17737	10	+	.	.
chromosome_1	17752	17753	13	+	.	.
chromosome_1	17755	17756	33	+	.	.
chromosome_1	17758	17759	304	+	.	.
chromosome_1	17759	17760	30	+	.	.
chromosome_1	17760	17761	25	+	.	.
chromosome_1	17761	17762	18	+	.	.
chromosome_1	17764	17765	4990	+	.	.
chromosome_1	17765	17766	133	+	.	.
chromosome_1	17766	17767	1065	+	.	.
chromosome_1	17767	17768	24	+	.	.
chromosome_1	17768	17769	28	+	.	.
chromosome_1	17770	17771	13	+	.	.
chromosome_1	17810	17811	12	+	.	.
chromosome_1	17834	17835	72	+	.	.
chromosome_1	17841	17842	37	+	.	.
chromosome_1	17850	17851	13	+	.	.
chromosome_1	17851	17852	120	+	.	.
chromosome_1	17852	17853	21	+	.	.
chromosome_1	17857	17858	41	+	.	.
chromosome_1	17859	17860	19	+	.	.
chromosome_1	17877	17878	116	+	.	.
chromosome_1	18031	18032	360	+	.	.
chromosome_1	18032	18033	289	+	.	.
chromosome_1	18033	18034	813	+	.	.
chromosome_1	18034	18035	26	+	.	.
chromosome_1	18040	18041	689	+	.	.
chromosome_1	18041	18042	17	+	.	.
chromosome_1	18049	18050	122	+	.	.
chromosome_1	18050	18051	13	+	.	.
chromosome_1	18051	18052	22	+	.	.
chromosome_1	18052	18053	33	+	.	.
chromosome_1	18053	18054	55673	+	.	.
chromosome_1	18054	18055	2469	+	.	.
chromosome_1	18055	18056	1290	+	.	.
chromosome_1	18056	18057	78	+	.	.
chromosome_1	18057	18058	57	+	.	.
chromosome_1	18058	18059	183	+	.	.
chromosome_1	18059	18060	77	+	.	.
chromosome_1	18060	18061	38	+	.	.
chromosome_1	18061	18062	21	+	.	.
chromosome_1	18062	18063	19	+	.	.
chromosome_1	18063	18064	15	+	.	.
chromosome_1	18064	18065	13	+	.	.
chromosome_1	18066	18067	12	+	.	.
chromosome_1	18068	18069	45	+	.	.
chromosome_1	18070	18071	10	+	.	.
chromosome_1	18071	18072	10	+	.	.
chromosome_1	18073	18074	49	+	.	.
chromosome_1	18074	18075	10	+	.	.
chromosome_1	18075	18076	2969	+	.	.
chromosome_1	18076	18077	14	+	.	.
chromosome_1	18077	18078	58	+	.	.
chromosome_1	18078	18079	3249	+	.	.
chromosome_1	18079	18080	19	+	.	.
chromosome_1	18080	18081	1250	+	.	.
chromosome_1	18081	18082	53	+	.	.
chromosome_1	18082	18083	3679	+	.	.
chromosome_1	18083	18084	855	+	.	.
chromosome_1	18084	18085	72	+	.	.
chromosome_1	18085	18086	53	+	.	.
chromosome_1	18086	18087	21	+	.	.
chromosome_1	18087	18088	24	+	.	.
chromosome_1	18088	18089	11	+	.	.
chromosome_1	18089	18090	14	+	.	.
chromosome_1	18090	18091	23	+	.	.
chromosome_1	18091	18092	11	+	.	.
chromosome_1	18092	18093	12	+	.	.
chromosome_1	18097	18098	21	+	.	.
chromosome_1	18103	18104	14	+	.	.
chromosome_1	18122	18123	19	+	.	.
chromosome_1	18133	18134	35	+	.	.
chromosome_1	18163	18164	492	+	.	.
chromosome_1	18165	18166	11	+	.	.
chromosome_1	18247	18248	17	+	.	.
chromosome_1	18248	18249	19	+	.	.
chromosome_1	18250	18251	13	+	.	.
chromosome_1	18257	18258	34	+	.	.
chromosome_1	18258	18259	10	+	.	.
chromosome_1	18298	18299	31	+	.	.
chromosome_1	18330	18331	14	+	.	.
chromosome_1	18332	18333	14	+	.	.
chromosome_1	18334	18335	13	+	.	.
chromosome_1	18368	18369	42	+	.	.
chromosome_1	18374	18375	2225	+	.	.
chromosome_1	18375	18376	275	+	.	.
chromosome_1	18376	18377	30	+	.	.
chromosome_1	18378	18379	621	+	.	.
chromosome_1	18379	18380	33	+	.	.
chromosome_1	18391	18392	10	+	.	.
chromosome_1	18412	18413	11	+	.	.
chromosome_1	18423	18424	103	+	.	.
chromosome_1	18424	18425	21	+	.	.
chromosome_1	18448	18449	676	+	.	.
chromosome_1	18449	18450	14	+	.	.
chromosome_1	18450	18451	11	+	.	.
chromosome_1	18451	18452	12	+	.	.
chromosome_1	18454	18455	26	+	.	.
chromosome_1	18468	18469	468	+	.	.
chromosome_1	18469	18470	12	+	.	.
chromosome_1	18470	18471	1066	+	.	.
chromosome_1	18471	18472	75	+	.	.
chromosome_1	18472	18473	20	+	.	.
chromosome_1	18476	18477	122	+	.	.
chromosome_1	18483	18484	36	+	.	.
chromosome_1	18488	18489	37	+	.	.
chromosome_1	18490	18491	551	+	.	.
chromosome_1	18492	18493	3600	+	.	.
chromosome_1	18493	18494	174	+	.	.
chromosome_1	18494	18495	181	+	.	.
chromosome_1	18495	18496	19	+	.	.
chromosome_1	18496	18497	26	+	.	.
chromosome_1	18497	18498	19733	+	.	.
chromosome_1	18498	18499	1345	+	.	.
chromosome_1	18499	18500	1874	+	.	.
chromosome_1	18500	18501	71	+	.	.
chromosome_1	18501	18502	43	+	.	.
chromosome_1	18502	18503	58	+	.	.
chromosome_1	18503	18504	29	+	.	.
chromosome_1	18504	18505	11	+	.	.
chromosome_1	18505	18506	5660	+	.	.
chromosome_1	18506	18507	479	+	.	.
chromosome_1	18507	18508	217	+	.	.
chromosome_1	18508	18509	1008	+	.	.
chromosome_1	18509	18510	52	+	.	.
chromosome_1	18510	18511	48	+	.	.
chromosome_1	18511	18512	101	+	.	.
chromosome_1	18512	18513	29	+	.	.
chromosome_1	18513	18514	13	+	.	.
chromosome_1	18524	18525	105	+	.	.
chromosome_1	18525	18526	10	+	.	.
chromosome_1	18576	18577	11	+	.	.
chromosome_1	18577	18578	12	+	.	.
chromosome_1	18655	18656	1462	+	.	.
chromosome_1	18656	18657	319	+	.	.
chromosome_1	18657	18658	18	+	.	.
chromosome_1	18670	18671	51	+	.	.
chromosome_1	18671	18672	13	+	.	.
chromosome_1	18683	18684	12	+	.	.
chromosome_1	18706	18707	655	+	.	.
chromosome_1	18707	18708	34	+	.	.
chromosome_1	18708	18709	11	+	.	.
chromosome_1	18723	18724	29	+	.	.
chromosome_1	18725	18726	10	+	.	.
chromosome_1	18728	18729	64	+	.	.
chromosome_1	18735	18736	617	+	.	.
chromosome_1	18737	18738	272	+	.	.
chromosome_1	18739	18740	463	+	.	.
chromosome_1	18740	18741	36	+	.	.
chromosome_1	18741	18742	16	+	.	.
chromosome_1	18743	18744	128	+	.	.
chromosome_1	18744	18745	14	+	.	.
chromosome_1	18745	18746	14	+	.	.
chromosome_1	18754	18755	75	+	.	.
chromosome_1	18756	18757	125	+	.	.
chromosome_1	18780	18781	87	+	.	.
chromosome_1	18807	18808	31	+	.	.
chromosome_1	18822	18823	14	+	.	.
chromosome_1	18824	18825	247	+	.	.
chromosome_1	18825	18826	17	+	.	.
chromosome_1	18837	18838	69	+	.	.
chromosome_1	18846	18847	11	+	.	.
chromosome_1	18933	18934	11	+	.	.
chromosome_1	18953	18954	123	+	.	.
chromosome_1	18954	18955	27	+	.	.
chromosome_1	18959	18960	29	+	.	.
chromosome_1	18960	18961	10	+	.	.
chromosome_1	19041	19042	11	+	.	.
chromosome_1	69591	69592	69	+	.	.
chromosome_1	69592	69593	82	+	.	.
chromosome_1	69594	69595	18	+	.	.
chromosome_1	82181	82182	17	+	.	.
chromosome_1	133276	133277	21	-	.	.
chromosome_1	133278	133279	25	-	.	.
chromosome_1	133283	133284	15	-	.	.
chromosome_1	526994	526995	19	+	.	.
chromosome_1	526996	526997	11	+	.	.
chromosome_1	526997	526998	11	+	.	.
chromosome_1	527003	527004	34	+	.	.
chromosome_1	527005	527006	10	+	.	.
chromosome_1	680579	680580	16	+	.	.
chromosome_1	690976	690977	10	+	.	.
chromosome_1	691137	691138	14	+	.	.
chromosome_1	691139	691140	22	+	.	.
chromosome_1	694467	694468	33	-	.	.
chromosome_1	834685	834686	21	-	.	.
chromosome_1	834686	834687	50	-	.	.
chromosome_1	834687	834688	156	-	.	.
chromosome_1	834688	834689	12	-	.	.
chromosome_1	834824	834825	25	-	.	.
chromosome_1	834825	834826	66	-	.	.
chromosome_1	854205	854206	25	-	.	.
chromosome_1	978597	978598	10	-	.	.
chromosome_1	1016240	1016241	12	-	.	.
chromosome_1	1035361	1035362	10	+	.	.
chromosome_1	1067967	1067968	16	+	.	.
chromosome_1	1308247	1308248	10	-	.	.
chromosome_1	1309491	1309492	13	-	.	.
chromosome_1	1309492	1309493	75	-	.	.
chromosome_1	1309493	1309494	177	-	.	.
chromosome_1	1309494	1309495	227	-	.	.
chromosome_1	1309495	1309496	219	-	.	.
chromosome_1	1309496	1309497	189	-	.	.
chromosome_1	1309497	1309498	147	-	.	.
chromosome_1	1309498	1309499	117	-	.	.
chromosome_1	1309499	1309500	91	-	.	.
chromosome_1	1309500	1309501	62	-	.	.
chromosome_1	1309501	1309502	63	-	.	.
chromosome_1	1309502	1309503	39	-	.	.
chromosome_1	1309503	1309504	30	-	.	.
chromosome_1	1309504	1309505	35	-	.	.
chromosome_1	1309505	1309506	46	-	.	.
chromosome_1	1309506	1309507	38	-	.	.
chromosome_1	1309507	1309508	45	-	.	.
chromosome_1	1314207	1314208	19	+	.	.
chromosome_1	1326531	1326532	14	+	.	.
chromosome_1	1340744	1340745	282	+	.	.
chromosome_1	1340745	1340746	124	+	.	.
chromosome_1	1340746	1340747	135	+	.	.
chromosome_1	1340747	1340748	83	+	.	.
chromosome_1	1340748	1340749	32	+	.	.
chromosome_1	1393820	1393821	18	+	.	.
chromosome_1	1393823	1393824	13	+	.	.
chromosome_1	1477373	1477374	10	-	.	.
chromosome_1	1533364	1533365	102	-	.	.
chromosome_1	2366513	2366514	15	+	.	.
chromosome_1	2367975	2367976	11	+	.	.
chromosome_1	2384829	2384830	15	+	.	.
chromosome_1	2426391	2426392	30	+	.	.
chromosome_1	2426393	2426394	15	+	.	.
chromosome_1	2426395	2426396	17	+	.	.
chromosome_1	2521329	2521330	14	+	.	.
chromosome_1	2680568	2680569	18	-	.	.
chromosome_1	2682017	2682018	13	-	.	.
chromosome_1	2837461	2837462	14	-	.	.
chromosome_1	2907120	2907121	50	-	.	.
chromosome_1	2907121	2907122	33	-	.	.
chromosome_1	2907122	2907123	15	-	.	.
chromosome_1	2907123	2907124	49	-	.	.
chromosome_1	2917329	2917330	14	-	.	.
chromosome_1	2917330	2917331	29	-	.	.
chromosome_1	2917410	2917411	13	-	.	.
chromosome_1	2917411	2917412	59	-	.	.
chromosome_1	2917412	2917413	410	-	.	.
chromosome_1	2917419	2917420	75	-	.	.
chromosome_1	2917420	2917421	45	-	.	.
chromosome_1	2917421	2917422	78	-	.	.
chromosome_1	2917429	2917430	10	-	.	.
chromosome_1	2917430	2917431	21	-	.	.
chromosome_1	2917458	2917459	20	-	.	.
chromosome_1	2917557	2917558	14	-	.	.
chromosome_1	2917562	2917563	43	-	.	.
chromosome_1	2917563	2917564	278	-	.	.
chromosome_1	2917565	2917566	10	-	.	.
chromosome_1	2917566	2917567	14	-	.	.
chromosome_1	2917567	2917568	14	-	.	.
chromosome_1	2917568	2917569	26	-	.	.
chromosome_1	2917582	2917583	15	-	.	.
chromosome_1	2917585	2917586	18	-	.	.
chromosome_1	2917592	2917593	25	-	.	.
chromosome_1	2917594	2917595	20	-	.	.
chromosome_1	2917595	2917596	13	-	.	.
chromosome_1	2917596	2917597	12	-	.	.
chromosome_1	2917597	2917598	16	-	.	.
chromosome_1	2917599	2917600	16	-	.	.
chromosome_1	2917601	2917602	16	-	.	.
chromosome_1	2917606	2917607	10	-	.	.
chromosome_1	2917607	2917608	11	-	.	.
chromosome_1	2917608	2917609	57	-	.	.
chromosome_1	2917633	2917634	10	-	.	.
chromosome_1	2960783	2960784	17	-	.	.
chromosome_1	2960785	2960786	57	-	.	.
chromosome_1	2982379	2982380	13	+	.	.
chromosome_1	2982503	2982504	31	+	.	.
chromosome_1	2982510	2982511	128	+	.	.
chromosome_1	2982511	2982512	22	+	.	.
chromosome_1	2982512	2982513	12	+	.	.
chromosome_1	2982513	2982514	56	+	.	.
chromosome_1	2982543	2982544	13	+	.	.
chromosome_1	2993306	2993307	23	+	.	.
chromosome_1	2993321	2993322	19	+	.	.
chromosome_1	3164888	3164889	15	-	.	.
chromosome_1	3164971	3164972	12	-	.	.
chromosome_1	3251808	3251809	16	+	.	.
chromosome_1	3267947	3267948	17	-	.	.
chromosome_1	3267949	3267950	17	-	.	.
chromosome_1	3267950	3267951	18	-	.	.
chromosome_1	3280642	3280643	10	+	.	.
chromosome_1	3280643	3280644	10	+	.	.
chromosome_1	3280645	3280646	12	+	.	.
chromosome_1	3286106	3286107	43	+	.	.
chromosome_1	3488640	3488641	38	-	.	.
chromosome_1	3589925	3589926	11	-	.	.
chromosome_1	3589926	3589927	14	-	.	.
chromosome_1	3589927	3589928	13	-	.	.
chromosome_1	3770374	3770375	36	-	.	.
chromosome_1	3770375	3770376	50	-	.	.
chromosome_1	3783499	3783500	27	-	.	.
chromosome_1	3890148	3890149	10	+	.	.
chromosome_1	3890151	3890152	16	+	.	.
chromosome_1	4188389	4188390	13	+	.	.
chromosome_1	4188392	4188393	25	+	.	.
chromosome_1	4236784	4236785	12	+	.	.
chromosome_1	4284866	4284867	12	-	.	.
chromosome_1	4291207	4291208	18	-	.	.
chromosome_1	4291209	4291210	53	-	.	.
chromosome_1	4291213	4291214	32	-	.	.
chromosome_1	4291222	4291223	10	-	.	.
chromosome_1	4291223	4291224	27	-	.	.
chromosome_1	4291224	4291225	25	-	.	.
chromosome_1	4309534	4309535	11	-	.	.
chromosome_1	4402661	4402662	14	-	.	.
chromosome_1	4459658	4459659	27	+	.	.
chromosome_1	4459660	4459661	11	+	.	.
chromosome_1	4525079	4525080	14	-	.	.
chromosome_1	4533012	4533013	83	-	.	.
chromosome_1	4579111	4579112	12	-	.	.
chromosome_1	4738617	4738618	13	+	.	.
chromosome_1	4770086	4770087	10	+	.	.
chromosome_1	4841283	4841284	27	+	.	.
chromosome_1	4841285	4841286	22	+	.	.
chromosome_1	4985916	4985917	10	+	.	.
chromosome_1	4985925	4985926	13	+	.	.
chromosome_1	4985927	4985928	103	+	.	.
chromosome_1	4985928	4985929	40	+	.	.
chromosome_1	4985930	4985931	14	+	.	.
chromosome_1	5051449	5051450	10	-	.	.
chromosome_1	5051451	5051452	29	-	.	.
chromosome_1	5161333	5161334	13	+	.	.
chromosome_1	5235125	5235126	17	+	.	.
chromosome_1	5236088	5236089	30	-	.	.
chromosome_1	5261127	5261128	16	-	.	.
chromosome_1	5324372	5324373	12	-	.	.
chromosome_1	5428819	5428820	18	+	.	.
chromosome_1	5495486	5495487	10	+	.	.
chromosome_1	5606436	5606437	11	+	.	.
chromosome_1	5696226	5696227	11	+	.	.
chromosome_1	6025293	6025294	11	-	.	.
chromosome_1	6025295	6025296	12	-	.	.
chromosome_1	6065213	6065214	15	-	.	.
chromosome_1	6065214	6065215	125	-	.	.
chromosome_1	6065215	6065216	11	-	.	.
chromosome_1	6065216	6065217	29	-	.	.
chromosome_1	6130111	6130112	18	-	.	.
chromosome_1	6137577	6137578	10	+	.	.
chromosome_1	6158497	6158498	101	-	.	.
chromosome_1	6212893	6212894	12	-	.	.
chromosome_1	6212896	6212897	37	-	.	.
chromosome_1	6212921	6212922	10	-	.	.
chromosome_1	6217944	6217945	11	+	.	.
chromosome_1	6217946	6217947	10	+	.	.
chromosome_1	6217997	6217998	34	+	.	.
chromosome_1	6217998	6217999	22	+	.	.
chromosome_1	6217999	6218000	22	+	.	.
chromosome_1	6218093	6218094	15	+	.	.
chromosome_1	6363924	6363925	13	-	.	.
chromosome_1	6436202	6436203	12	-	.	.
chromosome_1	6442304	6442305	16	-	.	.
chromosome_1	6555135	6555136	18	+	.	.
chromosome_1	6555140	6555141	13	+	.	.
chromosome_1	6620693	6620694	23	-	.	.
chromosome_1	6632706	6632707	16	-	.	.
chromosome_1	6710524	6710525	10	+	.	.
chromosome_1	6850685	6850686	10	+	.	.
chromosome_1	6854961	6854962	14	+	.	.
chromosome_1	6961624	6961625	29	+	.	.
chromosome_1	6961626	6961627	112	+	.	.
chromosome_1	6961628	6961629	57	+	.	.
chromosome_1	6961629	6961630	22	+	.	.
chromosome_1	7031051	7031052	13	-	.	.
chromosome_1	7122606	7122607	10	+	.	.
chromosome_1	7122607	7122608	11	+	.	.
chromosome_1	7122610	7122611	20	+	.	.
chromosome_1	7122611	7122612	35	+	.	.
chromosome_1	7221750	7221751	13	+	.	.
chromosome_1	7221754	7221755	17	+	.	.
chromosome_1	7221755	7221756	12	+	.	.
chromosome_1	7221756	7221757	10	+	.	.
chromosome_1	7258905	7258906	10	-	.	.
chromosome_1	7258908	7258909	16	-	.	.
chromosome_1	7293010	7293011	16	-	.	.
chromosome_1	7354324	7354325	13	-	.	.
chromosome_1	7354325	7354326	10	-	.	.
chromosome_1	7438532	7438533	61	+	.	.
chromosome_1	7469257	7469258	35	+	.	.
chromosome_1	7469258	7469259	10	+	.	.
chromosome_1	7469259	7469260	24	+	.	.
chromosome_1	7476427	7476428	54	+	.	.
chromosome_1	7534843	7534844	20	-	.	.
chromosome_1	7584859	7584860	28	+	.	.
chromosome_1	7694107	7694108	10	-	.	.
chromosome_1	7957186	7957187	15	-	.	.
chromosome_1	7987188	7987189	12	+	.	.
chromosome_1	7994525	7994526	11	-	.	.
chromosome_10	85625	85626	11	+	.	.
chromosome_10	85627	85628	17	+	.	.
chromosome_10	106690	106691	31	+	.	.
chromosome_10	303303	303304	29	+	.	.
chromosome_10	303304	303305	17	+	.	.
chromosome_10	522932	522933	32	-	.	.
chromosome_10	783674	783675	10	-	.	.
chromosome_10	783675	783676	262	-	.	.
chromosome_10	783676	783677	171	-	.	.
chromosome_10	783677	783678	632	-	.	.
chromosome_10	783678	783679	43	-	.	.
chromosome_10	783679	783680	28	-	.	.
chromosome_10	783680	783681	31	-	.	.
chromosome_10	783681	783682	53	-	.	.
chromosome_10	783683	783684	11	-	.	.
chromosome_10	811282	811283	17	+	.	.
chromosome_10	835199	835200	19	+	.	.
chromosome_10	878036	878037	39	+	.	.
chromosome_10	878038	878039	76	+	.	.
chromosome_10	878040	878041	12	+	.	.
chromosome_10	878094	878095	13	+	.	.
chromosome_10	878096	878097	11	+	.	.
chromosome_10	878238	878239	37	+	.	.
chromosome_10	878240	878241	21	+	.	.
chromosome_10	878670	878671	214	+	.	.
chromosome_10	919030	919031	10	+	.	.
chromosome_10	919031	919032	62	+	.	.
chromosome_10	919033	919034	17	+	.	.
chromosome_10	992125	992126	10	+	.	.
chromosome_10	992129	992130	17	+	.	.
chromosome_10	998698	998699	14	+	.	.
chromosome_10	998702	998703	22	+	.	.
chromosome_10	1165052	1165053	15	-	.	.
chromosome_10	1280865	1280866	13	-	.	.
chromosome_10	1280982	1280983	15	-	.	.
chromosome_10	1419704	1419705	10	+	.	.
chromosome_10	1458416	1458417	78	+	.	.
chromosome_10	1458417	1458418	21	+	.	.
chromosome_10	1458418	1458419	64	+	.	.
chromosome_10	1458420	1458421	185	+	.	.
chromosome_10	1458421	1458422	19	+	.	.
chromosome_10	1520401	1520402	10	-	.	.
chromosome_10	1534026	1534027	25	+	.	.
chromosome_10	1534028	1534029	16	+	.	.
chromosome_10	1534042	1534043	37	+	.	.
chromosome_10	1534043	1534044	14	+	.	.
chromosome_10	1674584	1674585	19	-	.	.
chromosome_10	1674585	1674586	24	-	.	.
chromosome_10	1674586	1674587	23	-	.	.
chromosome_10	1874938	1874939	36	+	.	.
chromosome_10	1874939	1874940	84	+	.	.
chromosome_10	1874940	1874941	432	+	.	.
chromosome_10	1874941	1874942	41	+	.	.
chromosome_10	1874942	1874943	779	+	.	.
chromosome_10	1874943	1874944	733	+	.	.
chromosome_10	1874944	1874945	93	+	.	.
chromosome_10	1874945	1874946	12	+	.	.
chromosome_10	1875092	1875093	10	+	.	.
chromosome_10	1875093	1875094	12	+	.	.
chromosome_10	1875094	1875095	20	+	.	.
chromosome_10	1875095	1875096	13	+	.	.
chromosome_10	1897423	1897424	11	-	.	.
chromosome_10	1897429	1897430	14	-	.	.
chromosome_10	1897431	1897432	14	-	.	.
chromosome_10	1897433	1897434	11	-	.	.
chromosome_10	1960951	1960952	11	+	.	.
chromosome_10	1982751	1982752	13	-	.	.
chromosome_10	2007433	2007434	45	-	.	.
chromosome_10	2007435	2007436	28	-	.	.
chromosome_10	2192534	2192535	50	+	.	.
chromosome_10	2193025	2193026	16	+	.	.
chromosome_10	2216550	2216551	13	-	.	.
chromosome_10	2220757	2220758	16	+	.	.
chromosome_10	2220761	2220762	33	+	.	.
chromosome_10	2220762	2220763	12	+	.	.
chromosome_10	2220763	2220764	18	+	.	.
chromosome_10	2307178	2307179	11	+	.	.
chromosome_10	2349544	2349545	13	+	.	.
chromosome_10	2349547	2349548	24	+	.	.
chromosome_10	2349549	2349550	56	+	.	.
chromosome_10	2357353	2357354	18	-	.	.
chromosome_10	2392304	2392305	10	+	.	.
chromosome_10	2405005	2405006	24	-	.	.
chromosome_10	2414512	2414513	11	+	.	.
chromosome_10	2414514	2414515	13	+	.	.
chromosome_10	2416010	2416011	14	-	.	.
chromosome_10	2416012	2416013	28	-	.	.
chromosome_10	2416014	2416015	10	-	.	.
chromosome_10	2416017	2416018	14	-	.	.
chromosome_10	2423392	2423393	27	+	.	.
chromosome_10	2423394	2423395	10	+	.	.
chromosome_10	2632517	2632518	15	+	.	.
chromosome_10	2724396	2724397	16	+	.	.
chromosome_10	2724398	2724399	10	+	.	.
chromosome_10	2729502	2729503	63	+	.	.
chromosome_10	2729503	2729504	15	+	.	.
chromosome_10	2738562	2738563	12	-	.	.
chromosome_10	2798636	2798637	33	-	.	.
chromosome_10	2798638	2798639	143	-	.	.
chromosome_10	2798639	2798640	22	-	.	.
chromosome_10	2798640	2798641	277	-	.	.
chromosome_10	2831737	2831738	37	+	.	.
chromosome_10	2905800	2905801	107	+	.	.
chromosome_10	2905801	2905802	90	+	.	.
chromosome_10	2905802	2905803	43	+	.	.
chromosome_10	2905891	2905892	18	-	.	.
chromosome_10	2905893	2905894	88	-	.	.
chromosome_10	2905896	2905897	12	-	.	.
chromosome_10	2909240	2909241	24	+	.	.
chromosome_10	2921362	2921363	14	+	.	.
chromosome_10	2997641	2997642	13	+	.	.
chromosome_10	2997776	2997777	11	-	.	.
chromosome_10	3027756	3027757	14	-	.	.
chromosome_10	3037683	3037684	29	-	.	.
chromosome_10	3064251	3064252	10	+	.	.
chromosome_10	3070146	3070147	14	-	.	.
chromosome_10	3153354	3153355	76	+	.	.
chromosome_10	3153355	3153356	27	+	.	.
chromosome_10	3153356	3153357	15	+	.	.
chromosome_10	3153357	3153358	31	+	.	.
chromosome_10	3154255	3154256	116	-	.	.
chromosome_10	3154258	3154259	20	-	.	.
chromosome_10	3154260	3154261	81	-	.	.
chromosome_10	3167126	3167127	28	-	.	.
chromosome_10	3178625	3178626	47	+	.	.
chromosome_10	3336848	3336849	11	+	.	.
chromosome_10	3494321	3494322	10	+	.	.
chromosome_10	3495881	3495882	17	-	.	.
chromosome_10	3512587	3512588	12	+	.	.
chromosome_10	3542612	3542613	19	-	.	.
chromosome_10	3542615	3542616	10	-	.	.
chromosome_10	3603732	3603733	25	-	.	.
chromosome_10	3737835	3737836	14	-	.	.
chromosome_10	3812428	3812429	32	+	.	.
chromosome_10	3812430	3812431	66	+	.	.
chromosome_10	3812431	3812432	28	+	.	.
chromosome_10	3812432	3812433	32	+	.	.
chromosome_10	3823480	3823481	12	-	.	.
chromosome_10	3894672	3894673	18	-	.	.
chromosome_10	3967212	3967213	26	+	.	.
chromosome_10	3971268	3971269	13	-	.	.
chromosome_10	4233737	4233738	13	+	.	.
chromosome_10	4531232	4531233	11	-	.	.
chromosome_10	4583923	4583924	12	+	.	.
chromosome_10	4583926	4583927	11	+	.	.
chromosome_10	4673984	4673985	12	+	.	.
chromosome_10	4952087	4952088	22	+	.	.
chromosome_10	4952089	4952090	370	+	.	.
chromosome_10	4952090	4952091	104	+	.	.
chromosome_10	4952091	4952092	55	+	.	.
chromosome_10	4952092	4952093	40	+	.	.
chromosome_10	4973548	4973549	15	+	.	.
chromosome_10	5015094	5015095	13	-	.	.
chromosome_10	5015433	5015434	28	+	.	.
chromosome_10	5015436	5015437	39	+	.	.
chromosome_10	5015438	5015439	23	+	.	.
chromosome_10	5137188	5137189	30	-	.	.
chromosome_10	5243204	5243205	14	+	.	.
chromosome_10	5243208	5243209	22	+	.	.
chromosome_10	5243210	5243211	15	+	.	.
chromosome_10	5243211	5243212	51	+	.	.
chromosome_10	5243212	5243213	41	+	.	.
chromosome_10	5244816	5244817	16	+	.	.
chromosome_10	5244820	5244821	15	+	.	.
chromosome_10	5244822	5244823	13	+	.	.
chromosome_10	5244823	5244824	52	+	.	.
chromosome_10	5244824	5244825	48	+	.	.
chromosome_10	5248593	5248594	11	+	.	.
chromosome_10	5248597	5248598	18	+	.	.
chromosome_10	5248599	5248600	17	+	.	.
chromosome_10	5248600	5248601	57	+	.	.
chromosome_10	5248601	5248602	42	+	.	.
chromosome_10	5250894	5250895	34	-	.	.
chromosome_10	5250936	5250937	27	-	.	.
chromosome_10	5250937	5250938	12	-	.	.
chromosome_10	5250938	5250939	101	-	.	.
chromosome_10	5250939	5250940	42	-	.	.
chromosome_10	5250940	5250941	70	-	.	.
chromosome_10	5250941	5250942	24	-	.	.
chromosome_10	5250942	5250943	121	-	.	.
chromosome_10	5251246	5251247	21	-	.	.
chromosome_10	5343857	5343858	13	-	.	.
chromosome_10	5447223	5447224	10	+	.	.
chromosome_10	5504837	5504838	26	+	.	.
chromosome_10	5504839	5504840	10	+	.	.
chromosome_10	5585228	5585229	66	+	.	.
chromosome_10	5585230	5585231	10	+	.	.
chromosome_10	5661200	5661201	18	-	.	.
chromosome_10	5665857	5665858	14	-	.	.
chromosome_10	5674580	5674581	22	+	.	.
chromosome_10	5676960	5676961	19	-	.	.
chromosome_10	5680145	5680146	14	+	.	.
chromosome_10	5680148	5680149	41	+	.	.
chromosome_10	5680527	5680528	12	+	.	.
chromosome_10	5719167	5719168	30	-	.	.
chromosome_10	5759417	5759418	14	+	.	.
chromosome_10	5895704	5895705	15	-	.	.
chromosome_10	5980935	5980936	53	+	.	.
chromosome_10	5980936	5980937	21	+	.	.
chromosome_10	5980937	5980938	12	+	.	.
chromosome_10	6281111	6281112	14	+	.	.
chromosome_10	6288398	6288399	10	-	.	.
chromosome_10	6288405	6288406	11	+	.	.
chromosome_10	6288407	6288408	14	+	.	.
chromosome_10	6288409	6288410	73	+	.	.
chromosome_10	6389474	6389475	10	-	.	.
chromosome_10	6408784	6408785	14	+	.	.
chromosome_10	6408786	6408787	34	+	.	.
chromosome_10	6462007	6462008	13	-	.	.
chromosome_10	6463004	6463005	11	+	.	.
chromosome_10	6463026	6463027	11	-	.	.
chromosome_10	6463027	6463028	22	-	.	.
chromosome_10	6463028	6463029	39	-	.	.
chromosome_10	6463030	6463031	218	-	.	.
chromosome_10	6463042	6463043	10	-	.	.
chromosome_10	6507273	6507274	12	+	.	.
chromosome_10	6543400	6543401	22	-	.	.
chromosome_10	6543402	6543403	10	-	.	.
chromosome_10	6543560	6543561	10	-	.	.
chromosome_11	82786	82787	35	+	.	.
chromosome_11	241796	241797	23	-	.	.
chromosome_11	296786	296787	20	-	.	.
chromosome_11	296787	296788	13	-	.	.
chromosome_11	296788	296789	12	-	.	.
chromosome_11	296789	296790	50	-	.	.
chromosome_11	296896	296897	12	-	.	.
chromosome_11	351777	351778	18	+	.	.
chromosome_11	351968	351969	10	-	.	.
chromosome_11	438340	438341	11	+	.	.
chromosome_11	575907	575908	40	-	.	.
chromosome_11	575908	575909	68	-	.	.
chromosome_11	575909	575910	110	-	.	.
chromosome_11	575910	575911	329	-	.	.
chromosome_11	575911	575912	258	-	.	.
chromosome_11	575912	575913	33	-	.	.
chromosome_11	576706	576707	23	+	.	.
chromosome_11	614528	614529	13	+	.	.
chromosome_11	618318	618319	10	-	.	.
chromosome_11	618331	618332	10	-	.	.
chromosome_11	618334	618335	11	-	.	.
chromosome_11	618335	618336	24	-	.	.
chromosome_11	618336	618337	31	-	.	.
chromosome_11	633905	633906	10	-	.	.
chromosome_11	873374	873375	36	+	.	.
chromosome_11	873376	873377	35	+	.	.
chromosome_11	969071	969072	63	+	.	.
chromosome_11	969072	969073	21	+	.	.
chromosome_11	969073	969074	60	+	.	.
chromosome_11	969074	969075	25	+	.	.
chromosome_11	969075	969076	174	+	.	.
chromosome_11	969077	969078	114	+	.	.
chromosome_11	969081	969082	49	+	.	.
chromosome_11	969082	969083	36	+	.	.
chromosome_11	969120	969121	11	-	.	.
chromosome_11	969123	969124	10	-	.	.
chromosome_11	969413	969414	11	+	.	.
chromosome_11	969415	969416	19	+	.	.
chromosome_11	970789	970790	55	+	.	.
chromosome_11	970790	970791	20	+	.	.
chromosome_11	970791	970792	57	+	.	.
chromosome_11	970792	970793	23	+	.	.
chromosome_11	970793	970794	166	+	.	.
chromosome_11	970795	970796	102	+	.	.
chromosome_11	970799	970800	51	+	.	.
chromosome_11	970800	970801	35	+	.	.
chromosome_11	1256187	1256188	12	+	.	.
chromosome_11	1402882	1402883	19	-	.	.
chromosome_11	1402884	1402885	36	-	.	.
chromosome_11	1539526	1539527	15	+	.	.
chromosome_11	1539529	1539530	14	+	.	.
chromosome_11	1672649	1672650	15	-	.	.
chromosome_11	1736643	1736644	14	+	.	.
chromosome_11	1773887	1773888	27	-	.	.
chromosome_11	1942718	1942719	39	-	.	.
chromosome_11	2038503	2038504	12	+	.	.
chromosome_11	2038505	2038506	49	+	.	.
chromosome_11	2038506	2038507	28	+	.	.
chromosome_11	2078427	2078428	18	-	.	.
chromosome_11	2078545	2078546	22	-	.	.
chromosome_11	2171818	2171819	25	+	.	.
chromosome_11	2171820	2171821	12	+	.	.
chromosome_11	2173244	2173245	26	-	.	.
chromosome_11	2173246	2173247	13	-	.	.
chromosome_11	2194305	2194306	15	-	.	.
chromosome_11	2194728	2194729	14	-	.	.
chromosome_11	2194730	2194731	11	-	.	.
chromosome_11	2195149	2195150	13	-	.	.
chromosome_11	2409276	2409277	10	+	.	.
chromosome_11	2438524	2438525	18	+	.	.
chromosome_11	2438525	2438526	562	+	.	.
chromosome_11	2438526	2438527	6390	+	.	.
chromosome_11	2438527	2438528	1197	+	.	.
chromosome_11	2438528	2438529	14645	+	.	.
chromosome_11	2438529	2438530	2607	+	.	.
chromosome_11	2438530	2438531	1174	+	.	.
chromosome_11	2438531	2438532	145	+	.	.
chromosome_11	2438532	2438533	45	+	.	.
chromosome_11	2438533	2438534	10	+	.	.
chromosome_11	2438534	2438535	1379	+	.	.
chromosome_11	2438535	2438536	24	+	.	.
chromosome_11	2438653	2438654	49	+	.	.
chromosome_11	2438656	2438657	214	+	.	.
chromosome_11	2438659	2438660	46	+	.	.
chromosome_11	2438662	2438663	45	+	.	.
chromosome_11	2438664	2438665	108	+	.	.
chromosome_11	2438666	2438667	590	+	.	.
chromosome_11	2438667	2438668	47	+	.	.
chromosome_11	2446488	2446489	20	-	.	.
chromosome_11	2446490	2446491	54	-	.	.
chromosome_11	2446492	2446493	22	-	.	.
chromosome_11	2459872	2459873	15	-	.	.
chromosome_11	2633492	2633493	11	+	.	.
chromosome_11	2933796	2933797	11	-	.	.
chromosome_11	2947044	2947045	10	+	.	.
chromosome_11	2974059	2974060	11	-	.	.
chromosome_11	3054612	3054613	22	-	.	.
chromosome_11	3054614	3054615	60	-	.	.
chromosome_11	3054617	3054618	30	-	.	.
chromosome_11	3054620	3054621	14	-	.	.
chromosome_11	3054629	3054630	18	-	.	.
chromosome_11	3054891	3054892	24	-	.	.
chromosome_11	3054893	3054894	15	-	.	.
chromosome_11	3135809	3135810	12	-	.	.
chromosome_11	3135810	3135811	18	-	.	.
chromosome_11	3295475	3295476	10	-	.	.
chromosome_11	3378430	3378431	28	+	.	.
chromosome_11	3378431	3378432	24	+	.	.
chromosome_11	3378433	3378434	30	+	.	.
chromosome_11	3602257	3602258	10	+	.	.
chromosome_11	3755804	3755805	13	-	.	.
chromosome_11	3756231	3756232	14	-	.	.
chromosome_11	3756976	3756977	17	-	.	.
chromosome_11	3756978	3756979	12	-	.	.
chromosome_11	3810060	3810061	13	+	.	.
chromosome_12	49369	49370	22	-	.	.
chromosome_12	94926	94927	11	+	.	.
chromosome_12	95158	95159	15	-	.	.
chromosome_12	103532	103533	23	-	.	.
chromosome_12	201866	201867	10	-	.	.
chromosome_12	220256	220257	31	-	.	.
chromosome_12	220258	220259	57	-	.	.
chromosome_12	225549	225550	12	-	.	.
chromosome_12	225564	225565	13	-	.	.
chromosome_12	358269	358270	13	+	.	.
chromosome_12	363310	363311	15	+	.	.
chromosome_12	460271	460272	23	-	.	.
chromosome_12	472337	472338	13	+	.	.
chromosome_12	472339	472340	11	+	.	.
chromosome_12	572182	572183	10	-	.	.
chromosome_12	572183	572184	26	-	.	.
chromosome_12	596682	596683	16	-	.	.
chromosome_12	596684	596685	68	-	.	.
chromosome_12	676812	676813	13	+	.	.
chromosome_12	676813	676814	10	+	.	.
chromosome_12	695019	695020	21	+	.	.
chromosome_12	695021	695022	13	+	.	.
chromosome_12	695033	695034	34	+	.	.
chromosome_12	695035	695036	214	+	.	.
chromosome_12	695037	695038	330	+	.	.
chromosome_12	695039	695040	102	+	.	.
chromosome_12	695040	695041	15	+	.	.
chromosome_12	695069	695070	10	+	.	.
chromosome_12	695070	695071	16	+	.	.
chromosome_12	695088	695089	29	+	.	.
chromosome_12	695089	695090	10	+	.	.
chromosome_12	695109	695110	12	+	.	.
chromosome_12	695114	695115	15	+	.	.
chromosome_12	695116	695117	38	+	.	.
chromosome_12	695117	695118	25	+	.	.
chromosome_12	695119	695120	13	+	.	.
chromosome_12	695125	695126	12	+	.	.
chromosome_12	695131	695132	70	+	.	.
chromosome_12	695132	695133	12	+	.	.
chromosome_12	695133	695134	14	+	.	.
chromosome_12	695135	695136	11	+	.	.
chromosome_12	695157	695158	16	+	.	.
chromosome_12	695240	695241	16	+	.	.
chromosome_12	695241	695242	15	+	.	.
chromosome_12	695242	695243	27	+	.	.
chromosome_12	695243	695244	14	+	.	.
chromosome_12	695245	695246	10	+	.	.
chromosome_12	695246	695247	15	+	.	.
chromosome_12	740261	740262	11	+	.	.
chromosome_12	740262	740263	20	+	.	.
chromosome_12	740264	740265	11	+	.	.
chromosome_12	740264	740265	20	+	.	.
chromosome_12	845455	845456	23	+	.	.
chromosome_12	875108	875109	25	+	.	.
chromosome_12	996261	996262	44	+	.	.
chromosome_12	1081713	1081714	12	-	.	.
chromosome_12	1100808	1100809	43	-	.	.
chromosome_12	1100809	1100810	22	-	.	.
chromosome_12	1100810	1100811	42	-	.	.
chromosome_12	1100812	1100813	16	-	.	.
chromosome_12	1158829	1158830	38	-	.	.
chromosome_12	1158831	1158832	12	-	.	.
chromosome_12	1208927	1208928	24	-	.	.
chromosome_12	1250596	1250597	10	+	.	.
chromosome_12	1344521	1344522	29	-	.	.
chromosome_12	1344522	1344523	36	-	.	.
chromosome_12	1370848	1370849	19	+	.	.
chromosome_12	1434657	1434658	28	+	.	.
chromosome_12	1598316	1598317	22	+	.	.
chromosome_12	1598358	1598359	13	+	.	.
chromosome_12	1598360	1598361	10	+	.	.
chromosome_12	1619400	1619401	26	-	.	.
chromosome_12	1619401	1619402	11	-	.	.
chromosome_12	1619402	1619403	67	-	.	.
chromosome_12	1619403	1619404	17	-	.	.
chromosome_12	1856429	1856430	21	-	.	.
chromosome_12	1856430	1856431	15	-	.	.
chromosome_12	1856431	1856432	43	-	.	.
chromosome_12	1899918	1899919	27	+	.	.
chromosome_12	1899919	1899920	12	+	.	.
chromosome_12	1899920	1899921	12	+	.	.
chromosome_12	1899987	1899988	42	-	.	.
chromosome_12	1899988	1899989	21	-	.	.
chromosome_12	1984967	1984968	10	-	.	.
chromosome_12	2056058	2056059	11	+	.	.
chromosome_12	2108780	2108781	15	+	.	.
chromosome_12	2118654	2118655	41	+	.	.
chromosome_12	2118656	2118657	19	+	.	.
chromosome_12	2118715	2118716	39	+	.	.
chromosome_12	2118716	2118717	19	+	.	.
chromosome_12	2118718	2118719	45	+	.	.
chromosome_12	2118719	2118720	16	+	.	.
chromosome_12	2119612	2119613	104	-	.	.
chromosome_12	2119615	2119616	34	-	.	.
chromosome_12	2119616	2119617	28	-	.	.
chromosome_12	2119617	2119618	240	-	.	.
chromosome_12	2119618	2119619	16	-	.	.
chromosome_12	2119619	2119620	58	-	.	.
chromosome_12	2194131	2194132	10	+	.	.
chromosome_12	2194196	2194197	12	-	.	.
chromosome_12	2400186	2400187	50	+	.	.
chromosome_12	2400188	2400189	181	+	.	.
chromosome_12	2400189	2400190	50	+	.	.
chromosome_12	2400192	2400193	14	+	.	.
chromosome_12	2400209	2400210	17	-	.	.
chromosome_12	2463562	2463563	69	+	.	.
chromosome_12	2463563	2463564	131	+	.	.
chromosome_12	2463564	2463565	81	+	.	.
chromosome_12	2463565	2463566	19	+	.	.
chromosome_12	2463566	2463567	28	+	.	.
chromosome_12	2463566	2463567	59	+	.	.
chromosome_12	2463567	2463568	17	+	.	.
chromosome_12	2506242	2506243	10	+	.	.
chromosome_12	2527185	2527186	12	-	.	.
chromosome_12	2527187	2527188	12	-	.	.
chromosome_12	2665611	2665612	40	-	.	.
chromosome_12	2665637	2665638	22	-	.	.
chromosome_12	2721378	2721379	13	-	.	.
chromosome_12	2736620	2736621	33	-	.	.
chromosome_12	2891290	2891291	15	+	.	.
chromosome_12	3099702	3099703	22	+	.	.
chromosome_12	3247597	3247598	34	+	.	.
chromosome_12	3247599	3247600	26	+	.	.
chromosome_12	3268435	3268436	10	-	.	.
chromosome_12	3268437	3268438	16	-	.	.
chromosome_12	3269358	3269359	14	+	.	.
chromosome_12	3269360	3269361	22	+	.	.
chromosome_12	3283095	3283096	11	+	.	.
chromosome_12	3283096	3283097	18	+	.	.
chromosome_12	3341975	3341976	29	+	.	.
chromosome_12	3341990	3341991	52	+	.	.
chromosome_12	3341991	3341992	71	+	.	.
chromosome_12	3342004	3342005	75	+	.	.
chromosome_12	3342005	3342006	15	+	.	.
chromosome_12	3342006	3342007	20	+	.	.
chromosome_12	3342007	3342008	24	+	.	.
chromosome_12	3364118	3364119	20	+	.	.
chromosome_12	3364120	3364121	12	+	.	.
chromosome_12	3377190	3377191	20	+	.	.
chromosome_12	3377298	3377299	87	-	.	.
chromosome_12	3377299	3377300	41	-	.	.
chromosome_12	3377300	3377301	175	-	.	.
chromosome_12	3377301	3377302	12	-	.	.
chromosome_12	3377302	3377303	10	-	.	.
chromosome_12	3511645	3511646	17	+	.	.
chromosome_12	3511648	3511649	13	+	.	.
chromosome_12	3577054	3577055	12	+	.	.
chromosome_12	3577114	3577115	13	+	.	.
chromosome_12	3577189	3577190	15	-	.	.
chromosome_12	3577190	3577191	12	-	.	.
chromosome_12	3637665	3637666	12	-	.	.
chromosome_12	3637667	3637668	39	-	.	.
chromosome_12	3637670	3637671	13	-	.	.
chromosome_12	3693285	3693286	20	+	.	.
chromosome_12	3694539	3694540	19	-	.	.
chromosome_12	3732067	3732068	10	+	.	.
chromosome_12	3732069	3732070	14	+	.	.
chromosome_12	3875442	3875443	56	+	.	.
chromosome_12	3875443	3875444	26	+	.	.
chromosome_12	3875444	3875445	38	+	.	.
chromosome_12	3875446	3875447	10	+	.	.
chromosome_12	3876571	3876572	11	-	.	.
chromosome_12	3876573	3876574	34	-	.	.
chromosome_12	3876575	3876576	16	-	.	.
chromosome_12	3956244	3956245	22	-	.	.
chromosome_12	3956245	3956246	79	-	.	.
chromosome_12	3980671	3980672	26	-	.	.
chromosome_12	3984798	3984799	11	-	.	.
chromosome_12	3984799	3984800	20	-	.	.
chromosome_12	4090657	4090658	20	+	.	.
chromosome_12	4222482	4222483	15	-	.	.
chromosome_12	4231855	4231856	14	+	.	.
chromosome_12	4250875	4250876	18	+	.	.
chromosome_12	4250881	4250882	12	+	.	.
chromosome_12	4260858	4260859	19	-	.	.
chromosome_12	4538266	4538267	37	+	.	.
chromosome_12	4538267	4538268	50	+	.	.
chromosome_12	4538269	4538270	42	+	.	.
chromosome_12	4538270	4538271	25	+	.	.
chromosome_12	4592051	4592052	28	-	.	.
chromosome_12	4592053	4592054	27	-	.	.
chromosome_12	4592054	4592055	28	-	.	.
chromosome_12	4592095	4592096	28	-	.	.
chromosome_12	4592096	4592097	52	-	.	.
chromosome_12	4592110	4592111	32	-	.	.
chromosome_12	4592171	4592172	17	-	.	.
chromosome_12	4592174	4592175	13	-	.	.
chromosome_12	4668581	4668582	22	-	.	.
chromosome_12	4668582	4668583	21	-	.	.
chromosome_12	4668583	4668584	65	-	.	.
chromosome_12	4701350	4701351	45	+	.	.
chromosome_12	4701351	4701352	13	+	.	.
chromosome_12	4701352	4701353	56	+	.	.
chromosome_12	4701353	4701354	13	+	.	.
chromosome_12	4701354	4701355	183	+	.	.
chromosome_12	4701356	4701357	102	+	.	.
chromosome_12	4701360	4701361	43	+	.	.
chromosome_12	4701361	4701362	32	+	.	.
chromosome_12	4701693	4701694	14	+	.	.
chromosome_12	4701695	4701696	35	+	.	.
chromosome_12	4701699	4701700	12	+	.	.
chromosome_12	4703051	4703052	55	+	.	.
chromosome_12	4703052	4703053	20	+	.	.
chromosome_12	4703053	4703054	73	+	.	.
chromosome_12	4703054	4703055	20	+	.	.
chromosome_12	4703055	4703056	183	+	.	.
chromosome_12	4703057	4703058	102	+	.	.
chromosome_12	4703061	4703062	51	+	.	.
chromosome_12	4703062	4703063	34	+	.	.
chromosome_12	4740902	4740903	11	-	.	.
chromosome_12	4800286	4800287	18	+	.	.
chromosome_12	4801481	4801482	16	-	.	.
chromosome_12	4801482	4801483	71	-	.	.
chromosome_12	4801483	4801484	286	-	.	.
chromosome_12	4801484	4801485	32	-	.	.
chromosome_12	4801485	4801486	14	-	.	.
chromosome_12	4801486	4801487	10	-	.	.
chromosome_12	4806484	4806485	12	+	.	.
chromosome_12	4806486	4806487	15	+	.	.
chromosome_12	4872565	4872566	51	-	.	.
chromosome_12	4872570	4872571	12	-	.	.
chromosome_12	4872571	4872572	18	-	.	.
chromosome_12	5169659	5169660	10	-	.	.
chromosome_12	5228876	5228877	11	-	.	.
chromosome_12	5228877	5228878	19	-	.	.
chromosome_12	5318998	5318999	21	+	.	.
chromosome_12	5357135	5357136	12	-	.	.
chromosome_12	5357152	5357153	12	-	.	.
chromosome_12	5357156	5357157	140	-	.	.
chromosome_12	5357158	5357159	19	-	.	.
chromosome_12	5357159	5357160	10	-	.	.
chromosome_12	5402447	5402448	12	-	.	.
chromosome_12	5423088	5423089	19	-	.	.
chromosome_12	5423090	5423091	56	-	.	.
chromosome_12	5490843	5490844	23	+	.	.
chromosome_12	5495473	5495474	14	-	.	.
chromosome_12	5519571	5519572	12	-	.	.
chromosome_12	5533421	5533422	13	-	.	.
chromosome_12	5533422	5533423	22	-	.	.
chromosome_12	5533496	5533497	11	-	.	.
chromosome_12	5533498	5533499	36	-	.	.
chromosome_12	5533500	5533501	13	-	.	.
chromosome_12	5541838	5541839	16	-	.	.
chromosome_12	5560266	5560267	12	-	.	.
chromosome_12	5560268	5560269	25	-	.	.
chromosome_12	5561820	5561821	108	+	.	.
chromosome_12	5608124	5608125	19	-	.	.
chromosome_12	5687485	5687486	22	+	.	.
chromosome_12	5730873	5730874	12	+	.	.
chromosome_12	5730875	5730876	15	+	.	.
chromosome_12	5839868	5839869	13	-	.	.
chromosome_12	5941428	5941429	21	-	.	.
chromosome_12	5947662	5947663	49	+	.	.
chromosome_12	5947664	5947665	25	+	.	.
chromosome_12	5959045	5959046	44	-	.	.
chromosome_12	5959047	5959048	31	-	.	.
chromosome_12	5979319	5979320	10	-	.	.
chromosome_12	5981694	5981695	22	-	.	.
chromosome_12	6020098	6020099	26	-	.	.
chromosome_12	6077139	6077140	11	-	.	.
chromosome_12	6153986	6153987	15	+	.	.
chromosome_12	6193596	6193597	24	+	.	.
chromosome_12	6353811	6353812	14	-	.	.
chromosome_12	6394868	6394869	19	-	.	.
chromosome_12	6431141	6431142	10	-	.	.
chromosome_12	6561705	6561706	14	-	.	.
chromosome_12	6597878	6597879	48	+	.	.
chromosome_12	6597879	6597880	18	+	.	.
chromosome_12	6597880	6597881	10	+	.	.
chromosome_12	6605946	6605947	10	+	.	.
chromosome_12	6653010	6653011	16	-	.	.
chromosome_12	6768133	6768134	15	-	.	.
chromosome_12	6768134	6768135	11	-	.	.
chromosome_12	6776808	6776809	10	+	.	.
chromosome_12	6776958	6776959	29	+	.	.
chromosome_12	6776979	6776980	29	-	.	.
chromosome_12	6782981	6782982	22	+	.	.
chromosome_12	6793181	6793182	19	+	.	.
chromosome_12	6814935	6814936	15	+	.	.
chromosome_12	6814938	6814939	28	+	.	.
chromosome_12	6814951	6814952	20	+	.	.
chromosome_12	6814952	6814953	48	+	.	.
chromosome_12	6814954	6814955	11	+	.	.
chromosome_12	6814959	6814960	60	+	.	.
chromosome_12	6814961	6814962	14	+	.	.
chromosome_12	6815029	6815030	15	+	.	.
chromosome_12	6823163	6823164	10	-	.	.
chromosome_12	6823165	6823166	16	-	.	.
chromosome_12	6831160	6831161	15	-	.	.
chromosome_12	6831291	6831292	26	-	.	.
chromosome_12	6831341	6831342	10	-	.	.
chromosome_12	6839393	6839394	16	+	.	.
chromosome_12	6882950	6882951	47	+	.	.
chromosome_12	6882952	6882953	32	+	.	.
chromosome_12	6883102	6883103	14	-	.	.
chromosome_12	6883134	6883135	19	-	.	.
chromosome_12	6883136	6883137	22	-	.	.
chromosome_12	6943913	6943914	18	+	.	.
chromosome_12	7063903	7063904	16	-	.	.
chromosome_12	7115775	7115776	10	-	.	.
chromosome_12	7161895	7161896	20	-	.	.
chromosome_12	7161896	7161897	15	-	.	.
chromosome_12	7161897	7161898	29	-	.	.
chromosome_12	7161898	7161899	24	-	.	.
chromosome_12	7172074	7172075	12	-	.	.
chromosome_12	7172075	7172076	45	-	.	.
chromosome_12	7172076	7172077	42	-	.	.
chromosome_12	7287924	7287925	13	+	.	.
chromosome_12	7287925	7287926	10	+	.	.
chromosome_12	7456027	7456028	10	-	.	.
chromosome_12	7456028	7456029	23	-	.	.
chromosome_12	7633551	7633552	29	-	.	.
chromosome_12	7633561	7633562	35	-	.	.
chromosome_12	7633696	7633697	11	-	.	.
chromosome_12	7636087	7636088	75	-	.	.
chromosome_12	7636088	7636089	65	-	.	.
chromosome_12	7636089	7636090	38	-	.	.
chromosome_12	7636138	7636139	11	-	.	.
chromosome_12	7636140	7636141	33	-	.	.
chromosome_12	7636142	7636143	17	-	.	.
chromosome_12	7643154	7643155	13	+	.	.
chromosome_12	7660369	7660370	12	-	.	.
chromosome_12	7679585	7679586	36	-	.	.
chromosome_12	7757493	7757494	29	+	.	.
chromosome_12	7757667	7757668	14	-	.	.
chromosome_12	7757669	7757670	10	-	.	.
chromosome_12	7795969	7795970	21	-	.	.
chromosome_12	7795971	7795972	39	-	.	.
chromosome_12	7795973	7795974	24	-	.	.
chromosome_12	7824055	7824056	10	-	.	.
chromosome_12	7824064	7824065	15	-	.	.
chromosome_12	7824066	7824067	13	-	.	.
chromosome_12	7835887	7835888	23	-	.	.
chromosome_12	7835888	7835889	10	-	.	.
chromosome_12	7835889	7835890	47	-	.	.
chromosome_12	8120231	8120232	13	-	.	.
chromosome_12	8120233	8120234	14	-	.	.
chromosome_12	8120234	8120235	55	-	.	.
chromosome_12	8120236	8120237	23	-	.	.
chromosome_12	8266475	8266476	14	-	.	.
chromosome_12	8326986	8326987	18	-	.	.
chromosome_12	8357484	8357485	10	+	.	.
chromosome_12	8474343	8474344	13	-	.	.
chromosome_12	8474388	8474389	43	-	.	.
chromosome_12	8474389	8474390	24	-	.	.
chromosome_12	8474390	8474391	151	-	.	.
chromosome_12	8474392	8474393	23	-	.	.
chromosome_12	8474394	8474395	30	-	.	.
chromosome_12	8474396	8474397	88	-	.	.
chromosome_12	8474398	8474399	44	-	.	.
chromosome_12	8597863	8597864	19	+	.	.
chromosome_12	8641671	8641672	11	+	.	.
chromosome_12	8698176	8698177	14	+	.	.
chromosome_12	8702881	8702882	12	-	.	.
chromosome_12	8731776	8731777	14	+	.	.
chromosome_12	8809587	8809588	16	-	.	.
chromosome_12	8809588	8809589	220	-	.	.
chromosome_12	8809589	8809590	165	-	.	.
chromosome_12	8809590	8809591	62	-	.	.
chromosome_12	8809591	8809592	476	-	.	.
chromosome_12	8809592	8809593	35	-	.	.
chromosome_12	8809593	8809594	40	-	.	.
chromosome_12	8892872	8892873	34	-	.	.
chromosome_12	8892875	8892876	18	-	.	.
chromosome_12	9003120	9003121	11	-	.	.
chromosome_12	9003121	9003122	88	-	.	.
chromosome_12	9003123	9003124	13	-	.	.
chromosome_12	9024031	9024032	12	+	.	.
chromosome_12	9052367	9052368	14	+	.	.
chromosome_12	9063249	9063250	16	-	.	.
chromosome_12	9063251	9063252	12	-	.	.
chromosome_12	9255815	9255816	70	+	.	.
chromosome_12	9255817	9255818	18	+	.	.
chromosome_12	9357551	9357552	18	-	.	.
chromosome_12	9357552	9357553	15	-	.	.
chromosome_12	9587926	9587927	13	-	.	.
chromosome_12	9661069	9661070	16	+	.	.
chromosome_12	9661071	9661072	11	+	.	.
chromosome_12	9690333	9690334	35	-	.	.
chromosome_13	27160	27161	14	+	.	.
chromosome_13	249985	249986	34	-	.	.
chromosome_13	269827	269828	17	-	.	.
chromosome_13	677365	677366	16	+	.	.
chromosome_13	677516	677517	99	+	.	.
chromosome_13	677518	677519	13	+	.	.
chromosome_13	927139	927140	15	+	.	.
chromosome_13	967761	967762	20	-	.	.
chromosome_13	967762	967763	23	-	.	.
chromosome_13	967764	967765	19	-	.	.
chromosome_13	1072051	1072052	62	-	.	.
chromosome_13	1072052	1072053	35	-	.	.
chromosome_13	1072053	1072054	184	-	.	.
chromosome_13	1072054	1072055	18	-	.	.
chromosome_13	1072055	1072056	50	-	.	.
chromosome_13	1072056	1072057	33	-	.	.
chromosome_13	1072058	1072059	13	-	.	.
chromosome_13	1088981	1088982	15	-	.	.
chromosome_13	1156508	1156509	71	+	.	.
chromosome_13	1156509	1156510	33	+	.	.
chromosome_13	1156510	1156511	626	+	.	.
chromosome_13	1156511	1156512	200	+	.	.
chromosome_13	1156512	1156513	305	+	.	.
chromosome_13	1156514	1156515	16	+	.	.
chromosome_13	1156523	1156524	15	+	.	.
chromosome_13	1157341	1157342	12	+	.	.
chromosome_13	1157353	1157354	11	+	.	.
chromosome_13	1157500	1157501	83	+	.	.
chromosome_13	1157502	1157503	130	+	.	.
chromosome_13	1157504	1157505	20	+	.	.
chromosome_13	1157507	1157508	67	+	.	.
chromosome_13	1157508	1157509	32	+	.	.
chromosome_13	1157514	1157515	23	+	.	.
chromosome_13	1157517	1157518	25	+	.	.
chromosome_13	1157566	1157567	17	+	.	.
chromosome_13	1157567	1157568	11	+	.	.
chromosome_13	1157577	1157578	21	+	.	.
chromosome_13	1157579	1157580	16	+	.	.
chromosome_13	1157583	1157584	13	+	.	.
chromosome_13	1157585	1157586	126	+	.	.
chromosome_13	1157586	1157587	41	+	.	.
chromosome_13	1322557	1322558	32	+	.	.
chromosome_13	1462767	1462768	11	-	.	.
chromosome_13	1647331	1647332	117	+	.	.
chromosome_13	1672392	1672393	100	+	.	.
chromosome_13	1757098	1757099	26	-	.	.
chromosome_13	1757101	1757102	19	-	.	.
chromosome_13	1880651	1880652	15	-	.	.
chromosome_13	1896797	1896798	19	-	.	.
chromosome_13	1999935	1999936	11	-	.	.
chromosome_13	2023790	2023791	20	-	.	.
chromosome_13	2023792	2023793	55	-	.	.
chromosome_13	2023801	2023802	19	-	.	.
chromosome_13	2023802	2023803	131	-	.	.
chromosome_13	2023803	2023804	28	-	.	.
chromosome_13	2023804	2023805	103	-	.	.
chromosome_13	2023893	2023894	19	-	.	.
chromosome_13	2023896	2023897	39	-	.	.
chromosome_13	2131830	2131831	44	-	.	.
chromosome_13	2131831	2131832	25	-	.	.
chromosome_13	2131832	2131833	89	-	.	.
chromosome_13	2486095	2486096	10	+	.	.
chromosome_13	2490433	2490434	11	-	.	.
chromosome_13	2499844	2499845	13	+	.	.
chromosome_13	2691005	2691006	81	-	.	.
chromosome_13	2691007	2691008	27	-	.	.
chromosome_13	2691010	2691011	10	-	.	.
chromosome_13	2700663	2700664	10	+	.	.
chromosome_13	2761399	2761400	23	+	.	.
chromosome_13	2773844	2773845	24	-	.	.
chromosome_13	2781615	2781616	17	-	.	.
chromosome_13	2781634	2781635	10	-	.	.
chromosome_13	2782011	2782012	10	-	.	.
chromosome_13	2782100	2782101	29	+	.	.
chromosome_13	2881560	2881561	22	-	.	.
chromosome_13	2959389	2959390	10	+	.	.
chromosome_13	2959391	2959392	13	+	.	.
chromosome_13	3004677	3004678	35	-	.	.
chromosome_13	3005601	3005602	10	-	.	.
chromosome_13	3005605	3005606	13	-	.	.
chromosome_13	3005752	3005753	11	-	.	.
chromosome_13	3006064	3006065	21	-	.	.
chromosome_13	3009849	3009850	20	-	.	.
chromosome_13	3009967	3009968	52	-	.	.
chromosome_13	3009968	3009969	121	-	.	.
chromosome_13	3009970	3009971	35	-	.	.
chromosome_13	3009972	3009973	28	-	.	.
chromosome_13	3009973	3009974	42	-	.	.
chromosome_13	3009976	3009977	136	-	.	.
chromosome_13	3009977	3009978	24	-	.	.
chromosome_13	3009979	3009980	41	-	.	.
chromosome_13	3131900	3131901	25	-	.	.
chromosome_13	3131901	3131902	11	-	.	.
chromosome_13	3131902	3131903	12	-	.	.
chromosome_13	3132328	3132329	18	-	.	.
chromosome_13	3140890	3140891	29	-	.	.
chromosome_13	3140891	3140892	19	-	.	.
chromosome_13	3140891	3140892	20	-	.	.
chromosome_13	3192758	3192759	16	-	.	.
chromosome_13	3192762	3192763	10	-	.	.
chromosome_13	3294511	3294512	10	-	.	.
chromosome_13	3384590	3384591	12	+	.	.
chromosome_13	3384641	3384642	15	+	.	.
chromosome_13	3384643	3384644	75	+	.	.
chromosome_13	3384644	3384645	21	+	.	.
chromosome_13	3384645	3384646	17	+	.	.
chromosome_13	3484839	3484840	10	-	.	.
chromosome_13	3543522	3543523	14	-	.	.
chromosome_13	3552595	3552596	14	-	.	.
chromosome_13	3552597	3552598	11	-	.	.
chromosome_13	3552600	3552601	12	-	.	.
chromosome_13	3552602	3552603	25	-	.	.
chromosome_13	3552603	3552604	10	-	.	.
chromosome_13	3704627	3704628	19	-	.	.
chromosome_13	3729933	3729934	13	-	.	.
chromosome_13	3759284	3759285	41	-	.	.
chromosome_13	3992735	3992736	13	-	.	.
chromosome_13	4149180	4149181	17	-	.	.
chromosome_13	4154955	4154956	27	+	.	.
chromosome_13	4155037	4155038	40	+	.	.
chromosome_13	4155039	4155040	38	+	.	.
chromosome_13	4155041	4155042	11	+	.	.
chromosome_13	4250249	4250250	11	+	.	.
chromosome_13	4250251	4250252	22	+	.	.
chromosome_13	4295155	4295156	19	+	.	.
chromosome_13	4295156	4295157	24	+	.	.
chromosome_13	4295157	4295158	10	+	.	.
chromosome_13	4356060	4356061	17	+	.	.
chromosome_13	4475011	4475012	19	-	.	.
chromosome_13	4475013	4475014	10	-	.	.
chromosome_13	4495502	4495503	11	-	.	.
chromosome_13	4495503	4495504	16	-	.	.
chromosome_13	4703264	4703265	10	+	.	.
chromosome_13	4703267	4703268	15	+	.	.
chromosome_13	4774022	4774023	13	-	.	.
chromosome_13	4774023	4774024	16	-	.	.
chromosome_13	4800738	4800739	65	+	.	.
chromosome_13	4800739	4800740	31	+	.	.
chromosome_13	4844467	4844468	10	-	.	.
chromosome_13	4980636	4980637	30	+	.	.
chromosome_13	5025658	5025659	32	-	.	.
chromosome_13	5025659	5025660	33	-	.	.
chromosome_13	5025660	5025661	135	-	.	.
chromosome_13	5025661	5025662	433	-	.	.
chromosome_13	5025663	5025664	20	-	.	.
chromosome_13	5127855	5127856	10	+	.	.
chromosome_13	5194455	5194456	16	-	.	.
chromosome_13	5194456	5194457	22	-	.	.
chromosome_14	173554	173555	10	+	.	.
chromosome_14	187513	187514	37	+	.	.
chromosome_14	267606	267607	14	-	.	.
chromosome_14	599585	599586	12	+	.	.
chromosome_14	599664	599665	13	+	.	.
chromosome_14	625040	625041	32	-	.	.
chromosome_14	625042	625043	58	-	.	.
chromosome_14	674813	674814	24	+	.	.
chromosome_14	766161	766162	15	+	.	.
chromosome_14	953579	953580	10	-	.	.
chromosome_14	977537	977538	21	+	.	.
chromosome_14	977539	977540	43	+	.	.
chromosome_14	977540	977541	43	+	.	.
chromosome_14	977541	977542	12	+	.	.
chromosome_14	1093419	1093420	12	-	.	.
chromosome_14	1132516	1132517	19	+	.	.
chromosome_14	1144055	1144056	11	-	.	.
chromosome_14	1314678	1314679	13	+	.	.
chromosome_14	1315041	1315042	11	+	.	.
chromosome_14	1390389	1390390	68	-	.	.
chromosome_14	1396703	1396704	14	-	.	.
chromosome_14	1396725	1396726	13	-	.	.
chromosome_14	1399831	1399832	16	+	.	.
chromosome_14	1399896	1399897	14	+	.	.
chromosome_14	1399897	1399898	22	+	.	.
chromosome_14	1399898	1399899	16	+	.	.
chromosome_14	1399947	1399948	24	+	.	.
chromosome_14	1399948	1399949	29	+	.	.
chromosome_14	1399949	1399950	10	+	.	.
chromosome_14	1399950	1399951	15	+	.	.
chromosome_14	1399952	1399953	10	+	.	.
chromosome_14	1399988	1399989	29	+	.	.
chromosome_14	1400032	1400033	19	+	.	.
chromosome_14	1864671	1864672	77	+	.	.
chromosome_14	1864673	1864674	36	+	.	.
chromosome_14	1877901	1877902	13	+	.	.
chromosome_14	1877903	1877904	56	+	.	.
chromosome_14	1980710	1980711	13	+	.	.
chromosome_14	2000797	2000798	17	+	.	.
chromosome_14	2000815	2000816	10	+	.	.
chromosome_14	2000832	2000833	32	+	.	.
chromosome_14	2000833	2000834	41	+	.	.
chromosome_14	2000834	2000835	736	+	.	.
chromosome_14	2000835	2000836	48	+	.	.
chromosome_14	2000836	2000837	1662	+	.	.
chromosome_14	2000837	2000838	742	+	.	.
chromosome_14	2000838	2000839	153	+	.	.
chromosome_14	2000839	2000840	20	+	.	.
chromosome_14	2000840	2000841	13	+	.	.
chromosome_14	2106226	2106227	26	-	.	.
chromosome_14	2106227	2106228	87	-	.	.
chromosome_14	2110128	2110129	32	-	.	.
chromosome_14	2145660	2145661	10	-	.	.
chromosome_14	2145661	2145662	50	-	.	.
chromosome_14	2145662	2145663	320	-	.	.
chromosome_14	2150569	2150570	11	-	.	.
chromosome_14	2425749	2425750	16	-	.	.
chromosome_14	2450387	2450388	10	-	.	.
chromosome_14	2573976	2573977	19	+	.	.
chromosome_14	2573978	2573979	106	+	.	.
chromosome_14	2573978	2573979	188	+	.	.
chromosome_14	2573979	2573980	12	+	.	.
chromosome_14	2573980	2573981	120	+	.	.
chromosome_14	2672768	2672769	19	-	.	.
chromosome_14	2750780	2750781	10	-	.	.
chromosome_14	2750782	2750783	16	-	.	.
chromosome_14	2750783	2750784	47	-	.	.
chromosome_14	2751113	2751114	31	-	.	.
chromosome_14	2751115	2751116	52	-	.	.
chromosome_14	2751116	2751117	83	-	.	.
chromosome_14	2751117	2751118	92	-	.	.
chromosome_14	2751119	2751120	34	-	.	.
chromosome_14	2770078	2770079	98	-	.	.
chromosome_14	2770079	2770080	122	-	.	.
chromosome_14	2770080	2770081	381	-	.	.
chromosome_14	2770081	2770082	969	-	.	.
chromosome_14	2770082	2770083	10	-	.	.
chromosome_14	2770083	2770084	49	-	.	.
chromosome_14	2770085	2770086	11	-	.	.
chromosome_14	2839582	2839583	11	-	.	.
chromosome_14	2839585	2839586	12	-	.	.
chromosome_14	2963506	2963507	16	+	.	.
chromosome_14	2963508	2963509	90	+	.	.
chromosome_14	2963509	2963510	14	+	.	.
chromosome_14	3015325	3015326	69	+	.	.
chromosome_14	3121812	3121813	17	+	.	.
chromosome_14	3121814	3121815	12	+	.	.
chromosome_14	3186162	3186163	29	-	.	.
chromosome_14	3438660	3438661	10	+	.	.
chromosome_14	3515894	3515895	39	+	.	.
chromosome_14	3639919	3639920	10	-	.	.
chromosome_14	3639921	3639922	27	-	.	.
chromosome_14	3663409	3663410	10	-	.	.
chromosome_14	3692871	3692872	14	-	.	.
chromosome_14	3880523	3880524	14	-	.	.
chromosome_14	3965939	3965940	13	+	.	.
chromosome_14	3966000	3966001	10	+	.	.
chromosome_14	3966005	3966006	24	+	.	.
chromosome_14	4146373	4146374	11	+	.	.
chromosome_14	4146373	4146374	19	+	.	.
chromosome_14	4147610	4147611	11	+	.	.
chromosome_14	4147730	4147731	29	+	.	.
chromosome_14	4147736	4147737	14	+	.	.
chromosome_14	4147757	4147758	22	+	.	.
chromosome_14	4150001	4150002	13	+	.	.
chromosome_14	4150852	4150853	27	-	.	.
chromosome_14	4151079	4151080	30	-	.	.
chromosome_14	4151080	4151081	175	-	.	.
chromosome_14	4151092	4151093	17	-	.	.
chromosome_14	4151094	4151095	10	-	.	.
chromosome_14	4151095	4151096	31	-	.	.
chromosome_14	4151096	4151097	129	-	.	.
chromosome_14	4151098	4151099	72	-	.	.
chromosome_14	4151099	4151100	290	-	.	.
chromosome_14	4151100	4151101	81	-	.	.
chromosome_14	4153131	4153132	12	-	.	.
chromosome_14	4153132	4153133	623	-	.	.
chromosome_14	4153191	4153192	21	-	.	.
chromosome_14	4153194	4153195	28	-	.	.
chromosome_14	4153196	4153197	15	-	.	.
chromosome_14	4153200	4153201	107	-	.	.
chromosome_14	4153264	4153265	33	-	.	.
chromosome_14	4153265	4153266	67	-	.	.
chromosome_14	4153266	4153267	30	-	.	.
chromosome_14	4153267	4153268	70	-	.	.
chromosome_14	4153268	4153269	138	-	.	.
chromosome_14	4153269	4153270	2047	-	.	.
chromosome_14	4153271	4153272	26	-	.	.
chromosome_14	4153278	4153279	43	-	.	.
chromosome_14	4153291	4153292	28	-	.	.
chromosome_14	4153292	4153293	23	-	.	.
chromosome_14	4153293	4153294	393	-	.	.
chromosome_14	4153294	4153295	24	-	.	.
chromosome_14	4153295	4153296	33	-	.	.
chromosome_14	4153296	4153297	122	-	.	.
chromosome_14	4153297	4153298	21	-	.	.
chromosome_14	4153298	4153299	12	-	.	.
chromosome_14	4153299	4153300	37	-	.	.
chromosome_14	4153300	4153301	23	-	.	.
chromosome_14	4153301	4153302	195	-	.	.
chromosome_14	4153302	4153303	10	-	.	.
chromosome_14	4153303	4153304	1787	-	.	.
chromosome_14	4153306	4153307	1013	-	.	.
chromosome_14	4153313	4153314	27	-	.	.
chromosome_14	4153322	4153323	15	-	.	.
chromosome_14	4153323	4153324	114	-	.	.
chromosome_14	4153325	4153326	129	-	.	.
chromosome_14	4153339	4153340	11	-	.	.
chromosome_14	4153340	4153341	36	-	.	.
chromosome_14	4153342	4153343	10	-	.	.
chromosome_14	4153343	4153344	56	-	.	.
chromosome_14	4153350	4153351	64	-	.	.
chromosome_14	4153352	4153353	483	-	.	.
chromosome_14	4153356	4153357	24	-	.	.
chromosome_14	4153357	4153358	697	-	.	.
chromosome_14	4153364	4153365	44	-	.	.
chromosome_14	4153369	4153370	10	-	.	.
chromosome_14	4153370	4153371	70	-	.	.
chromosome_14	4153372	4153373	75	-	.	.
chromosome_14	4153373	4153374	206	-	.	.
chromosome_14	4153374	4153375	38	-	.	.
chromosome_14	4153376	4153377	17	-	.	.
chromosome_14	4153377	4153378	33	-	.	.
chromosome_14	4153381	4153382	13	-	.	.
chromosome_14	4153382	4153383	40	-	.	.
[truncated: 44,309 more rows]
