# Supplementary material for: Experimental Genome-Wide Determination of RNA Polyadenylation in Chlamydomonas reinhardtii
Source: PLoS One. 2016 Jan 5;11(1):e0146107. doi: 10.1371/journal.pone.0146107 (PMC4701671; doi:10.1371/journal.pone.0146107)
Supplement: S5 File — (XLSX) [file pone.0146107.s011.xlsx]

## Sheet: Cre211_PAC24_PAT10_regions.txt
Chromosome	start	end	PAT number	strand	genomic region	associated gene
chromosome_1	5	949	163012	+	.	.
chromosome_1	849	907	104	-	.	.
chromosome_1	999	1047	189	+	.	.
chromosome_1	1115	1158	345	+	.	.		region	PAC	PAC % - all	PAC % - genes
chromosome_1	1185	1259	601	+	.	.		3'UTR	18014	0.803838	0.920302
chromosome_1	1345	1442	869	+	.	.		CDS	619	0.0276216	0.0316236
chromosome_1	1488	1498	28	+	.	.		5'UTR	385	0.0171798	0.0196689
chromosome_1	1528	1568	156	+	.	.		intron	342	0.015261	0.0174722
chromosome_1	1597	1679	111	+	.	.		amb	214	0.00954931	0.0109329
chromosome_1	1714	2949	274815	+	.	.		un	2836	0.126551
chromosome_1	2224	2262	46	-	.	.				19574
chromosome_1	2307	2371	10	-	.	.				22410
chromosome_1	2977	3157	1418	+	.	.
chromosome_1	14449	14482	22	+	.	.
chromosome_1	16562	16857	1033	+	.	.
chromosome_1	16971	17182	109	+	.	.
chromosome_1	17217	17647	32463	+	.	.
chromosome_1	17650	17671	18	-	.	.
chromosome_1	17674	18982	133468	+	.	.
chromosome_1	19041	19052	18	+	.	.
chromosome_1	69560	69601	192	+	.	.
chromosome_1	82181	82182	17	+	.	.
chromosome_1	106852	106895	11	-	.	.
chromosome_1	133265	133287	83	-	.	.
chromosome_1	152328	152369	11	+	.	.
chromosome_1	224730	224736	15	-	.	.
chromosome_1	324475	324522	11	+	.	.
chromosome_1	526916	526929	11	+	.	.
chromosome_1	680577	680582	28	+	.	.
chromosome_1	690706	690724	11	-	.	.
chromosome_1	690975	690977	11	+	.	.
chromosome_1	691130	691141	53	+	.	.
chromosome_1	694462	694475	43	-	.	.
chromosome_1	749008	749023	10	+	.	.
chromosome_1	834816	834837	120	-	.	.
chromosome_1	853903	853915	19	+	.	.
chromosome_1	854070	854119	18	-	.	.
chromosome_1	854196	854210	50	-	.	.
chromosome_1	916483	916531	11	+	.	.
chromosome_1	967305	967307	10	-	.	.
chromosome_1	978594	978598	11	-	.	.
chromosome_1	1016237	1016243	15	-	.	.
chromosome_1	1035356	1035366	21	+	.	.
chromosome_1	1041483	1041498	19	+	.	.
chromosome_1	1067947	1067974	29	+	.	.
chromosome_1	1308247	1308249	11	-	.	.
chromosome_1	1309490	1309512	1622	-	.	.
chromosome_1	1310969	1310973	12	-	.	.
chromosome_1	1314198	1314215	34	+	.	.
chromosome_1	1314298	1314331	17	+	.	.
chromosome_1	1326523	1326549	21	+	.	.
chromosome_1	1331328	1331344	19	+	.	.
chromosome_1	1340743	1340750	664	+	.	.
chromosome_1	1353107	1353127	33	-	.	.
chromosome_1	1393807	1393847	66	+	.	.
chromosome_1	1477371	1477424	19	-	.	.
chromosome_1	1763107	1763121	14	-	.	.
chromosome_1	1945381	1945399	10	+	.	.
chromosome_1	2009381	2009389	13	+	.	.
chromosome_1	2220826	2220863	17	-	.	.
chromosome_1	2289084	2289110	10	+	.	.
chromosome_1	2366498	2366539	35	+	.	.
chromosome_1	2366637	2366678	15	+	.	.
chromosome_1	2367973	2367982	22	+	.	.
chromosome_1	2384814	2384833	24	+	.	.
chromosome_1	2426389	2426401	67	+	.	.
chromosome_1	2461672	2461680	14	+	.	.
chromosome_1	2475156	2475213	37	-	.	.
chromosome_1	2475261	2475336	13	-	.	.
chromosome_1	2475522	2475549	10	-	.	.
chromosome_1	2521323	2521338	22	+	.	.
chromosome_1	2528701	2528727	13	+	.	.
chromosome_1	2670703	2670715	22	+	.	.
chromosome_1	2680330	2680377	10	+	.	.
chromosome_1	2680464	2680484	16	-	.	.
chromosome_1	2680565	2680569	29	-	.	.
chromosome_1	2682014	2682025	33	-	.	.
chromosome_1	2765191	2765207	12	+	.	.
chromosome_1	2787549	2787557	11	-	.	.
chromosome_1	2824941	2824948	13	+	.	.
chromosome_1	2824975	2824999	11	+	.	.
chromosome_1	2907061	2907125	165	-	.	.
chromosome_1	2917325	2917634	1686	-	.	.
chromosome_1	2929317	2929372	13	+	.	.
chromosome_1	2929384	2929405	10	-	.	.
chromosome_1	2943310	2943317	10	-	.	.
chromosome_1	2960775	2960796	95	-	.	.
chromosome_1	2982377	2982382	20	+	.	.
chromosome_1	2982430	2982545	332	+	.	.
chromosome_1	2993169	2993199	10	+	.	.
chromosome_1	2993303	2993324	71	+	.	.
chromosome_1	3089447	3089514	12	-	.	.
chromosome_1	3133300	3133331	17	-	.	.
chromosome_1	3147500	3147519	13	+	.	.
chromosome_1	3164886	3164909	20	-	.	.
chromosome_1	3164957	3164974	30	-	.	.
chromosome_1	3186967	3186973	10	+	.	.
chromosome_1	3251804	3251812	30	+	.	.
chromosome_1	3267755	3267762	10	-	.	.
chromosome_1	3267945	3267952	61	-	.	.
chromosome_1	3280498	3280511	10	+	.	.
chromosome_1	3280576	3280673	69	+	.	.
chromosome_1	3281030	3281074	33	+	.	.
chromosome_1	3286104	3286110	53	+	.	.
chromosome_1	3290578	3290645	29	+	.	.
chromosome_1	3393158	3393169	12	-	.	.
chromosome_1	3488632	3488649	68	-	.	.
chromosome_1	3589921	3589949	54	-	.	.
chromosome_1	3616141	3616177	12	-	.	.
chromosome_1	3687464	3687492	14	-	.	.
chromosome_1	3707732	3707768	12	-	.	.
chromosome_1	3708598	3708603	11	+	.	.
chromosome_1	3748519	3748537	14	-	.	.
chromosome_1	3770370	3770391	107	-	.	.
chromosome_1	3873830	3873871	34	+	.	.
chromosome_1	3873960	3873976	10	-	.	.
chromosome_1	4053293	4053314	17	-	.	.
chromosome_1	4097666	4097705	12	-	.	.
chromosome_1	4162854	4162884	10	+	.	.
chromosome_1	4162996	4163001	12	+	.	.
chromosome_1	4220529	4220539	17	+	.	.
chromosome_1	4236779	4236791	26	+	.	.
chromosome_1	4261390	4261405	23	-	.	.
chromosome_1	4284826	4284880	43	-	.	.
chromosome_1	4291066	4291101	12	+	.	.
chromosome_1	4291179	4291228	200	-	.	.
chromosome_1	4300985	4300997	15	+	.	.
chromosome_1	4304048	4304079	14	+	.	.
chromosome_1	4309283	4309349	12	+	.	.
chromosome_1	4309532	4309549	30	-	.	.
chromosome_1	4321407	4321438	17	-	.	.
chromosome_1	4402389	4402438	22	-	.	.
chromosome_1	4402637	4402670	70	-	.	.
chromosome_1	4459631	4459664	59	+	.	.
chromosome_1	4499023	4499033	20	+	.	.
chromosome_1	4525079	4525085	18	-	.	.
chromosome_1	4533003	4533015	87	-	.	.
chromosome_1	4604241	4604283	12	+	.	.
chromosome_1	4659321	4659328	12	-	.	.
chromosome_1	4683856	4683875	12	-	.	.
chromosome_1	4701703	4701709	28	+	.	.
chromosome_1	4738615	4738636	21	+	.	.
chromosome_1	4770177	4770179	10	-	.	.
chromosome_1	4841282	4841287	61	+	.	.
chromosome_1	4891511	4891518	18	-	.	.
chromosome_1	4898824	4898861	10	-	.	.
chromosome_1	4964293	4964295	12	-	.	.
chromosome_1	5044601	5044610	13	+	.	.
chromosome_1	5044706	5044714	23	-	.	.
chromosome_1	5051449	5051454	41	-	.	.
chromosome_1	5139505	5139530	15	+	.	.
chromosome_1	5139626	5139658	16	-	.	.
chromosome_1	5161322	5161339	37	+	.	.
chromosome_1	5176952	5176957	19	+	.	.
chromosome_1	5191926	5191929	11	+	.	.
chromosome_1	5202989	5202992	10	+	.	.
chromosome_1	5235123	5235128	29	+	.	.
chromosome_1	5236083	5236115	43	-	.	.
chromosome_1	5260919	5260956	12	+	.	.
chromosome_1	5261104	5261130	43	-	.	.
chromosome_1	5261178	5261258	22	-	.	.
chromosome_1	5324363	5324376	28	-	.	.
chromosome_1	5377352	5377413	11	-	.	.
chromosome_1	5393939	5393946	10	+	.	.
chromosome_1	5428816	5428830	35	+	.	.
chromosome_1	5446782	5446825	21	+	.	.
chromosome_1	5446923	5446938	17	+	.	.
chromosome_1	5495485	5495492	37	+	.	.
chromosome_1	5606353	5606384	18	+	.	.
chromosome_1	5696226	5696251	14	+	.	.
chromosome_1	5720864	5720868	12	+	.	.
chromosome_1	5907778	5907794	10	+	.	.
chromosome_1	5983929	5983931	13	-	.	.
chromosome_1	5991178	5991199	14	+	.	.
chromosome_1	6025284	6025301	39	-	.	.
chromosome_1	6048663	6048668	12	-	.	.
chromosome_1	6130064	6130121	61	-	.	.
chromosome_1	6158495	6158501	117	-	.	.
chromosome_1	6212886	6212945	92	-	.	.
chromosome_1	6217938	6217947	30	+	.	.
chromosome_1	6217989	6218014	99	+	.	.
chromosome_1	6218091	6218100	20	+	.	.
chromosome_1	6268065	6268069	15	-	.	.
chromosome_1	6338255	6338267	28	-	.	.
chromosome_1	6390968	6390977	13	-	.	.
chromosome_1	6436148	6436204	35	-	.	.
chromosome_1	6442252	6442308	41	-	.	.
chromosome_1	6555134	6555146	64	+	.	.
chromosome_1	6608317	6608336	12	+	.	.
chromosome_1	6620676	6620695	36	-	.	.
chromosome_1	6632698	6632713	24	-	.	.
chromosome_1	6662607	6662630	13	+	.	.
chromosome_1	6665396	6665415	18	-	.	.
chromosome_1	6710524	6710527	14	+	.	.
chromosome_1	6850683	6850688	19	+	.	.
chromosome_1	6961579	6961640	243	+	.	.
chromosome_1	7031047	7031054	27	-	.	.
chromosome_1	7045148	7045153	13	+	.	.
chromosome_1	7105648	7105656	25	+	.	.
chromosome_1	7122409	7122454	38	+	.	.
chromosome_1	7146247	7146264	15	-	.	.
chromosome_1	7146414	7146429	11	-	.	.
chromosome_1	7235954	7236023	22	+	.	.
chromosome_1	7258903	7258911	36	-	.	.
chromosome_1	7293009	7293014	27	-	.	.
chromosome_1	7354322	7354344	52	-	.	.
chromosome_1	7438530	7438537	81	+	.	.
chromosome_1	7469253	7469265	77	+	.	.
chromosome_1	7476427	7476428	54	+	.	.
chromosome_1	7534843	7534844	20	-	.	.
chromosome_1	7584859	7584869	36	+	.	.
chromosome_1	7641423	7641460	13	+	.	.
chromosome_1	7657788	7657840	15	+	.	.
chromosome_1	7657866	7657882	12	+	.	.
chromosome_1	7694106	7694112	22	-	.	.
chromosome_1	7852987	7852997	25	-	.	.
chromosome_1	7957039	7957096	12	-	.	.
chromosome_1	7957146	7957195	39	-	.	.
chromosome_1	7987184	7987191	19	+	.	.
chromosome_10	85618	85637	39	+	.	.
chromosome_10	268066	268078	10	-	.	.
chromosome_10	303300	303310	59	+	.	.
chromosome_10	330841	330852	19	+	.	.
chromosome_10	522931	522936	38	-	.	.
chromosome_10	603779	603786	21	+	.	.
chromosome_10	603881	603901	15	-	.	.
chromosome_10	736177	736202	24	+	.	.
chromosome_10	783661	783684	1261	-	.	.
chromosome_10	783842	783849	18	+	.	.
chromosome_10	811280	811289	37	+	.	.
chromosome_10	823627	823638	13	+	.	.
chromosome_10	824221	824231	10	+	.	.
chromosome_10	835197	835202	29	+	.	.
chromosome_10	835285	835308	17	+	.	.
chromosome_10	878028	878046	141	+	.	.
chromosome_10	878073	878100	50	+	.	.
chromosome_10	878138	878147	11	+	.	.
chromosome_10	878180	878244	115	+	.	.
chromosome_10	878644	878678	233	+	.	.
chromosome_10	895186	895233	12	-	.	.
chromosome_10	992111	992158	62	+	.	.
chromosome_10	998684	998733	73	+	.	.
chromosome_10	1165094	1165134	14	-	.	.
chromosome_10	1227330	1227360	10	+	.	.
chromosome_10	1262331	1262338	10	-	.	.
chromosome_10	1280814	1280875	37	-	.	.
chromosome_10	1280973	1281051	44	-	.	.
chromosome_10	1281174	1281193	16	-	.	.
chromosome_10	1281697	1281704	18	-	.	.
chromosome_10	1419703	1419722	28	+	.	.
chromosome_10	1520392	1520433	30	-	.	.
chromosome_10	1534026	1534045	106	+	.	.
chromosome_10	1673585	1673611	17	-	.	.
chromosome_10	1674567	1674587	76	-	.	.
chromosome_10	1678140	1678145	11	+	.	.
chromosome_10	1702559	1702588	14	-	.	.
chromosome_10	1858438	1858468	30	+	.	.
chromosome_10	1874901	1874995	2281	+	.	.
chromosome_10	1875004	1875040	22	-	.	.
chromosome_10	1875073	1875112	75	+	.	.
chromosome_10	1960951	1960956	27	+	.	.
chromosome_10	1982749	1982754	21	-	.	.
chromosome_10	2007432	2007455	88	-	.	.
chromosome_10	2032289	2032303	14	+	.	.
chromosome_10	2032381	2032387	11	+	.	.
chromosome_10	2068315	2068353	19	+	.	.
chromosome_10	2068437	2068477	20	+	.	.
chromosome_10	2171051	2171059	16	+	.	.
chromosome_10	2192532	2192577	82	+	.	.
chromosome_10	2216549	2216556	23	-	.	.
chromosome_10	2220736	2220765	91	+	.	.
chromosome_10	2307060	2307112	12	+	.	.
chromosome_10	2307176	2307224	43	+	.	.
chromosome_10	2349544	2349582	115	+	.	.
chromosome_10	2357349	2357354	28	-	.	.
chromosome_10	2374250	2374255	10	-	.	.
chromosome_10	2392304	2392305	10	+	.	.
chromosome_10	2404975	2405018	70	-	.	.
chromosome_10	2414512	2414518	50	+	.	.
chromosome_10	2416009	2416022	94	-	.	.
chromosome_10	2486816	2486823	13	-	.	.
chromosome_10	2575703	2575712	14	-	.	.
chromosome_10	2632512	2632536	30	+	.	.
chromosome_10	2641385	2641390	12	-	.	.
chromosome_10	2724391	2724439	59	+	.	.
chromosome_10	2729497	2729570	100	+	.	.
chromosome_10	2733386	2733393	10	+	.	.
chromosome_10	2738556	2738610	48	-	.	.
chromosome_10	2738689	2738709	12	-	.	.
chromosome_10	2749065	2749140	31	+	.	.
chromosome_10	2798632	2798645	498	-	.	.
chromosome_10	2807169	2807176	14	+	.	.
chromosome_10	2831715	2831742	62	+	.	.
chromosome_10	2864738	2864744	15	-	.	.
chromosome_10	2909231	2909260	45	+	.	.
chromosome_10	2921259	2921373	52	+	.	.
chromosome_10	2987775	2987810	22	+	.	.
chromosome_10	2997726	2997783	31	-	.	.
chromosome_10	3010018	3010028	11	-	.	.
chromosome_10	3037681	3037686	41	-	.	.
chromosome_10	3064247	3064253	15	+	.	.
chromosome_10	3070146	3070150	15	-	.	.
chromosome_10	3119223	3119258	14	-	.	.
chromosome_10	3153336	3153365	167	+	.	.
chromosome_10	3154251	3154271	250	-	.	.
chromosome_10	3167120	3167135	42	-	.	.
chromosome_10	3242574	3242592	15	+	.	.
chromosome_10	3398506	3398525	17	+	.	.
chromosome_10	3404459	3404465	10	-	.	.
chromosome_10	3494321	3494327	13	+	.	.
chromosome_10	3512587	3512591	16	+	.	.
chromosome_10	3542611	3542616	34	-	.	.
chromosome_10	3552828	3552840	16	+	.	.
chromosome_10	3603730	3603733	26	-	.	.
chromosome_10	3662746	3662860	39	-	.	.
chromosome_10	3681966	3682006	13	+	.	.
chromosome_10	3700195	3700250	10	-	.	.
chromosome_10	3703969	3703981	13	+	.	.
chromosome_10	3724528	3724562	19	-	.	.
chromosome_10	3771754	3771782	10	-	.	.
chromosome_10	3812183	3812200	17	+	.	.
chromosome_10	3812314	3812325	15	+	.	.
chromosome_10	3823452	3823500	19	-	.	.
chromosome_10	3832644	3832652	15	-	.	.
chromosome_10	3908141	3908207	16	+	.	.
chromosome_10	3915956	3916016	22	-	.	.
chromosome_10	3971265	3971271	25	-	.	.
chromosome_10	4010980	4010987	11	-	.	.
chromosome_10	4050415	4050425	12	-	.	.
chromosome_10	4050462	4050510	11	-	.	.
chromosome_10	4233716	4233744	34	+	.	.
chromosome_10	4233826	4233898	10	-	.	.
chromosome_10	4254921	4255010	25	+	.	.
chromosome_10	4374966	4374987	13	+	.	.
chromosome_10	4471368	4471373	10	+	.	.
chromosome_10	4509272	4509301	12	-	.	.
chromosome_10	4531229	4531247	20	-	.	.
chromosome_10	4583922	4583929	28	+	.	.
chromosome_10	4656343	4656375	10	+	.	.
chromosome_10	4656913	4656944	13	+	.	.
chromosome_10	4657118	4657146	11	+	.	.
chromosome_10	4673984	4674005	16	+	.	.
chromosome_10	4952085	4952100	608	+	.	.
chromosome_10	4952132	4952178	26	+	.	.
chromosome_10	4956384	4956408	11	-	.	.
chromosome_10	4973541	4973549	23	+	.	.
chromosome_10	5015067	5015096	27	-	.	.
chromosome_10	5015433	5015442	100	+	.	.
chromosome_10	5081400	5081405	10	-	.	.
chromosome_10	5107524	5107528	18	-	.	.
chromosome_10	5137186	5137209	41	-	.	.
chromosome_10	5196883	5196902	18	-	.	.
chromosome_10	5243204	5243274	194	+	.	.
chromosome_10	5244814	5244870	182	+	.	.
chromosome_10	5248577	5248650	195	+	.	.
chromosome_10	5250420	5250453	16	-	.	.
chromosome_10	5250874	5250901	55	-	.	.
chromosome_10	5250931	5250947	417	-	.	.
chromosome_10	5251230	5251249	24	-	.	.
chromosome_10	5330347	5330402	23	+	.	.
chromosome_10	5343855	5343879	38	-	.	.
chromosome_10	5447221	5447225	17	+	.	.
chromosome_10	5504836	5504842	42	+	.	.
chromosome_10	5579979	5579986	19	+	.	.
chromosome_10	5646661	5646669	13	+	.	.
chromosome_10	5661200	5661201	18	-	.	.
chromosome_10	5665856	5665859	23	-	.	.
chromosome_10	5668407	5668427	10	-	.	.
chromosome_10	5674445	5674503	11	+	.	.
chromosome_10	5674577	5674604	57	+	.	.
chromosome_10	5675238	5675285	19	+	.	.
chromosome_10	5676957	5676963	29	-	.	.
chromosome_10	5680144	5680150	79	+	.	.
chromosome_10	5680224	5680318	13	+	.	.
chromosome_10	5680375	5680440	54	+	.	.
chromosome_10	5680504	5680553	37	+	.	.
chromosome_10	5719163	5719186	51	-	.	.
chromosome_10	5719231	5719275	10	-	.	.
chromosome_10	5724816	5724850	11	-	.	.
chromosome_10	5725405	5725423	20	-	.	.
chromosome_10	5759401	5759419	21	+	.	.
chromosome_10	5765327	5765335	14	-	.	.
chromosome_10	5820083	5820089	12	-	.	.
chromosome_10	5895689	5895710	31	-	.	.
chromosome_10	6049275	6049293	21	-	.	.
chromosome_10	6204954	6204964	12	-	.	.
chromosome_10	6237874	6237916	45	+	.	.
chromosome_10	6281101	6281113	27	+	.	.
chromosome_10	6288398	6288423	16	-	.	.
chromosome_10	6288402	6288416	124	+	.	.
chromosome_10	6295376	6295427	16	+	.	.
chromosome_10	6408691	6408705	18	+	.	.
chromosome_10	6408745	6408793	70	+	.	.
chromosome_10	6461818	6461855	14	-	.	.
chromosome_10	6461998	6462025	39	-	.	.
chromosome_10	6462988	6463047	326	-	.	.
chromosome_10	6507273	6507276	25	+	.	.
chromosome_10	6513518	6513554	32	-	.	.
chromosome_10	6513596	6513621	13	-	.	.
chromosome_10	6513760	6513765	11	-	.	.
chromosome_10	6513798	6513816	16	-	.	.
chromosome_10	6537289	6537306	20	+	.	.
chromosome_10	6543474	6543569	51	-	.	.
chromosome_11	82722	82798	112	+	.	.
chromosome_11	241795	241800	33	-	.	.
chromosome_11	296719	296848	161	-	.	.
chromosome_11	296886	296898	25	-	.	.
chromosome_11	351920	351936	14	-	.	.
chromosome_11	351962	351972	27	-	.	.
chromosome_11	438338	438344	16	+	.	.
chromosome_11	575866	575958	872	-	.	.
chromosome_11	614525	614545	41	+	.	.
chromosome_11	618315	618351	115	-	.	.
chromosome_11	618475	618497	15	-	.	.
chromosome_11	633885	633908	24	-	.	.
chromosome_11	743096	743104	19	+	.	.
chromosome_11	873372	873382	95	+	.	.
chromosome_11	969069	969089	562	+	.	.
chromosome_11	969151	969170	13	+	.	.
chromosome_11	969172	969191	30	-	.	.
chromosome_11	969199	969264	13	+	.	.
chromosome_11	969413	969426	47	+	.	.
chromosome_11	970785	970812	533	+	.	.
chromosome_11	970882	970912	22	-	.	.
chromosome_11	1023300	1023319	11	-	.	.
chromosome_11	1205887	1205899	10	+	.	.
chromosome_11	1208804	1208810	11	+	.	.
chromosome_11	1256184	1256190	27	+	.	.
chromosome_11	1539524	1539532	42	+	.	.
chromosome_11	1645515	1645522	23	-	.	.
chromosome_11	1672646	1672663	21	-	.	.
chromosome_11	1736629	1736664	21	+	.	.
chromosome_11	1773875	1773896	34	-	.	.
chromosome_11	1850680	1850697	17	+	.	.
chromosome_11	1942709	1942725	55	-	.	.
chromosome_11	2038503	2038548	105	+	.	.
chromosome_11	2038606	2038648	11	+	.	.
chromosome_11	2057136	2057159	21	+	.	.
chromosome_11	2078416	2078445	41	-	.	.
chromosome_11	2078540	2078586	47	-	.	.
chromosome_11	2082876	2082893	15	+	.	.
chromosome_11	2171812	2171833	62	+	.	.
chromosome_11	2173125	2173138	27	-	.	.
chromosome_11	2173243	2173250	54	-	.	.
chromosome_11	2194300	2194400	60	-	.	.
chromosome_11	2194430	2194445	11	-	.	.
chromosome_11	2194726	2194767	73	-	.	.
chromosome_11	2195122	2195208	43	-	.	.
chromosome_11	2195278	2195297	10	-	.	.
chromosome_11	2195933	2195937	12	-	.	.
chromosome_11	2373795	2373838	22	+	.	.
chromosome_11	2374643	2374667	13	+	.	.
chromosome_11	2386132	2386195	25	+	.	.
chromosome_11	2409273	2409280	24	+	.	.
chromosome_11	2438523	2438713	29458	+	.	.
chromosome_11	2446485	2446503	119	-	.	.
chromosome_11	2459836	2459876	40	-	.	.
chromosome_11	2506015	2506030	27	-	.	.
chromosome_11	2633483	2633494	18	+	.	.
chromosome_11	2687643	2687646	11	-	.	.
chromosome_11	2693224	2693230	13	-	.	.
chromosome_11	2709987	2709991	11	-	.	.
chromosome_11	2737075	2737079	10	-	.	.
chromosome_11	2793738	2793777	22	-	.	.
chromosome_11	2798689	2798724	33	-	.	.
chromosome_11	2831079	2831085	10	-	.	.
chromosome_11	2933796	2933797	11	-	.	.
chromosome_11	2947033	2947047	34	+	.	.
chromosome_11	2974044	2974103	35	-	.	.
chromosome_11	3054587	3054703	223	-	.	.
chromosome_11	3054887	3054896	51	-	.	.
chromosome_11	3135808	3135813	47	-	.	.
chromosome_11	3295471	3295476	13	-	.	.
chromosome_11	3296118	3296124	12	+	.	.
chromosome_11	3319872	3319884	12	+	.	.
chromosome_11	3378430	3378442	86	+	.	.
chromosome_11	3380074	3380082	19	+	.	.
chromosome_11	3514763	3514774	13	-	.	.
chromosome_11	3537720	3537737	11	-	.	.
chromosome_11	3602253	3602262	36	+	.	.
chromosome_11	3755783	3755870	66	-	.	.
chromosome_11	3755928	3755955	14	-	.	.
chromosome_11	3756228	3756320	48	-	.	.
chromosome_11	3756623	3756717	62	-	.	.
chromosome_11	3756786	3756805	11	-	.	.
chromosome_11	3756972	3757014	58	-	.	.
chromosome_11	3802240	3802246	16	+	.	.
chromosome_11	3810057	3810067	25	+	.	.
chromosome_11	3810955	3810961	11	+	.	.
chromosome_12	49367	49383	35	-	.	.
chromosome_12	94921	94927	16	+	.	.
chromosome_12	95084	95092	18	-	.	.
chromosome_12	95148	95160	38	-	.	.
chromosome_12	201866	201868	11	-	.	.
chromosome_12	220251	220288	116	-	.	.
chromosome_12	287599	287640	10	-	.	.
chromosome_12	344617	344709	12	-	.	.
chromosome_12	358267	358405	64	+	.	.
chromosome_12	363310	363314	30	+	.	.
chromosome_12	407733	407751	19	+	.	.
chromosome_12	460267	460294	45	-	.	.
chromosome_12	472325	472372	34	+	.	.
chromosome_12	572181	572186	47	-	.	.
chromosome_12	596670	596690	100	-	.	.
chromosome_12	676802	676815	37	+	.	.
chromosome_12	695015	695260	1391	+	.	.
chromosome_12	740253	740271	78	+	.	.
chromosome_12	845451	845461	37	+	.	.
chromosome_12	853498	853509	19	-	.	.
chromosome_12	856944	856956	13	+	.	.
chromosome_12	875103	875110	40	+	.	.
chromosome_12	927051	927067	17	-	.	.
chromosome_12	1057211	1057237	12	+	.	.
chromosome_12	1064553	1064586	12	-	.	.
chromosome_12	1068848	1068884	17	+	.	.
chromosome_12	1081713	1081717	16	-	.	.
chromosome_12	1158827	1158835	70	-	.	.
chromosome_12	1208924	1208933	45	-	.	.
chromosome_12	1250592	1250620	33	+	.	.
chromosome_12	1250727	1250734	12	-	.	.
chromosome_12	1301907	1301968	10	+	.	.
chromosome_12	1334087	1334121	13	-	.	.
chromosome_12	1344399	1344549	146	-	.	.
chromosome_12	1354264	1354286	13	-	.	.
chromosome_12	1370797	1370854	42	+	.	.
chromosome_12	1370913	1370921	23	+	.	.
chromosome_12	1370955	1370963	10	+	.	.
chromosome_12	1434649	1434660	50	+	.	.
chromosome_12	1461237	1461268	10	+	.	.
chromosome_12	1512907	1512929	11	+	.	.
chromosome_12	1563364	1563409	12	+	.	.
chromosome_12	1598313	1598319	35	+	.	.
chromosome_12	1598356	1598363	27	+	.	.
chromosome_12	1619387	1619411	145	-	.	.
chromosome_12	1698870	1698883	20	-	.	.
chromosome_12	1702976	1702993	19	+	.	.
chromosome_12	1709124	1709164	13	+	.	.
chromosome_12	1747741	1747767	24	+	.	.
chromosome_12	1794121	1794124	10	-	.	.
chromosome_12	1856426	1856432	85	-	.	.
chromosome_12	1889306	1889313	12	+	.	.
chromosome_12	1904885	1904903	11	+	.	.
chromosome_12	1905007	1905031	29	-	.	.
chromosome_12	1918590	1918594	17	-	.	.
chromosome_12	1984965	1984969	19	-	.	.
chromosome_12	2005972	2006043	30	+	.	.
chromosome_12	2060559	2060563	11	+	.	.
chromosome_12	2060592	2060598	18	+	.	.
chromosome_12	2099038	2099079	17	-	.	.
chromosome_12	2108775	2108808	27	+	.	.
chromosome_12	2108981	2108986	10	+	.	.
chromosome_12	2118623	2118722	230	+	.	.
chromosome_12	2127800	2127845	17	-	.	.
chromosome_12	2127951	2127954	17	+	.	.
chromosome_12	2188027	2188034	16	+	.	.
chromosome_12	2194130	2194134	16	+	.	.
chromosome_12	2194195	2194200	21	-	.	.
chromosome_12	2235346	2235362	12	+	.	.
chromosome_12	2400184	2400200	312	+	.	.
chromosome_12	2456233	2456237	13	-	.	.
chromosome_12	2463555	2463574	422	+	.	.
chromosome_12	2463749	2463789	11	+	.	.
chromosome_12	2506225	2506256	30	+	.	.
chromosome_12	2518411	2518416	13	-	.	.
chromosome_12	2527161	2527215	61	-	.	.
chromosome_12	2527252	2527275	13	-	.	.
chromosome_12	2597424	2597436	15	+	.	.
chromosome_12	2721376	2721381	25	-	.	.
chromosome_12	2891287	2891297	39	+	.	.
chromosome_12	2891457	2891484	27	-	.	.
chromosome_12	3111026	3111062	10	-	.	.
chromosome_12	3165823	3165838	10	-	.	.
chromosome_12	3247597	3247602	69	+	.	.
chromosome_12	3256416	3256469	39	-	.	.
chromosome_12	3256495	3256524	20	-	.	.
chromosome_12	3268418	3268482	40	-	.	.
chromosome_12	3269355	3269361	55	+	.	.
chromosome_12	3271369	3271377	28	-	.	.
chromosome_12	3283208	3283247	14	-	.	.
chromosome_12	3296382	3296408	24	-	.	.
chromosome_12	3296468	3296485	19	-	.	.
chromosome_12	3296554	3296581	10	-	.	.
chromosome_12	3364117	3364125	41	+	.	.
chromosome_12	3377291	3377313	344	-	.	.
chromosome_12	3461613	3461616	11	-	.	.
chromosome_12	3487044	3487073	33	-	.	.
chromosome_12	3511640	3511650	40	+	.	.
chromosome_12	3512198	3512215	14	-	.	.
chromosome_12	3512256	3512264	10	-	.	.
chromosome_12	3517037	3517067	15	-	.	.
chromosome_12	3577048	3577081	38	+	.	.
chromosome_12	3637637	3637671	88	-	.	.
chromosome_12	3693269	3693288	35	+	.	.
chromosome_12	3694528	3694544	41	-	.	.
chromosome_12	3732027	3732034	25	+	.	.
chromosome_12	3732065	3732112	60	+	.	.
chromosome_12	3820512	3820543	20	+	.	.
chromosome_12	3875437	3875464	154	+	.	.
chromosome_12	3876551	3876593	79	-	.	.
chromosome_12	3882651	3882687	14	+	.	.
chromosome_12	3956230	3956266	141	-	.	.
chromosome_12	3965577	3965583	12	+	.	.
chromosome_12	3980664	3980679	46	-	.	.
chromosome_12	3984795	3984804	41	-	.	.
chromosome_12	3999546	3999567	15	-	.	.
chromosome_12	4044934	4044946	14	-	.	.
chromosome_12	4090635	4090677	48	+	.	.
chromosome_12	4152290	4152299	17	-	.	.
chromosome_12	4186148	4186167	10	+	.	.
chromosome_12	4222370	4222402	20	+	.	.
chromosome_12	4231851	4231912	44	+	.	.
chromosome_12	4250873	4250883	60	+	.	.
chromosome_12	4260856	4260864	47	-	.	.
chromosome_12	4302775	4302781	15	-	.	.
chromosome_12	4349009	4349016	19	+	.	.
chromosome_12	4376622	4376668	14	-	.	.
chromosome_12	4515826	4515855	10	+	.	.
chromosome_12	4538248	4538278	175	+	.	.
chromosome_12	4592015	4592244	436	-	.	.
chromosome_12	4597259	4597285	10	+	.	.
chromosome_12	4622387	4622412	12	+	.	.
chromosome_12	4668568	4668609	141	-	.	.
chromosome_12	4675153	4675182	11	+	.	.
chromosome_12	4701346	4701380	504	+	.	.
chromosome_12	4701408	4701432	11	+	.	.
chromosome_12	4701451	4701474	24	-	.	.
chromosome_12	4701489	4701544	14	+	.	.
chromosome_12	4701693	4701705	79	+	.	.
chromosome_12	4703045	4703072	560	+	.	.
chromosome_12	4703150	4703171	21	-	.	.
chromosome_12	4748909	4748915	30	-	.	.
chromosome_12	4800264	4800287	26	+	.	.
chromosome_12	4806479	4806495	52	+	.	.
chromosome_12	4806587	4806595	10	+	.	.
chromosome_12	4819282	4819312	13	-	.	.
chromosome_12	4844159	4844165	15	+	.	.
chromosome_12	4872563	4872575	94	-	.	.
chromosome_12	4882380	4882432	18	+	.	.
chromosome_12	4944983	4945089	23	-	.	.
chromosome_12	5009442	5009445	12	+	.	.
chromosome_12	5029214	5029217	11	-	.	.
chromosome_12	5098472	5098510	39	-	.	.
chromosome_12	5098586	5098622	13	-	.	.
chromosome_12	5169651	5169665	33	-	.	.
chromosome_12	5169727	5169735	13	-	.	.
chromosome_12	5176484	5176497	12	+	.	.
chromosome_12	5176582	5176597	10	-	.	.
chromosome_12	5228769	5228793	23	-	.	.
chromosome_12	5228873	5228912	46	-	.	.
chromosome_12	5293125	5293134	14	-	.	.
chromosome_12	5317014	5317037	13	+	.	.
chromosome_12	5318995	5319006	44	+	.	.
chromosome_12	5357116	5357168	246	-	.	.
chromosome_12	5357213	5357234	20	-	.	.
chromosome_12	5402443	5402451	32	-	.	.
chromosome_12	5423163	5423172	12	-	.	.
chromosome_12	5471264	5471294	22	-	.	.
chromosome_12	5490830	5490847	41	+	.	.
chromosome_12	5495471	5495475	23	-	.	.
chromosome_12	5512946	5512952	13	-	.	.
chromosome_12	5533400	5533520	129	-	.	.
chromosome_12	5541836	5541844	27	-	.	.
chromosome_12	5561811	5561824	115	+	.	.
chromosome_12	5563069	5563095	11	+	.	.
chromosome_12	5585367	5585428	22	-	.	.
chromosome_12	5585549	5585576	12	-	.	.
chromosome_12	5608031	5608036	12	+	.	.
chromosome_12	5608121	5608138	29	-	.	.
chromosome_12	5687466	5687489	33	+	.	.
chromosome_12	5711881	5711919	15	-	.	.
chromosome_12	5730437	5730443	14	-	.	.
chromosome_12	5730872	5730883	42	+	.	.
chromosome_12	5839865	5839879	55	-	.	.
chromosome_12	5966584	5966589	10	+	.	.
chromosome_12	5979317	5979351	24	-	.	.
chromosome_12	5981689	5981696	33	-	.	.
chromosome_12	5983361	5983396	12	+	.	.
chromosome_12	5984072	5984093	10	+	.	.
chromosome_12	6020095	6020127	45	-	.	.
chromosome_12	6076963	6077041	19	-	.	.
chromosome_12	6077123	6077142	29	-	.	.
chromosome_12	6148726	6148730	10	-	.	.
chromosome_12	6153876	6154033	92	+	.	.
chromosome_12	6154069	6154119	16	+	.	.
chromosome_12	6160883	6160886	11	+	.	.
chromosome_12	6182860	6182865	13	-	.	.
chromosome_12	6193592	6193627	42	+	.	.
chromosome_12	6219133	6219176	18	-	.	.
chromosome_12	6281494	6281504	13	-	.	.
chromosome_12	6353794	6353804	11	+	.	.
chromosome_12	6353795	6353827	68	-	.	.
chromosome_12	6394863	6394875	36	-	.	.
chromosome_12	6430813	6430860	21	-	.	.
chromosome_12	6430908	6430954	27	-	.	.
chromosome_12	6431004	6431047	67	-	.	.
chromosome_12	6431137	6431142	18	-	.	.
chromosome_12	6539366	6539414	17	+	.	.
chromosome_12	6539439	6539491	34	+	.	.
chromosome_12	6561268	6561294	10	+	.	.
chromosome_12	6561672	6561696	14	+	.	.
chromosome_12	6561705	6561709	16	-	.	.
chromosome_12	6597877	6597885	97	+	.	.
chromosome_12	6605939	6605949	14	+	.	.
chromosome_12	6611664	6611686	18	-	.	.
chromosome_12	6653008	6653011	20	-	.	.
chromosome_12	6710663	6710669	10	+	.	.
chromosome_12	6767991	6768049	12	-	.	.
chromosome_12	6768110	6768135	35	-	.	.
chromosome_12	6776808	6776809	10	+	.	.
chromosome_12	6776958	6776963	33	+	.	.
chromosome_12	6776977	6776992	71	-	.	.
chromosome_12	6782977	6782998	34	+	.	.
chromosome_12	6791956	6791972	13	-	.	.
chromosome_12	6793170	6793197	51	+	.	.
chromosome_12	6795588	6795594	15	+	.	.
chromosome_12	6798029	6798050	22	+	.	.
chromosome_12	6815144	6815163	11	-	.	.
chromosome_12	6823124	6823182	47	-	.	.
chromosome_12	6831122	6831207	42	-	.	.
chromosome_12	6831251	6831294	62	-	.	.
chromosome_12	6831338	6831367	24	-	.	.
chromosome_12	6839392	6839401	29	+	.	.
chromosome_12	6878375	6878378	18	-	.	.
chromosome_12	6882945	6883007	123	+	.	.
chromosome_12	6943903	6943925	42	+	.	.
chromosome_12	6959668	6959686	15	-	.	.
chromosome_12	6968669	6968722	10	-	.	.
chromosome_12	6971660	6971665	10	+	.	.
chromosome_12	7006808	7006820	31	-	.	.
chromosome_12	7063902	7063908	28	-	.	.
chromosome_12	7115808	7115884	46	-	.	.
chromosome_12	7130566	7130575	29	+	.	.
chromosome_12	7133244	7133293	17	-	.	.
chromosome_12	7133385	7133455	13	-	.	.
chromosome_12	7133539	7133562	10	-	.	.
chromosome_12	7172070	7172081	113	-	.	.
chromosome_12	7182003	7182030	12	+	.	.
chromosome_12	7200617	7200735	21	+	.	.
chromosome_12	7200809	7200816	11	+	.	.
chromosome_12	7225990	7226012	17	+	.	.
chromosome_12	7236010	7236042	14	+	.	.
chromosome_12	7265488	7265525	14	+	.	.
chromosome_12	7287923	7287936	31	+	.	.
chromosome_12	7350230	7350252	17	+	.	.
chromosome_12	7362710	7362744	10	+	.	.
chromosome_12	7456023	7456044	44	-	.	.
chromosome_12	7539848	7539876	17	+	.	.
chromosome_12	7562276	7562300	18	+	.	.
chromosome_12	7568398	7568403	12	+	.	.
chromosome_12	7576604	7576613	15	-	.	.
chromosome_12	7633273	7633301	12	-	.	.
chromosome_12	7633515	7633599	126	-	.	.
chromosome_12	7643101	7643172	56	+	.	.
chromosome_12	7656730	7656755	15	-	.	.
chromosome_12	7660339	7660450	50	-	.	.
chromosome_12	7679585	7679587	37	-	.	.
chromosome_12	7700714	7700716	13	-	.	.
chromosome_12	7746678	7746687	16	+	.	.
chromosome_12	7757489	7757510	48	+	.	.
chromosome_12	7757651	7757673	33	-	.	.
chromosome_12	7824032	7824102	65	-	.	.
chromosome_12	7835768	7835785	12	-	.	.
chromosome_12	7835882	7835897	88	-	.	.
chromosome_12	7836506	7836512	13	-	.	.
chromosome_12	7950795	7950801	12	+	.	.
chromosome_12	7984548	7984615	28	+	.	.
chromosome_12	8021290	8021312	14	+	.	.
chromosome_12	8120226	8120239	137	-	.	.
chromosome_12	8266473	8266483	27	-	.	.
chromosome_12	8297622	8297628	16	+	.	.
chromosome_12	8326974	8326995	23	-	.	.
chromosome_12	8357482	8357532	15	+	.	.
chromosome_12	8441159	8441168	11	-	.	.
chromosome_12	8474291	8474401	452	-	.	.
chromosome_12	8506322	8506330	10	-	.	.
chromosome_12	8597861	8597866	29	+	.	.
chromosome_12	8618161	8618181	27	+	.	.
chromosome_12	8641467	8641475	12	+	.	.
chromosome_12	8641665	8641678	25	+	.	.
chromosome_12	8686844	8686901	24	+	.	.
chromosome_12	8686933	8686950	22	+	.	.
chromosome_12	8698090	8698095	12	+	.	.
chromosome_12	8698172	8698181	22	+	.	.
chromosome_12	8719304	8719398	26	-	.	.
chromosome_12	8731774	8731782	26	+	.	.
chromosome_12	8803604	8803609	14	+	.	.
chromosome_12	8809564	8809595	1028	-	.	.
chromosome_12	8892865	8892876	59	-	.	.
chromosome_12	8904960	8904968	10	+	.	.
chromosome_12	8905798	8905819	12	+	.	.
chromosome_12	9002949	9002994	11	-	.	.
chromosome_12	9003116	9003126	119	-	.	.
chromosome_12	9024014	9024066	23	+	.	.
chromosome_12	9026066	9026076	13	+	.	.
chromosome_12	9052362	9052370	28	+	.	.
chromosome_12	9063244	9063254	52	-	.	.
chromosome_12	9106511	9106521	16	-	.	.
chromosome_12	9357546	9357553	38	-	.	.
chromosome_12	9390371	9390457	21	-	.	.
chromosome_12	9424419	9424475	27	+	.	.
chromosome_12	9509605	9509643	13	+	.	.
chromosome_12	9522194	9522200	14	+	.	.
chromosome_12	9535300	9535309	17	+	.	.
chromosome_12	9661061	9661074	40	+	.	.
chromosome_12	9690329	9690345	58	-	.	.
chromosome_13	27160	27167	27	+	.	.
chromosome_13	35376	35400	14	+	.	.
chromosome_13	42936	43025	33	-	.	.
chromosome_13	48714	48750	15	-	.	.
chromosome_13	66324	66328	14	-	.	.
chromosome_13	66393	66428	14	-	.	.
chromosome_13	110653	110678	16	-	.	.
chromosome_13	249982	250021	54	-	.	.
chromosome_13	269813	269842	31	-	.	.
chromosome_13	471628	471660	12	+	.	.
chromosome_13	558694	558720	16	+	.	.
chromosome_13	610878	610884	12	+	.	.
chromosome_13	677329	677370	31	+	.	.
chromosome_13	677490	677523	132	+	.	.
chromosome_13	899820	899823	11	-	.	.
chromosome_13	927117	927151	28	+	.	.
chromosome_13	951243	951288	10	-	.	.
chromosome_13	967760	967765	65	-	.	.
chromosome_13	1043140	1043152	17	+	.	.
chromosome_13	1072045	1072089	419	-	.	.
chromosome_13	1088978	1088983	25	-	.	.
chromosome_13	1156503	1156536	1294	+	.	.
chromosome_13	1157335	1157415	38	+	.	.
chromosome_13	1157471	1157620	683	+	.	.
chromosome_13	1322556	1322560	35	+	.	.
chromosome_13	1373268	1373273	10	-	.	.
chromosome_13	1402843	1402851	14	-	.	.
chromosome_13	1462592	1462601	13	-	.	.
chromosome_13	1462758	1462768	17	-	.	.
chromosome_13	1518762	1518777	13	-	.	.
chromosome_13	1621349	1621403	10	+	.	.
chromosome_13	1647331	1647341	120	+	.	.
chromosome_13	1655480	1655503	11	-	.	.
chromosome_13	1672392	1672393	100	+	.	.
chromosome_13	1757093	1757111	61	-	.	.
chromosome_13	1795148	1795209	19	+	.	.
chromosome_13	1880647	1880658	28	-	.	.
chromosome_13	1896527	1896530	12	-	.	.
chromosome_13	1896671	1896715	12	-	.	.
chromosome_13	1896788	1896802	38	-	.	.
chromosome_13	1907981	1907999	12	-	.	.
chromosome_13	1937999	1938031	14	-	.	.
chromosome_13	1999934	1999968	41	-	.	.
chromosome_13	2023784	2023818	393	-	.	.
chromosome_13	2023892	2023936	80	-	.	.
chromosome_13	2118640	2118663	12	-	.	.
chromosome_13	2131828	2131837	170	-	.	.
chromosome_13	2302855	2302860	10	-	.	.
chromosome_13	2308356	2308373	12	-	.	.
chromosome_13	2482522	2482526	13	-	.	.
chromosome_13	2486092	2486100	16	+	.	.
chromosome_13	2486140	2486158	11	-	.	.
chromosome_13	2490428	2490440	22	-	.	.
chromosome_13	2499840	2499861	47	+	.	.
chromosome_13	2539792	2539846	21	-	.	.
chromosome_13	2690997	2691011	128	-	.	.
chromosome_13	2700660	2700666	22	+	.	.
chromosome_13	2761390	2761402	39	+	.	.
chromosome_13	2764610	2764632	13	+	.	.
chromosome_13	2773843	2773859	40	-	.	.
chromosome_13	2773898	2773910	13	-	.	.
chromosome_13	2781424	2781531	79	-	.	.
chromosome_13	2781579	2781660	65	-	.	.
chromosome_13	2782011	2782012	10	-	.	.
chromosome_13	2782098	2782102	40	+	.	.
chromosome_13	2945170	2945173	10	+	.	.
chromosome_13	3004667	3004689	38	-	.	.
chromosome_13	3005589	3005606	28	-	.	.
chromosome_13	3005751	3005753	13	-	.	.
chromosome_13	3006007	3006076	53	-	.	.
chromosome_13	3009750	3009765	12	-	.	.
chromosome_13	3009821	3009880	51	-	.	.
chromosome_13	3009937	3009952	12	+	.	.
chromosome_13	3009963	3010018	548	-	.	.
chromosome_13	3131897	3131961	92	-	.	.
chromosome_13	3132323	3132394	67	-	.	.
chromosome_13	3140764	3140894	142	-	.	.
chromosome_13	3192754	3192766	33	-	.	.
chromosome_13	3194518	3194525	22	-	.	.
chromosome_13	3262839	3262859	10	+	.	.
chromosome_13	3384559	3384773	198	+	.	.
chromosome_13	3467565	3467577	12	-	.	.
chromosome_13	3484832	3484840	18	-	.	.
chromosome_13	3514657	3514696	10	+	.	.
chromosome_13	3543517	3543525	16	-	.	.
chromosome_13	3552595	3552604	81	-	.	.
chromosome_13	3598106	3598113	12	-	.	.
chromosome_13	3644965	3645001	20	-	.	.
chromosome_13	3729917	3729935	39	-	.	.
chromosome_13	3759277	3759288	46	-	.	.
chromosome_13	3895680	3895693	12	+	.	.
chromosome_13	3900465	3900470	10	-	.	.
chromosome_13	3992735	3992737	14	-	.	.
chromosome_13	4125103	4125139	15	-	.	.
chromosome_13	4133179	4133186	28	-	.	.
chromosome_13	4145163	4145185	19	-	.	.
chromosome_13	4148766	4148775	23	+	.	.
chromosome_13	4149178	4149186	41	-	.	.
chromosome_13	4154946	4154985	70	+	.	.
chromosome_13	4167252	4167255	16	+	.	.
chromosome_13	4179540	4179562	11	-	.	.
chromosome_13	4250248	4250261	53	+	.	.
chromosome_13	4295155	4295160	64	+	.	.
chromosome_13	4353385	4353394	12	+	.	.
chromosome_13	4356055	4356065	23	+	.	.
chromosome_13	4425937	4425944	10	+	.	.
chromosome_13	4495497	4495519	33	-	.	.
chromosome_13	4568962	4568965	11	-	.	.
chromosome_13	4703249	4703270	43	+	.	.
chromosome_13	4774020	4774024	30	-	.	.
chromosome_13	4800823	4800846	24	-	.	.
chromosome_13	4824526	4824552	13	+	.	.
chromosome_13	4824604	4824680	43	+	.	.
chromosome_13	4844397	4844472	46	-	.	.
chromosome_13	4848195	4848203	12	-	.	.
chromosome_13	4908921	4908924	10	+	.	.
chromosome_13	5001932	5001976	17	-	.	.
chromosome_13	5025570	5025668	691	-	.	.
chromosome_13	5026214	5026220	11	-	.	.
chromosome_13	5059084	5059122	25	-	.	.
chromosome_13	5127836	5127863	23	+	.	.
chromosome_13	5194452	5194459	54	-	.	.
chromosome_14	4014	4075	20	+	.	.
chromosome_14	26864	26879	14	+	.	.
chromosome_14	38469	38542	26	+	.	.
chromosome_14	75414	75432	18	+	.	.
chromosome_14	75464	75570	30	+	.	.
chromosome_14	75701	75704	16	+	.	.
chromosome_14	87240	87260	11	-	.	.
chromosome_14	187498	187522	61	+	.	.
chromosome_14	267600	267609	39	-	.	.
chromosome_14	501608	501617	10	+	.	.
chromosome_14	599565	599605	28	+	.	.
chromosome_14	599645	599708	42	+	.	.
chromosome_14	625022	625045	110	-	.	.
chromosome_14	673927	673965	20	+	.	.
chromosome_14	674809	674821	31	+	.	.
chromosome_14	675098	675136	16	+	.	.
chromosome_14	683753	683860	29	-	.	.
chromosome_14	751933	751945	10	-	.	.
chromosome_14	751999	752014	18	-	.	.
chromosome_14	766157	766166	24	+	.	.
chromosome_14	953579	953580	10	-	.	.
chromosome_14	977536	977547	124	+	.	.
chromosome_14	1058806	1058827	20	+	.	.
chromosome_14	1093419	1093420	12	-	.	.
chromosome_14	1102714	1102760	12	-	.	.
chromosome_14	1111150	1111156	10	+	.	.
chromosome_14	1124973	1124975	12	-	.	.
chromosome_14	1132510	1132518	36	+	.	.
chromosome_14	1144052	1144062	29	-	.	.
chromosome_14	1285531	1285541	19	-	.	.
chromosome_14	1314677	1314688	28	+	.	.
chromosome_14	1314888	1314954	13	+	.	.
chromosome_14	1314986	1315048	78	+	.	.
chromosome_14	1342955	1342991	11	-	.	.
chromosome_14	1390389	1390390	68	-	.	.
chromosome_14	1396683	1396728	46	-	.	.
chromosome_14	1396836	1396869	18	-	.	.
chromosome_14	1399828	1399848	34	+	.	.
chromosome_14	1399883	1399912	72	+	.	.
chromosome_14	1641230	1641270	31	-	.	.
chromosome_14	1651128	1651164	14	-	.	.
chromosome_14	1678079	1678118	13	+	.	.
chromosome_14	1746891	1746894	24	+	.	.
chromosome_14	1864619	1864638	13	+	.	.
chromosome_14	1864665	1864680	140	+	.	.
chromosome_14	1877881	1877923	84	+	.	.
chromosome_14	1980695	1980711	14	+	.	.
chromosome_14	2000593	2000618	10	+	.	.
chromosome_14	2000658	2000665	13	+	.	.
chromosome_14	2000795	2000870	3527	+	.	.
chromosome_14	2009137	2009140	11	+	.	.
chromosome_14	2078908	2078922	14	+	.	.
chromosome_14	2106224	2106230	123	-	.	.
chromosome_14	2110125	2110129	44	-	.	.
chromosome_14	2145659	2145666	389	-	.	.
chromosome_14	2150563	2150571	14	-	.	.
chromosome_14	2167578	2167580	10	+	.	.
chromosome_14	2306320	2306336	11	-	.	.
chromosome_14	2309782	2309787	16	-	.	.
chromosome_14	2387637	2387643	13	-	.	.
chromosome_14	2425745	2425752	23	-	.	.
chromosome_14	2450384	2450413	14	-	.	.
chromosome_14	2507979	2507983	18	-	.	.
chromosome_14	2541371	2541375	10	-	.	.
chromosome_14	2573942	2574004	478	+	.	.
chromosome_14	2617430	2617433	10	-	.	.
chromosome_14	2643276	2643288	14	-	.	.
chromosome_14	2672764	2672783	41	-	.	.
chromosome_14	2750700	2750803	128	-	.	.
chromosome_14	2751052	2751154	351	-	.	.
chromosome_14	2770071	2770088	1651	-	.	.
chromosome_14	2839575	2839586	39	-	.	.
chromosome_14	2911566	2911569	10	+	.	.
chromosome_14	2963503	2963512	128	+	.	.
chromosome_14	3015325	3015337	70	+	.	.
chromosome_14	3072211	3072215	10	-	.	.
chromosome_14	3073398	3073450	22	+	.	.
chromosome_14	3073625	3073636	13	+	.	.
chromosome_14	3077589	3077624	19	+	.	.
chromosome_14	3077801	3077804	11	+	.	.
chromosome_14	3121812	3121817	34	+	.	.
chromosome_14	3186143	3186172	55	-	.	.
chromosome_14	3438658	3438663	20	+	.	.
chromosome_14	3480085	3480105	23	+	.	.
chromosome_14	3495153	3495208	33	-	.	.
chromosome_14	3515892	3515898	47	+	.	.
chromosome_14	3536218	3536221	10	+	.	.
chromosome_14	3639915	3639936	52	-	.	.
chromosome_14	3648738	3648745	11	-	.	.
chromosome_14	3663405	3663414	19	-	.	.
chromosome_14	3692869	3692874	21	-	.	.
chromosome_14	3704634	3704669	26	-	.	.
chromosome_14	3736063	3736090	12	+	.	.
chromosome_14	3849102	3849120	32	-	.	.
chromosome_14	3855115	3855126	13	-	.	.
chromosome_14	3880523	3880524	14	-	.	.
chromosome_14	3965881	3965942	25	+	.	.
chromosome_14	3965980	3966046	52	+	.	.
chromosome_14	3966082	3966127	18	+	.	.
chromosome_14	4104892	4104903	16	+	.	.
chromosome_14	4146361	4146382	48	+	.	.
chromosome_14	4147609	4147620	15	+	.	.
chromosome_14	4147730	4147794	94	+	.	.
chromosome_14	4149972	4150003	18	+	.	.
chromosome_14	4150756	4151034	90	-	.	.
chromosome_14	4151060	4151136	918	-	.	.
chromosome_14	4153044	4153149	678	-	.	.
chromosome_14	4153177	4154423	274529	-	.	.
chromosome_14	4153868	4153877	34	+	.	.
chromosome_14	4154450	4154642	305	-	.	.
chromosome_14	4155112	4155114	14	+	.	.
chromosome_14	4155232	4155296	118	+	.	.
chromosome_15	7666	7688	31	+	.	.
chromosome_15	54272	54297	10	-	.	.
chromosome_15	114534	114543	32	+	.	.
chromosome_15	116033	116057	11	-	.	.
chromosome_15	116093	116131	22	-	.	.
chromosome_15	118389	118456	15	+	.	.
chromosome_15	182506	182514	191	-	.	.
chromosome_15	246550	246551	10	+	.	.
chromosome_15	304650	304665	20	-	.	.
chromosome_15	641433	641450	11	+	.	.
chromosome_15	697136	697155	13	-	.	.
chromosome_15	725873	725878	21	-	.	.
chromosome_15	871312	871320	12	+	.	.
chromosome_15	938450	938460	14	+	.	.
chromosome_15	942162	942163	10	-	.	.
chromosome_15	1049072	1049079	21	+	.	.
chromosome_15	1056040	1056145	204	-	.	.
chromosome_15	1157623	1157644	17	-	.	.
chromosome_15	1157729	1157769	13	-	.	.
chromosome_15	1206878	1206903	300	+	.	.
chromosome_15	1209344	1209351	15	-	.	.
chromosome_15	1209409	1209488	194	+	.	.
chromosome_15	1209516	1209551	55	+	.	.
chromosome_15	1379712	1379720	46	+	.	.
chromosome_15	1399326	1399379	475	+	.	.
chromosome_15	1399587	1399625	10	+	.	.
chromosome_15	1439681	1439694	12	-	.	.
chromosome_15	1583342	1583357	33	-	.	.
chromosome_15	1586564	1586575	18	-	.	.
chromosome_15	1594206	1594226	12	-	.	.
chromosome_15	1635832	1635864	472	+	.	.
chromosome_15	1635894	1635940	10	+	.	.
chromosome_15	1636035	1636037	13	+	.	.
chromosome_15	1636136	1636166	473	+	.	.
chromosome_15	1636480	1636514	221	-	.	.
chromosome_15	1636821	1636826	10	-	.	.
chromosome_15	1637014	1637031	40	-	.	.
chromosome_15	1639700	1639713	18	-	.	.
chromosome_15	1706361	1706375	41	+	.	.
chromosome_15	1715223	1715238	100	-	.	.
chromosome_15	1797034	1797042	17	+	.	.
chromosome_15	1800729	1800735	31	-	.	.
chromosome_15	1805436	1805514	195	-	.	.
chromosome_15	1818166	1818187	128	-	.	.
chromosome_15	1838166	1838175	21	-	.	.
chromosome_15	1856833	1856840	13	-	.	.
chromosome_15	1877319	1877359	19	-	.	.
chromosome_15	1914514	1914542	25	+	.	.
chromosome_15	1914769	1914798	14	-	.	.
chromosome_15	1914779	1914801	201	+	.	.
chromosome_15	1915179	1915185	15	-	.	.
chromosome_15	1915304	1915323	10	-	.	.
chromosome_15	1915385	1915423	22	-	.	.
chromosome_15	1915510	1915607	839	-	.	.
chromosome_16	5767	5772	20	+	.	.
chromosome_16	26396	26407	13	-	.	.
chromosome_16	52263	52345	32	+	.	.
chromosome_16	77190	77194	13	-	.	.
chromosome_16	91559	91567	16	-	.	.
chromosome_16	151660	151665	23	-	.	.
chromosome_16	164510	164524	53	+	.	.
chromosome_16	190908	190946	14	-	.	.
chromosome_16	196561	196605	10	+	.	.
chromosome_16	360301	360318	12	-	.	.
chromosome_16	498199	498205	11	-	.	.
chromosome_16	500882	500895	34	-	.	.
chromosome_16	540924	540936	12	-	.	.
chromosome_16	571500	571509	11	+	.	.
chromosome_16	671452	671463	99	-	.	.
chromosome_16	750538	750563	32	-	.	.
chromosome_16	764340	764395	47	-	.	.
chromosome_16	770999	771039	39	-	.	.
chromosome_16	783777	783785	41	+	.	.
chromosome_16	866696	866710	46	-	.	.
chromosome_16	886817	886832	16	-	.	.
chromosome_16	916542	916560	67	+	.	.
chromosome_16	935154	935185	18	+	.	.
chromosome_16	935483	935506	11	+	.	.
chromosome_16	942685	942697	14	+	.	.
chromosome_16	1031492	1031497	16	-	.	.
chromosome_16	1103691	1103710	15	+	.	.
chromosome_16	1115910	1115955	58	+	.	.
chromosome_16	1117850	1117865	55	-	.	.
chromosome_16	1135338	1135385	16	-	.	.
chromosome_16	1135509	1135525	12	-	.	.
chromosome_16	1150347	1150388	278	+	.	.
chromosome_16	1200797	1200804	11	+	.	.
chromosome_16	1204962	1205005	337	-	.	.
chromosome_16	1214238	1214243	55	+	.	.
chromosome_16	1420384	1420390	12	-	.	.
chromosome_16	1477369	1477383	102	+	.	.
chromosome_16	1563837	1563843	19	-	.	.
chromosome_16	1592815	1592875	53	+	.	.
chromosome_16	1627142	1627154	10	-	.	.
chromosome_16	1679895	1679907	134	-	.	.
chromosome_16	1717285	1717286	63	-	.	.
chromosome_16	1827886	1827927	64	+	.	.
chromosome_16	1921352	1921373	63	+	.	.
chromosome_16	1937116	1937151	16	-	.	.
chromosome_16	2132539	2132556	11	-	.	.
chromosome_16	2132616	2132687	867	-	.	.
chromosome_16	2132728	2132733	12	-	.	.
chromosome_16	2137212	2137252	13	+	.	.
chromosome_16	2194124	2194128	14	-	.	.
chromosome_16	2274092	2274123	13	+	.	.
chromosome_16	2363616	2363622	10	-	.	.
chromosome_16	2429556	2429570	45	-	.	.
chromosome_16	2434866	2434874	22	+	.	.
chromosome_16	2464888	2464971	93	-	.	.
chromosome_16	2465908	2465976	103	-	.	.
chromosome_16	2492328	2492339	33	-	.	.
chromosome_16	2492428	2492483	24	-	.	.
chromosome_16	2492583	2492610	217	-	.	.
chromosome_16	2492729	2492839	3577	-	.	.
chromosome_16	2492851	2492862	59	+	.	.
chromosome_16	2492886	2492912	31	-	.	.
chromosome_16	2492951	2492988	54	-	.	.
chromosome_16	2540736	2540756	21	-	.	.
chromosome_16	2599818	2599821	11	-	.	.
chromosome_16	2681569	2681581	46	-	.	.
chromosome_16	2753439	2753444	52	+	.	.
chromosome_16	2796782	2796786	10	+	.	.
chromosome_16	2866002	2866014	58	-	.	.
chromosome_16	2886326	2886362	46	+	.	.
chromosome_16	2952902	2952910	27	+	.	.
chromosome_16	2952957	2952966	33	+	.	.
chromosome_16	2980744	2980761	41	-	.	.
chromosome_16	2986416	2986449	17	+	.	.
chromosome_16	3002166	3002199	132	-	.	.
chromosome_16	3011824	3011831	34	-	.	.
chromosome_16	3046372	3046436	18	-	.	.
chromosome_16	3062517	3062535	15	+	.	.
chromosome_16	3063727	3063745	10	+	.	.
chromosome_16	3067514	3067568	13	+	.	.
chromosome_16	3082310	3082362	21	-	.	.
chromosome_16	3106252	3106266	12	+	.	.
chromosome_16	3120412	3120450	27	-	.	.
chromosome_16	3127325	3127391	24	+	.	.
chromosome_16	3127578	3127688	46	-	.	.
chromosome_16	3170268	3170282	75	+	.	.
chromosome_16	3170625	3170676	13	+	.	.
chromosome_16	3178847	3178873	17	-	.	.
chromosome_16	3210425	3210432	17	-	.	.
chromosome_16	3217540	3217570	15	-	.	.
chromosome_16	3274080	3274085	23	+	.	.
chromosome_16	3275305	3275308	26	+	.	.
chromosome_16	3315017	3315044	32	+	.	.
chromosome_16	3331145	3331162	10	+	.	.
chromosome_16	3428119	3428129	134	-	.	.
chromosome_16	3503040	3503058	11	-	.	.
chromosome_16	3552873	3552875	10	-	.	.
chromosome_16	3629775	3629785	64	-	.	.
chromosome_16	3660808	3660828	240	-	.	.
chromosome_16	3663337	3663387	243	-	.	.
chromosome_16	3784410	3784426	45	-	.	.
chromosome_16	3876794	3876800	10	-	.	.
chromosome_16	3876965	3876983	238	-	.	.
chromosome_16	3929799	3929805	10	+	.	.
chromosome_16	3940876	3940883	14	-	.	.
chromosome_16	3948088	3948095	17	-	.	.
chromosome_16	4012704	4012705	10	+	.	.
chromosome_16	4029736	4029793	53	-	.	.
chromosome_16	4070742	4070752	46	+	.	.
chromosome_16	4114438	4114445	14	-	.	.
chromosome_16	4206659	4206694	12	+	.	.
chromosome_16	4206896	4206904	54	-	.	.
chromosome_16	4258874	4258894	14	-	.	.
chromosome_16	4309818	4309821	10	+	.	.
chromosome_16	4425356	4425365	25	+	.	.
chromosome_16	4522437	4522441	10	-	.	.
chromosome_16	4523083	4523088	12	-	.	.
chromosome_16	4540892	4540931	33	+	.	.
chromosome_16	4587246	4587299	13	-	.	.
chromosome_16	4617804	4617836	4013	+	.	.
chromosome_16	4620538	4620586	20	-	.	.
chromosome_16	4637489	4637549	14	+	.	.
chromosome_16	4637619	4637668	11	+	.	.
chromosome_16	4892156	4892173	10	+	.	.
chromosome_16	4908737	4908752	19	-	.	.
chromosome_16	5018001	5018022	30	+	.	.
chromosome_16	5177077	5177082	10	+	.	.
chromosome_16	5177218	5177244	13	-	.	.
chromosome_16	5213127	5213214	30	-	.	.
chromosome_16	5304274	5304279	11	+	.	.
chromosome_16	5320125	5320138	316	+	.	.
chromosome_16	5342061	5342064	19	+	.	.
chromosome_16	5414362	5414373	17	+	.	.
chromosome_16	5466624	5466632	16	-	.	.
chromosome_16	5482201	5482226	82	-	.	.
chromosome_16	5545301	5545353	10	+	.	.
chromosome_16	5617646	5617677	11	+	.	.
chromosome_16	5635905	5635906	35	+	.	.
chromosome_16	5637778	5637809	12	-	.	.
chromosome_16	5637849	5637891	419	-	.	.
chromosome_16	5684020	5684090	49	-	.	.
chromosome_16	5686942	5686953	18	+	.	.
chromosome_16	5687493	5687524	15	-	.	.
chromosome_16	5687799	5687836	18	-	.	.
chromosome_16	5688051	5688066	18	-	.	.
chromosome_16	5688157	5688254	47	-	.	.
chromosome_16	5693500	5693507	23	-	.	.
chromosome_16	5706547	5706564	124	+	.	.
chromosome_16	5718166	5718175	14	+	.	.
chromosome_16	5809344	5809384	31	+	.	.
chromosome_16	5878548	5878562	95	+	.	.
chromosome_16	5932363	5932380	19	-	.	.
chromosome_16	5933350	5933407	42	+	.	.
chromosome_16	6108514	6108517	24	+	.	.
chromosome_16	6136325	6136364	203	+	.	.
chromosome_16	6272663	6272675	55	+	.	.
chromosome_16	6326503	6326521	10	-	.	.
chromosome_16	6365803	6365818	10	-	.	.
chromosome_16	6526245	6526274	12	+	.	.
chromosome_16	6532769	6532808	11	-	.	.
chromosome_16	6817133	6817210	10	-	.	.
chromosome_16	6825878	6825899	55	+	.	.
chromosome_16	6931684	6931715	21	-	.	.
chromosome_16	7117773	7117776	10	+	.	.
chromosome_16	7128006	7128014	11	-	.	.
chromosome_16	7179522	7179529	24	+	.	.
chromosome_16	7478750	7478753	10	+	.	.
chromosome_16	7501364	7501372	11	+	.	.
chromosome_16	7510800	7510809	35	-	.	.
chromosome_16	7552602	7552616	204	-	.	.
chromosome_16	7611888	7611898	34	-	.	.
chromosome_16	7641150	7641151	19	+	.	.
chromosome_16	7707247	7707372	269	+	.	.
chromosome_16	7707382	7707385	11	-	.	.
chromosome_16	7707403	7707441	61	+	.	.
chromosome_16	7707437	7707481	24	-	.	.
chromosome_16	7707608	7707616	82	-	.	.
chromosome_16	7720200	7720206	10	-	.	.
chromosome_17	70361	70383	11	-	.	.
chromosome_17	84955	85063	61	-	.	.
chromosome_17	349433	349450	10	-	.	.
chromosome_17	390775	390818	505	-	.	.
chromosome_17	605325	605389	69	-	.	.
chromosome_17	631473	631507	24	-	.	.
chromosome_17	692148	692183	10	+	.	.
chromosome_17	762062	762071	21	-	.	.
chromosome_17	765116	765123	16	-	.	.
chromosome_17	791286	791315	16	+	.	.
chromosome_17	797204	797223	55	+	.	.
chromosome_17	797735	797741	10	-	.	.
chromosome_17	825329	825350	15	-	.	.
chromosome_17	883813	883836	10	+	.	.
chromosome_17	904528	904583	20	-	.	.
chromosome_17	936324	936346	10	+	.	.
chromosome_17	1071287	1071306	14	-	.	.
chromosome_17	1120890	1120898	17	-	.	.
chromosome_17	1193115	1193121	14	-	.	.
chromosome_17	1193310	1193377	655	-	.	.
chromosome_17	1209931	1210026	13	-	.	.
chromosome_17	1297976	1297984	33	-	.	.
chromosome_17	1403129	1403167	11	+	.	.
chromosome_17	1452656	1452664	310	+	.	.
chromosome_17	1472525	1472554	30	-	.	.
chromosome_17	1552133	1552154	16	+	.	.
chromosome_17	1606486	1606493	61	+	.	.
chromosome_17	1724621	1724635	109	-	.	.
chromosome_17	1761617	1761621	13	-	.	.
chromosome_17	1767881	1767890	21	+	.	.
chromosome_17	1948304	1948305	10	+	.	.
chromosome_17	1970792	1970809	18	+	.	.
chromosome_17	2012400	2012405	17	-	.	.
chromosome_17	2050876	2050905	29	-	.	.
chromosome_17	2062387	2062425	14	-	.	.
chromosome_17	2072101	2072135	18	+	.	.
chromosome_17	2094747	2094752	18	-	.	.
chromosome_17	2136938	2136943	11	+	.	.
chromosome_17	2149539	2149545	20	-	.	.
chromosome_17	2204583	2204607	48	+	.	.
chromosome_17	2204638	2204734	79	+	.	.
chromosome_17	2209702	2209713	51	+	.	.
chromosome_17	2215424	2215438	95	+	.	.
chromosome_17	2220601	2220607	99	-	.	.
chromosome_17	2332732	2332745	12	+	.	.
chromosome_17	2393651	2393656	19	-	.	.
chromosome_17	2405674	2405691	16	+	.	.
chromosome_17	2536010	2536039	25	+	.	.
chromosome_17	2562086	2562090	10	-	.	.
chromosome_17	2571785	2571833	28	-	.	.
chromosome_17	2571890	2571925	19	-	.	.
chromosome_17	2635970	2635988	72	+	.	.
chromosome_17	2662427	2662433	59	+	.	.
chromosome_17	2671168	2671190	113	+	.	.
chromosome_17	2671828	2671838	58	-	.	.
chromosome_17	2719395	2719401	15	+	.	.
chromosome_17	2736122	2736128	15	+	.	.
chromosome_17	2737353	2737360	39	-	.	.
chromosome_17	2822375	2822415	29	-	.	.
chromosome_17	2914224	2914255	11	+	.	.
chromosome_17	2972073	2972079	24	+	.	.
chromosome_17	2996878	2996891	23	+	.	.
chromosome_17	3008671	3008683	144	-	.	.
chromosome_17	3047604	3047623	45	-	.	.
chromosome_17	3105959	3105967	24	-	.	.
chromosome_17	3184017	3184066	165	+	.	.
chromosome_17	3201672	3201680	33	-	.	.
chromosome_17	3217035	3217108	42	+	.	.
chromosome_17	3222218	3222263	10	+	.	.
chromosome_17	3234625	3234632	14	+	.	.
chromosome_17	3264985	3265002	26	-	.	.
chromosome_17	3265029	3265046	14	-	.	.
chromosome_17	3419183	3419198	143	+	.	.
chromosome_17	3439669	3439786	67	+	.	.
chromosome_17	3469610	3469613	14	+	.	.
chromosome_17	3475412	3475463	16	-	.	.
chromosome_17	3532361	3532391	10	-	.	.
chromosome_17	3654150	3654213	97	+	.	.
chromosome_17	3654600	3654618	21	+	.	.
chromosome_17	3654881	3654926	19	+	.	.
chromosome_17	3675092	3675096	11	-	.	.
chromosome_17	3699622	3699629	23	-	.	.
chromosome_17	3728571	3728598	32	+	.	.
chromosome_17	3728742	3728754	18	+	.	.
chromosome_17	3728785	3728789	15	+	.	.
chromosome_17	3732163	3732184	10	-	.	.
chromosome_17	3732222	3732232	15	-	.	.
chromosome_17	3779260	3779269	26	+	.	.
chromosome_17	3852939	3852945	29	+	.	.
chromosome_17	4039785	4039798	10	+	.	.
chromosome_17	4089858	4089862	12	+	.	.
chromosome_17	4210853	4210899	18	-	.	.
chromosome_17	4265871	4265876	18	-	.	.
chromosome_17	4280688	4280698	24	+	.	.
chromosome_17	4290121	4290126	12	+	.	.
chromosome_17	4312746	4312793	10	+	.	.
chromosome_17	4313762	4313766	10	+	.	.
chromosome_17	4349470	4349522	14	-	.	.
chromosome_17	4394176	4394219	11	-	.	.
chromosome_17	4399367	4399372	12	-	.	.
chromosome_17	4416198	4416216	37	-	.	.
chromosome_17	4417734	4417761	42	-	.	.
chromosome_17	4434883	4434919	11	-	.	.
chromosome_17	4435031	4435041	104	-	.	.
chromosome_17	4438355	4438375	11	-	.	.
chromosome_17	4438409	4438433	13	-	.	.
chromosome_17	4472972	4473016	79	+	.	.
chromosome_17	4617267	4617274	33	-	.	.
chromosome_17	4677781	4677807	11	+	.	.
chromosome_17	4807600	4807682	23	+	.	.
chromosome_17	4818280	4818309	16	+	.	.
chromosome_17	4844333	4844338	19	-	.	.
chromosome_17	4907880	4907910	11	-	.	.
chromosome_17	4911105	4911202	65	-	.	.
chromosome_17	4911463	4911499	12	+	.	.
chromosome_17	4956397	4956403	77	-	.	.
chromosome_17	4956906	4956916	143	-	.	.
chromosome_17	5018872	5018890	23	-	.	.
chromosome_17	5044865	5044872	28	-	.	.
chromosome_17	5046794	5046812	13	+	.	.
chromosome_17	5256760	5256793	17	-	.	.
chromosome_17	5443871	5443915	42	-	.	.
chromosome_17	5602402	5602417	12	-	.	.
chromosome_17	5602517	5602527	253	-	.	.
chromosome_17	5651916	5651923	14	+	.	.
chromosome_17	5685967	5685973	11	-	.	.
chromosome_17	5742804	5742825	17	+	.	.
chromosome_17	5808936	5808962	14	+	.	.
chromosome_17	5948864	5948872	15	+	.	.
chromosome_17	6206906	6206944	124	+	.	.
chromosome_17	6206972	6207000	18	+	.	.
chromosome_17	6209399	6209414	15	-	.	.
chromosome_17	6280432	6280446	14	-	.	.
chromosome_17	6288002	6288012	17	+	.	.
chromosome_17	6315872	6315913	22	+	.	.
chromosome_17	6334469	6334494	13	+	.	.
chromosome_17	6388392	6388397	18	+	.	.
chromosome_17	6494603	6494640	10	+	.	.
chromosome_17	6513200	6513205	21	-	.	.
chromosome_17	6515428	6515437	14	+	.	.
chromosome_17	6519055	6519060	19	+	.	.
chromosome_17	6555711	6555716	11	+	.	.
chromosome_17	6563109	6563120	28	+	.	.
chromosome_17	6600111	6600128	10	+	.	.
chromosome_17	6608625	6608643	16	+	.	.
chromosome_17	6622779	6622818	18	+	.	.
chromosome_17	6651673	6651674	17	+	.	.
chromosome_17	6712249	6712260	10	+	.	.
chromosome_17	6758375	6758396	28	-	.	.
chromosome_17	6881303	6881335	10	+	.	.
chromosome_17	7041017	7041099	56	-	.	.
chromosome_17	7041147	7041171	19	-	.	.
chromosome_17	7042413	7042499	63	-	.	.
chromosome_17	7042551	7042581	14	-	.	.
chromosome_17	7051768	7051805	16	-	.	.
chromosome_17	7067822	7067830	12	+	.	.
chromosome_17	7088290	7088300	127	+	.	.
chromosome_17	7146855	7146874	10	+	.	.
chromosome_17	7146910	7146943	19	+	.	.
chromosome_2	58438	58489	96	+	.	.
chromosome_2	58637	58642	10	-	.	.
chromosome_2	66095	66099	11	-	.	.
chromosome_2	100056	100120	31	+	.	.
chromosome_2	155192	155223	22	+	.	.
chromosome_2	208940	208945	24	-	.	.
chromosome_2	222500	222518	48	+	.	.
chromosome_2	223142	223153	22	+	.	.
chromosome_2	322311	322377	60	+	.	.
chromosome_2	428826	428855	96	+	.	.
chromosome_2	450324	450349	473	-	.	.
chromosome_2	501187	501193	11	+	.	.
chromosome_2	531526	531540	18	+	.	.
chromosome_2	563398	563444	11	-	.	.
chromosome_2	734908	734924	55	+	.	.
chromosome_2	741920	741933	72	-	.	.
chromosome_2	750692	750723	33	+	.	.
chromosome_2	905405	905424	65	-	.	.
chromosome_2	905451	905527	86	-	.	.
chromosome_2	905718	905727	47	-	.	.
chromosome_2	946037	946082	13	-	.	.
chromosome_2	954392	954438	39	+	.	.
chromosome_2	954497	954553	15	+	.	.
chromosome_2	984069	984080	11	+	.	.
chromosome_2	992313	992356	84	+	.	.
chromosome_2	1067402	1067411	10	-	.	.
chromosome_2	1073926	1073930	41	-	.	.
chromosome_2	1096821	1096863	13	+	.	.
chromosome_2	1126011	1126043	24	-	.	.
chromosome_2	1130500	1130540	12	-	.	.
chromosome_2	1401565	1401604	12	-	.	.
chromosome_2	1482098	1482120	54	+	.	.
chromosome_2	1508974	1508980	50	-	.	.
chromosome_2	1511131	1511144	46	-	.	.
chromosome_2	1570992	1571025	34	+	.	.
chromosome_2	1705164	1705173	15	-	.	.
chromosome_2	1721972	1721979	14	-	.	.
chromosome_2	1727918	1727924	11	-	.	.
chromosome_2	1761506	1761534	21	-	.	.
chromosome_2	1817207	1817361	194	-	.	.
chromosome_2	1868232	1868244	16	+	.	.
chromosome_2	1914313	1914343	168	-	.	.
chromosome_2	2001451	2001476	48	+	.	.
chromosome_2	2024476	2024496	56	-	.	.
chromosome_2	2095380	2095428	22	-	.	.
chromosome_2	2143665	2143672	21	+	.	.
chromosome_2	2166622	2166627	10	+	.	.
chromosome_2	2277035	2277038	10	+	.	.
chromosome_2	2348602	2348623	10	+	.	.
chromosome_2	2445264	2445284	13	+	.	.
chromosome_2	2445383	2445389	10	-	.	.
chromosome_2	2538169	2538172	11	+	.	.
chromosome_2	2545288	2545345	64	+	.	.
chromosome_2	2591250	2591262	64	+	.	.
chromosome_2	2594930	2594992	41	+	.	.
chromosome_2	2595319	2595322	10	+	.	.
chromosome_2	2598455	2598464	16	-	.	.
chromosome_2	2598456	2598464	12	+	.	.
chromosome_2	2615835	2615851	25	+	.	.
chromosome_2	2635236	2635271	38	-	.	.
chromosome_2	2635853	2635896	45	-	.	.
chromosome_2	2640094	2640142	41	-	.	.
chromosome_2	2650440	2650456	16	+	.	.
chromosome_2	2715278	2715291	10	+	.	.
chromosome_2	2925845	2925847	10	+	.	.
chromosome_2	2969943	2969982	13	+	.	.
chromosome_2	2977765	2977823	562	+	.	.
chromosome_2	2977876	2977886	10	+	.	.
chromosome_2	2987215	2987233	503	+	.	.
chromosome_2	2999117	2999119	17	-	.	.
chromosome_2	3016943	3016965	13	+	.	.
chromosome_2	3016956	3016970	11	-	.	.
chromosome_2	3021840	3021877	30	-	.	.
chromosome_2	3023806	3023818	25	-	.	.
chromosome_2	3102147	3102155	18	-	.	.
chromosome_2	3259854	3259906	69	+	.	.
chromosome_2	3379485	3379506	14	-	.	.
chromosome_2	3600308	3600318	18	+	.	.
chromosome_2	3637035	3637054	111	+	.	.
chromosome_2	3654233	3654269	35	-	.	.
chromosome_2	3684334	3684389	45	+	.	.
chromosome_2	3688549	3688555	22	+	.	.
chromosome_2	3707105	3707107	59	+	.	.
chromosome_2	3777179	3777185	21	-	.	.
chromosome_2	3844624	3844632	19	+	.	.
chromosome_2	3994408	3994410	11	-	.	.
chromosome_2	4013739	4013742	24	+	.	.
chromosome_2	4017664	4017670	39	-	.	.
chromosome_2	4066764	4066785	40	+	.	.
chromosome_2	4067816	4067820	27	-	.	.
chromosome_2	4067874	4067898	11	-	.	.
chromosome_2	4104063	4104118	113	-	.	.
chromosome_2	4104143	4104149	22	-	.	.
chromosome_2	4110159	4110238	138	-	.	.
chromosome_2	4303963	4304001	99	-	.	.
chromosome_2	4360619	4360625	47	+	.	.
chromosome_2	4361396	4361430	16	-	.	.
chromosome_2	4394229	4394236	23	-	.	.
chromosome_2	4394917	4394925	22	-	.	.
chromosome_2	4400711	4400725	15	+	.	.
chromosome_2	4400822	4400857	63	+	.	.
chromosome_2	4533164	4533169	76	+	.	.
chromosome_2	4537739	4537755	463	+	.	.
chromosome_2	4537791	4537795	11	+	.	.
chromosome_2	4545370	4545431	22	+	.	.
chromosome_2	4545498	4545503	31	-	.	.
chromosome_2	4635521	4635539	25	+	.	.
chromosome_2	4658482	4658508	10	+	.	.
chromosome_2	4699108	4699142	16	+	.	.
chromosome_2	4722602	4722614	78	-	.	.
chromosome_2	4833759	4833792	54	-	.	.
chromosome_2	4908141	4908184	17	+	.	.
chromosome_2	4918219	4918268	14	+	.	.
chromosome_2	4935727	4935896	193	+	.	.
chromosome_2	5031805	5031837	13	-	.	.
chromosome_2	5113567	5113573	11	+	.	.
chromosome_2	5159562	5159606	33	+	.	.
chromosome_2	5196919	5196923	20	+	.	.
chromosome_2	5209969	5209979	27	+	.	.
chromosome_2	5218949	5218985	10	+	.	.
chromosome_2	5259422	5259441	23	+	.	.
chromosome_2	5274680	5274686	17	-	.	.
chromosome_2	5296238	5296271	19	+	.	.
chromosome_2	5306416	5306425	35	+	.	.
chromosome_2	5313312	5313390	307	-	.	.
chromosome_2	5368095	5368105	11	+	.	.
chromosome_2	5412324	5412389	100	-	.	.
chromosome_2	5412417	5412450	31	-	.	.
chromosome_2	5412483	5412534	42	-	.	.
chromosome_2	5432416	5432445	11	-	.	.
chromosome_2	5432499	5432506	15	-	.	.
chromosome_2	5455524	5455529	16	-	.	.
chromosome_2	5467892	5467910	119	+	.	.
chromosome_2	5467987	5468010	10	+	.	.
chromosome_2	5499627	5499666	25	-	.	.
chromosome_2	5595016	5595017	12	-	.	.
chromosome_2	5723981	5723991	15	+	.	.
chromosome_2	5723985	5724003	73	-	.	.
chromosome_2	5845417	5845424	22	-	.	.
chromosome_2	5852562	5852570	10	-	.	.
chromosome_2	5855906	5855911	11	-	.	.
chromosome_2	5857524	5857543	73	-	.	.
chromosome_2	5865161	5865165	10	+	.	.
chromosome_2	5865882	5865931	228	-	.	.
chromosome_2	5874165	5874200	10	+	.	.
chromosome_2	5979535	5979543	10	+	.	.
chromosome_2	5979752	5979911	39	-	.	.
chromosome_2	5998480	5998489	52	+	.	.
chromosome_2	6004363	6004418	10	+	.	.
chromosome_2	6011139	6011146	12	+	.	.
chromosome_2	6017367	6017371	11	-	.	.
chromosome_2	6053106	6053123	10	+	.	.
chromosome_2	6053264	6053302	129	-	.	.
chromosome_2	6053345	6053354	81	-	.	.
chromosome_2	6077402	6077474	50	-	.	.
chromosome_2	6083294	6083299	17	-	.	.
chromosome_2	6114824	6114835	48	-	.	.
chromosome_2	6164082	6164092	35	+	.	.
chromosome_2	6164110	6164116	31	-	.	.
chromosome_2	6210770	6210774	12	-	.	.
chromosome_2	6255865	6255909	13	+	.	.
chromosome_2	6305906	6305916	25	+	.	.
chromosome_2	6327276	6327281	14	+	.	.
chromosome_2	6351195	6351220	21	-	.	.
chromosome_2	6357399	6357403	10	+	.	.
chromosome_2	6430878	6430894	30	-	.	.
chromosome_2	6447473	6447498	16	+	.	.
chromosome_2	6530599	6530609	11	-	.	.
chromosome_2	6626891	6626900	16	-	.	.
chromosome_2	6742738	6742743	26	-	.	.
chromosome_2	6845256	6845286	13	-	.	.
chromosome_2	6920469	6920474	33	-	.	.
chromosome_2	6956526	6956530	15	-	.	.
chromosome_2	7015606	7015620	100	-	.	.
chromosome_2	7015730	7015741	101	-	.	.
chromosome_2	7037150	7037161	29	-	.	.
chromosome_2	7094100	7094118	30	-	.	.
chromosome_2	7238663	7238895	757	-	.	.
chromosome_2	7270553	7270561	12	+	.	.
chromosome_2	7324127	7324168	40	+	.	.
chromosome_2	7342911	7342937	47	-	.	.
chromosome_2	7343040	7343084	10	-	.	.
chromosome_2	7387616	7387631	10	+	.	.
chromosome_2	7443627	7443633	26	-	.	.
chromosome_2	7502103	7502129	11	-	.	.
chromosome_2	7517728	7517732	18	+	.	.
chromosome_2	7532222	7532249	11	-	.	.
chromosome_2	7629947	7629987	11	+	.	.
chromosome_2	7630120	7630132	26	-	.	.
chromosome_2	7642401	7642408	18	+	.	.
chromosome_2	7710177	7710191	41	-	.	.
chromosome_2	7902542	7902579	37	+	.	.
chromosome_2	7917371	7917384	16	+	.	.
chromosome_2	7917558	7917578	15	+	.	.
chromosome_2	7955683	7955696	267	-	.	.
chromosome_2	7972830	7972858	308	-	.	.
chromosome_2	8207585	8207612	15	-	.	.
chromosome_2	8246727	8246742	15	+	.	.
chromosome_2	8266400	8266418	45	-	.	.
chromosome_2	8275638	8275646	10	+	.	.
chromosome_2	8276339	8276344	15	+	.	.
chromosome_2	8317910	8317916	12	-	.	.
chromosome_2	8318138	8318212	485	-	.	.
chromosome_2	8457013	8457060	11	-	.	.
chromosome_2	8535963	8535973	20	-	.	.
chromosome_2	8550397	8550399	11	+	.	.
chromosome_2	8598556	8598559	12	+	.	.
chromosome_2	8599058	8599073	132	-	.	.
chromosome_2	8616312	8616332	22	-	.	.
chromosome_2	8650483	8650496	43	+	.	.
chromosome_2	8754235	8754238	19	-	.	.
chromosome_2	8766849	8766861	15	+	.	.
chromosome_2	8773065	8773070	25	-	.	.
chromosome_2	8776336	8776349	20	+	.	.
chromosome_2	8803221	8803225	13	+	.	.
chromosome_2	8803592	8803602	14	+	.	.
chromosome_2	8822315	8822426	164	+	.	.
chromosome_2	8863837	8863847	106	+	.	.
chromosome_2	8864208	8864219	17	+	.	.
chromosome_2	8866439	8866444	16	-	.	.
chromosome_2	8868028	8868157	170	+	.	.
chromosome_2	8887676	8887682	21	+	.	.
chromosome_2	8930646	8930656	65	-	.	.
chromosome_2	8941843	8941868	10	+	.	.
chromosome_2	8948656	8948732	145	+	.	.
chromosome_2	8954630	8954637	32	-	.	.
chromosome_2	8956616	8956620	36	-	.	.
chromosome_2	8956887	8956994	155	-	.	.
chromosome_2	8989824	8989846	32	+	.	.
chromosome_2	9005544	9005549	14	-	.	.
chromosome_2	9040015	9040022	57	-	.	.
chromosome_2	9118724	9118755	27	+	.	.
chromosome_2	9216624	9216684	18	+	.	.
chromosome_3	4894	4914	32	+	.	.
chromosome_3	34646	34671	10	-	.	.
chromosome_3	37214	37221	54	+	.	.
chromosome_3	59024	59033	13	-	.	.
chromosome_3	73633	73741	332	+	.	.
chromosome_3	89486	89524	27	+	.	.
chromosome_3	103470	103503	13	-	.	.
chromosome_3	213759	213765	14	-	.	.
chromosome_3	443518	443519	90	-	.	.
chromosome_3	590879	590915	16	+	.	.
chromosome_3	758645	758752	50	+	.	.
chromosome_3	759004	759013	35	+	.	.
chromosome_3	799162	799170	131	+	.	.
chromosome_3	935589	935597	11	-	.	.
chromosome_3	981520	981527	19	-	.	.
chromosome_3	1100645	1100651	12	+	.	.
chromosome_3	1142964	1142971	26	-	.	.
chromosome_3	1153398	1153406	24	-	.	.
chromosome_3	1259631	1259669	19	-	.	.
chromosome_3	1303294	1303314	31	-	.	.
chromosome_3	1326214	1326228	74	-	.	.
chromosome_3	1425469	1425478	71	-	.	.
chromosome_3	1425511	1425567	57	-	.	.
chromosome_3	1468506	1468525	12	+	.	.
chromosome_3	1494343	1494352	82	-	.	.
chromosome_3	1556835	1556839	11	-	.	.
chromosome_3	1634678	1634691	223	+	.	.
chromosome_3	1706407	1706410	10	-	.	.
chromosome_3	1753493	1753516	23	+	.	.
chromosome_3	1778266	1778267	14	+	.	.
chromosome_3	1833590	1833643	19	-	.	.
chromosome_3	1841053	1841073	11	+	.	.
chromosome_3	1870031	1870035	57	-	.	.
chromosome_3	1932702	1932714	44	-	.	.
chromosome_3	1953594	1953600	11	+	.	.
chromosome_3	2049177	2049216	28	-	.	.
chromosome_3	2056989	2056996	82	-	.	.
chromosome_3	2110535	2110551	25	-	.	.
chromosome_3	2119368	2119381	148	+	.	.
chromosome_3	2217947	2218139	276	+	.	.
chromosome_3	2218208	2218215	13	+	.	.
chromosome_3	2219624	2219629	15	+	.	.
chromosome_3	2276233	2276262	15	-	.	.
chromosome_3	2284602	2284633	43	+	.	.
chromosome_3	2384036	2384056	50	+	.	.
chromosome_3	2392618	2392656	21	+	.	.
chromosome_3	2392678	2392685	29	-	.	.
chromosome_3	2403558	2403606	55	-	.	.
chromosome_3	2403773	2403820	15	-	.	.
chromosome_3	2410502	2410513	86	-	.	.
chromosome_3	2468161	2468187	19	-	.	.
chromosome_3	2556653	2556677	24	-	.	.
chromosome_3	2611028	2611034	52	-	.	.
chromosome_3	2671807	2671811	34	-	.	.
chromosome_3	2763374	2763404	16	+	.	.
chromosome_3	2783237	2783247	22	+	.	.
chromosome_3	2844288	2844300	15	-	.	.
chromosome_3	2893174	2893188	18	-	.	.
chromosome_3	2916031	2916047	51	+	.	.
chromosome_3	2950605	2950647	10	-	.	.
chromosome_3	3034289	3034296	10	+	.	.
chromosome_3	3035856	3035864	142	-	.	.
chromosome_3	3085900	3085916	80	-	.	.
chromosome_3	3144810	3144855	15	+	.	.
chromosome_3	3146602	3146606	11	+	.	.
chromosome_3	3154253	3154333	117	+	.	.
chromosome_3	3212602	3212636	107	-	.	.
chromosome_3	3352677	3352687	34	-	.	.
chromosome_3	3419216	3419224	24	+	.	.
chromosome_3	3422726	3422747	39	+	.	.
chromosome_3	3488133	3488158	20	-	.	.
chromosome_3	3493564	3493579	64	-	.	.
chromosome_3	3496300	3496323	78	-	.	.
chromosome_3	3497855	3497874	16	-	.	.
chromosome_3	3502997	3503002	16	+	.	.
chromosome_3	3524725	3524740	164	+	.	.
chromosome_3	3550937	3550997	21	+	.	.
chromosome_3	3636944	3637035	58	+	.	.
chromosome_3	3705862	3705876	47	+	.	.
chromosome_3	3706079	3706087	55	+	.	.
chromosome_3	3717001	3717005	25	+	.	.
chromosome_3	3741936	3742001	192	-	.	.
chromosome_3	3777500	3777526	81	-	.	.
chromosome_3	3814899	3814956	60	+	.	.
chromosome_3	3843502	3843537	45	-	.	.
chromosome_3	3848184	3848280	156	+	.	.
chromosome_3	3895246	3895271	14	-	.	.
chromosome_3	3990967	3990972	32	+	.	.
chromosome_3	4015383	4015386	15	-	.	.
chromosome_3	4058670	4058720	260	+	.	.
chromosome_3	4137773	4137778	13	-	.	.
chromosome_3	4177985	4177997	15	-	.	.
chromosome_3	4193342	4193351	10	-	.	.
chromosome_3	4388026	4388036	16	-	.	.
chromosome_3	4545093	4545108	12	+	.	.
chromosome_3	4556429	4556435	37	-	.	.
chromosome_3	4585680	4585686	16	-	.	.
chromosome_3	4731672	4731690	43	+	.	.
chromosome_3	4771029	4771041	25	+	.	.
chromosome_3	4777028	4777039	18	+	.	.
chromosome_3	4777585	4777620	12	+	.	.
chromosome_3	4780754	4780762	29	-	.	.
chromosome_3	4850842	4850847	10	-	.	.
chromosome_3	4855180	4855217	41	-	.	.
chromosome_3	4920488	4920558	43	+	.	.
chromosome_3	4936854	4936863	40	-	.	.
chromosome_3	4991111	4991119	31	-	.	.
chromosome_3	5022249	5022288	27	-	.	.
chromosome_3	5022391	5022413	12	-	.	.
chromosome_3	5031977	5032022	570	-	.	.
chromosome_3	5093416	5093422	21	-	.	.
chromosome_3	5125599	5125620	10	-	.	.
chromosome_3	5125830	5125859	10	-	.	.
chromosome_3	5152074	5152077	12	+	.	.
chromosome_3	5155622	5155642	17	+	.	.
chromosome_3	5207454	5207458	12	-	.	.
chromosome_3	5222531	5222546	13	-	.	.
chromosome_3	5222627	5222647	17	-	.	.
chromosome_3	5222782	5222831	127	-	.	.
chromosome_3	5238051	5238104	60	+	.	.
chromosome_3	5286378	5286385	93	-	.	.
chromosome_3	5292708	5292743	48	+	.	.
chromosome_3	5333527	5333530	13	-	.	.
chromosome_3	5387972	5387976	71	-	.	.
chromosome_3	5396438	5396477	54	+	.	.
chromosome_3	5422539	5422543	18	-	.	.
chromosome_3	5501414	5501423	15	-	.	.
chromosome_3	5547523	5547534	16	+	.	.
chromosome_3	5582721	5582726	14	-	.	.
chromosome_3	5592671	5592682	20	-	.	.
chromosome_3	5598427	5598432	14	-	.	.
chromosome_3	5632908	5632934	128	-	.	.
chromosome_3	5636281	5636304	10	+	.	.
chromosome_3	5705411	5705418	178	-	.	.
chromosome_3	5737910	5737918	167	+	.	.
chromosome_3	5763804	5763908	65	+	.	.
chromosome_3	5800938	5800947	46	+	.	.
chromosome_3	5892192	5892212	15	+	.	.
chromosome_3	5894075	5894098	13	-	.	.
chromosome_3	6023634	6023665	13	-	.	.
chromosome_3	6050774	6050786	12	+	.	.
chromosome_3	6118329	6118349	20	+	.	.
chromosome_3	6291230	6291240	16	-	.	.
chromosome_3	6351695	6351762	65	+	.	.
chromosome_3	6363916	6363952	22	+	.	.
chromosome_3	6399689	6399709	72	+	.	.
chromosome_3	6411061	6411078	11	+	.	.
chromosome_3	6417526	6417534	13	+	.	.
chromosome_3	6458645	6458652	15	+	.	.
chromosome_3	6466802	6466844	12	+	.	.
chromosome_3	6512182	6512188	11	+	.	.
chromosome_3	6568896	6568901	20	+	.	.
chromosome_3	6619798	6619807	31	+	.	.
chromosome_3	6779550	6779564	39	+	.	.
chromosome_3	6781396	6781417	38	+	.	.
chromosome_3	6781531	6781539	38	+	.	.
chromosome_3	6814413	6814421	34	+	.	.
chromosome_3	6860197	6860206	36	-	.	.
chromosome_3	7149470	7149475	18	-	.	.
chromosome_3	7188358	7188365	18	-	.	.
chromosome_3	7210096	7210114	16	-	.	.
chromosome_3	7284400	7284412	13	+	.	.
chromosome_3	7319105	7319165	13	-	.	.
chromosome_3	7353185	7353196	117	+	.	.
chromosome_3	7563317	7563324	45	-	.	.
chromosome_3	7592579	7592596	328	-	.	.
chromosome_3	7643486	7643580	28	+	.	.
chromosome_3	7665234	7665242	25	+	.	.
chromosome_3	7678812	7678836	11	+	.	.
chromosome_3	7724986	7725023	13	+	.	.
chromosome_3	7736607	7736610	11	-	.	.
chromosome_3	7858331	7858335	27	-	.	.
chromosome_3	7866739	7866760	19	-	.	.
chromosome_3	7972314	7972399	21	+	.	.
chromosome_3	7972434	7972549	113	+	.	.
chromosome_3	8033683	8033692	32	+	.	.
chromosome_3	8062491	8062494	11	+	.	.
chromosome_3	8062531	8062535	19	+	.	.
chromosome_3	8067726	8067735	148	-	.	.
chromosome_3	8086223	8086228	28	+	.	.
chromosome_3	8093840	8093880	14	+	.	.
chromosome_3	8134393	8134422	100	+	.	.
chromosome_3	8200224	8200284	36	-	.	.
chromosome_3	8220150	8220191	12	-	.	.
chromosome_3	8229999	8230015	62	-	.	.
chromosome_3	8253219	8253251	39	+	.	.
chromosome_3	8253318	8253374	26	+	.	.
chromosome_3	8406366	8406371	30	+	.	.
chromosome_3	8431656	8431659	12	-	.	.
chromosome_3	8480461	8480468	11	+	.	.
chromosome_3	8564293	8564345	46	-	.	.
chromosome_3	8581753	8581771	12	-	.	.
chromosome_3	8581808	8581819	21	-	.	.
chromosome_3	8693309	8693355	25	-	.	.
chromosome_3	8828395	8828397	10	+	.	.
chromosome_3	8937475	8937479	28	+	.	.
chromosome_3	9005804	9005820	34	+	.	.
chromosome_3	9005881	9005900	58	+	.	.
chromosome_3	9006171	9006187	19	+	.	.
chromosome_3	9006260	9006275	22	+	.	.
chromosome_3	9099229	9099233	15	+	.	.
chromosome_3	9099661	9099680	17	+	.	.
chromosome_3	9120502	9120512	23	-	.	.
chromosome_4	24432	24452	171	-	.	.
chromosome_4	54310	54323	10	-	.	.
chromosome_4	137751	137803	312	+	.	.
chromosome_4	167984	167985	73	+	.	.
chromosome_4	227220	227329	25	-	.	.
chromosome_4	317118	317123	31	+	.	.
chromosome_4	340684	340689	32	+	.	.
chromosome_4	359499	359507	17	-	.	.
chromosome_4	469864	469866	10	+	.	.
chromosome_4	496083	496089	12	+	.	.
chromosome_4	525529	525538	14	+	.	.
chromosome_4	672105	672138	35	+	.	.
chromosome_4	672202	672213	15	+	.	.
chromosome_4	797202	797224	12	+	.	.
chromosome_4	886395	886403	19	-	.	.
chromosome_4	901909	901922	20	-	.	.
chromosome_4	908435	908439	57	+	.	.
chromosome_4	909741	909746	68	+	.	.
chromosome_4	921790	921816	214	-	.	.
chromosome_4	922892	922898	68	+	.	.
chromosome_4	945390	945404	16	-	.	.
chromosome_4	962142	962163	10	+	.	.
chromosome_4	969167	969201	33	-	.	.
chromosome_4	969188	969194	12	+	.	.
chromosome_4	973841	973877	12	-	.	.
chromosome_4	1048395	1048408	125	+	.	.
chromosome_4	1060964	1060967	86	-	.	.
chromosome_4	1078343	1078355	26	-	.	.
chromosome_4	1079029	1079040	31	+	.	.
chromosome_4	1079243	1079258	31	+	.	.
chromosome_4	1140609	1140697	292	-	.	.
chromosome_4	1141388	1141473	39	-	.	.
chromosome_4	1141500	1141612	836	-	.	.
chromosome_4	1142530	1142532	18	-	.	.
chromosome_4	1256370	1256415	13	+	.	.
chromosome_4	1286167	1286191	10	+	.	.
chromosome_4	1291534	1291539	14	-	.	.
chromosome_4	1455063	1455073	120	-	.	.
chromosome_4	1455120	1455138	16	-	.	.
chromosome_4	1520154	1520161	29	+	.	.
chromosome_4	1554686	1554693	21	+	.	.
chromosome_4	1660160	1660177	276	-	.	.
chromosome_4	1661499	1661524	74	-	.	.
chromosome_4	1661660	1661714	13	-	.	.
chromosome_4	1661754	1661778	10	-	.	.
chromosome_4	1661838	1661854	236	-	.	.
chromosome_4	1681402	1681409	68	-	.	.
chromosome_4	1818580	1818618	69	+	.	.
chromosome_4	1822473	1822478	16	+	.	.
chromosome_4	1840449	1840510	13	+	.	.
chromosome_4	1840618	1840623	13	-	.	.
chromosome_4	1941445	1941488	66	+	.	.
chromosome_4	2011658	2011663	18	+	.	.
chromosome_4	2032415	2032515	50	-	.	.
chromosome_4	2086126	2086136	15	+	.	.
chromosome_4	2086168	2086174	12	+	.	.
chromosome_4	2135342	2135361	31	+	.	.
chromosome_4	2222006	2222010	13	+	.	.
chromosome_4	2222455	2222465	15	+	.	.
chromosome_4	2367572	2367628	14	+	.	.
chromosome_4	2406267	2406279	89	+	.	.
chromosome_4	2451132	2451137	12	+	.	.
chromosome_4	2512876	2512892	10	-	.	.
chromosome_4	2550822	2550833	86	+	.	.
chromosome_4	2550883	2550901	129	-	.	.
chromosome_4	2587119	2587175	12	-	.	.
chromosome_4	2630061	2630069	17	-	.	.
chromosome_4	2735218	2735305	24	+	.	.
chromosome_4	2753824	2753829	15	-	.	.
chromosome_4	2836048	2836062	13	-	.	.
chromosome_4	2840156	2840164	23	+	.	.
chromosome_4	2923650	2923659	78	+	.	.
chromosome_4	2923710	2923730	106	-	.	.
chromosome_4	2939777	2939807	24	+	.	.
chromosome_4	2943124	2943132	12	-	.	.
chromosome_4	2971500	2971600	68	+	.	.
chromosome_4	2974766	2974793	18	+	.	.
chromosome_4	2974825	2974855	12	+	.	.
chromosome_4	3001787	3001807	22	+	.	.
chromosome_4	3038303	3038310	10	-	.	.
chromosome_4	3085982	3085991	11	-	.	.
chromosome_4	3197213	3197234	12	-	.	.
chromosome_4	3206671	3206676	10	+	.	.
chromosome_4	3212588	3212620	19	-	.	.
chromosome_4	3296052	3296152	24	-	.	.
chromosome_4	3328932	3328941	25	-	.	.
chromosome_4	3455591	3455640	13	-	.	.
chromosome_4	3526804	3526825	86	+	.	.
chromosome_4	3682875	3682922	42	+	.	.
chromosome_4	3699186	3699201	13	-	.	.
chromosome_4	3726970	3726997	14	-	.	.
chromosome_4	3732963	3732993	10	-	.	.
chromosome_4	3768330	3768335	14	+	.	.
chromosome_4	3872838	3872960	78	-	.	.
chromosome_4	3873205	3873208	27	-	.	.
chromosome_4	3875820	3875843	78	-	.	.
chromosome_4	3980547	3980648	24629	-	.	.
chromosome_4	3981255	3981273	30	-	.	.
chromosome_4	3981516	3981604	49	-	.	.
chromosome_4	3981694	3981832	24699	-	.	.
chromosome_4	4077686	4077700	19	-	.	.
chromosome_5	36201	36252	17	+	.	.
chromosome_5	41341	41350	11	+	.	.
chromosome_5	145348	145437	152	+	.	.
chromosome_5	147205	147218	10	-	.	.
chromosome_5	151419	151434	12	-	.	.
chromosome_5	154151	154238	157	+	.	.
chromosome_5	159334	159347	17	-	.	.
chromosome_5	184965	185014	59	-	.	.
chromosome_5	219526	219569	48	+	.	.
chromosome_5	366060	366066	32	-	.	.
chromosome_5	368196	368219	106	+	.	.
chromosome_5	374555	374589	12	-	.	.
chromosome_5	391567	391589	23	-	.	.
chromosome_5	412729	412769	10	+	.	.
chromosome_5	565856	565863	11	-	.	.
chromosome_5	618619	618661	64	-	.	.
chromosome_5	688892	688926	12	+	.	.
chromosome_5	827142	827150	12	-	.	.
chromosome_5	827284	827292	89	-	.	.
chromosome_5	837961	837974	10	-	.	.
chromosome_5	838007	838013	10	-	.	.
chromosome_5	883000	883010	18	+	.	.
chromosome_5	883294	883357	53	+	.	.
chromosome_5	1032086	1032118	23	+	.	.
chromosome_5	1032164	1032182	14	+	.	.
chromosome_5	1146308	1146335	15	-	.	.
chromosome_5	1378499	1378538	12	-	.	.
chromosome_5	1435862	1435872	17	-	.	.
chromosome_5	1553349	1553428	79	-	.	.
chromosome_5	1564489	1564513	10	-	.	.
chromosome_5	1705186	1705239	17	+	.	.
chromosome_5	1706006	1706022	19	+	.	.
[truncated: 20,411 more rows]
