# Supplementary material for: Experimental Genome-Wide Determination of RNA Polyadenylation in Chlamydomonas reinhardtii
Source: PLoS One. 2016 Jan 5;11(1):e0146107. doi: 10.1371/journal.pone.0146107 (PMC4701671; doi:10.1371/journal.pone.0146107)
Supplement: S6 File — (XLSX) [file pone.0146107.s012.xlsx]

## Sheet: 5UTR_joinedrev.fa._normal.cnt_k
motif	1	2	3	4	5	6	7	8	9	10	11	12	13	14	15	16	17	18	19	20	21	22	23	24	25	26	27	28	29	30	31	32	33	34	35	36	37	38	39	40	41	42	43	44	45	46	47	48	49
TGCGC	1	2	1	2	1	3	0	2	0	0	1	0	1	1	0	0	1	1	0	0	0	0	0	0	1	0	1	0	1	0	1	2	0	1	1	1	0	1	2	1	2	2	1	0	1	2	0	3	5
GCAGC	0	0	0	0	0	0	0	0	0	1	1	0	2	2	3	1	1	1	1	1	0	1	0	1	1	0	0	0	0	0	1	0	0	0	0	0	0	1	0	0	1	0	0	2	0	0	2	2	1
CTCGC	0	0	0	0	1	0	0	0	0	1	1	2	3	3	3	0	1	0	1	0	1	0	0	0	0	0	0	0	0	2	1	0	2	0	2	0	0	0	0	0	0	1	1	0	0	1	0	1	1
GCGCT	1	3	3	1	3	3	3	1	1	1	1	2	1	0	0	0	1	0	0	0	1	1	1	0	0	1	0	0	0	1	0	1	4	1	1	2	1	0	3	3	3	2	2	1	0	0	2	1	1
CAACA	0	0	0	1	0	0	0	0	0	0	1	0	0	0	0	1	0	0	2	0	2	0	0	0	0	0	0	0	0	2	0	3	1	1	1	2	1	2	1	0	0	0	0	0	0	0	0	1	0
AGCAG	0	0	1	0	0	0	0	0	2	1	1	3	3	2	1	1	1	1	0	0	1	0	0	0	0	0	1	1	0	0	0	1	1	0	0	0	6	3	2	3	0	0	3	0	0	2	0	0	1
GTTGC	1	0	0	0	0	1	0	0	2	0	0	1	1	1	2	1	1	0	0	0	2	0	1	0	1	1	0	2	1	1	1	1	1	2	2	0	0	2	2	0	1	0	1	0	1	1	1	2	1
TTGCA	1	0	1	1	0	2	0	0	2	2	3	3	4	3	3	3	2	1	1	1	0	0	0	0	0	1	1	0	2	1	0	0	0	0	0	0	0	0	0	0	0	2	1	1	2	3	2	2	1
CGCTC	0	0	1	1	0	0	0	0	0	0	0	0	1	0	0	0	0	0	1	0	0	0	0	2	1	0	0	0	0	0	0	0	1	1	0	0	0	0	0	1	2	2	1	1	0	0	0	2	0
TGTAA	0	0	0	0	0	0	0	0	0	0	0	0	0	0	0	0	1	0	0	0	0	0	0	0	0	0	0	0	0	1	1	0	0	0	1	0	0	0	0	0	0	0	0	0	0	0	0	0	0
AGAGC	2	0	0	0	0	0	2	1	0	0	1	0	0	0	0	0	0	0	0	0	0	0	0	0	1	3	2	1	0	1	0	1	0	0	0	0	0	0	0	0	1	0	1	0	2	2	2	2	2
TGCAA	1	2	0	3	3	3	3	3	2	2	0	1	2	2	2	2	0	0	1	0	1	0	0	0	0	0	0	0	0	0	0	0	0	0	0	0	0	0	0	0	0	0	0	1	2	1	2	2	2
CAGCA	0	0	0	0	0	0	1	1	1	0	4	4	4	2	1	1	0	0	0	0	0	0	1	0	0	0	0	0	1	0	0	1	0	0	0	6	3	3	3	0	0	2	0	0	2	0	0	1	1
GCCAA	0	2	1	0	0	1	0	0	0	1	0	0	0	0	1	0	0	0	0	0	0	1	0	0	0	0	0	2	0	1	0	0	0	0	0	0	0	0	1	0	0	0	0	0	0	1	0	0	0
CCATG	3	3	3	3	3	2	2	0	1	3	4	2	2	1	3	0	0	1	3	2	0	2	2	1	4	5	4	6	4	3	4	0	1	1	2	3	2	1	2	1	0	1	0	0	0	2	0	0	0
GCTCG	0	0	0	1	0	0	0	0	0	1	0	0	0	0	0	0	1	1	1	2	2	0	0	1	4	2	1	1	2	0	0	2	0	2	1	0	0	1	0	2	0	1	0	0	0	0	1	1	2
GCCGC	0	1	1	1	0	1	1	1	0	0	0	1	0	0	0	0	0	0	0	0	0	1	1	0	0	0	0	0	0	0	0	0	0	0	0	1	0	1	1	0	0	0	0	0	0	0	1	2	1
GCTGC	1	1	2	0	1	2	1	1	0	2	0	1	1	1	1	0	0	1	1	2	1	1	1	4	1	2	0	0	1	1	1	0	0	0	0	0	0	0	0	0	1	0	0	0	0	0	1	1	0
TTGCG	1	0	0	0	0	1	1	1	1	2	0	0	1	0	0	1	1	0	1	0	0	1	0	0	0	0	0	0	1	1	1	1	2	1	0	0	1	2	2	1	2	0	0	0	2	0	1	2	3
GCGCA	0	1	0	0	0	0	0	1	1	1	1	0	0	0	0	0	0	0	0	0	0	1	0	1	1	0	0	0	0	0	0	0	1	0	2	0	0	0	0	1	0	0	0	0	0	1	1	0	0
CATGC	1	5	5	5	4	3	3	2	2	1	2	2	2	2	0	1	0	0	0	1	1	1	1	1	1	3	5	3	5	4	2	4	2	2	1	2	4	3	0	0	0	0	0	0	0	0	2	0	1
GGCGC	2	0	0	1	3	1	3	1	2	2	2	1	0	0	0	0	0	1	0	1	2	1	1	2	2	1	0	0	0	0	0	3	2	4	2	1	0	2	2	2	2	1	1	0	0	0	0	0	0
GGACC	0	0	2	2	0	0	2	1	4	4	3	3	3	3	2	0	1	1	3	2	4	1	1	1	1	0	0	0	1	1	0	0	0	0	0	0	0	0	0	0	0	0	1	0	1	1	1	1	2
GGCCA	1	0	1	0	0	0	0	0	0	0	0	1	1	2	0	0	0	0	1	3	1	0	0	0	0	1	1	2	2	1	1	0	0	0	1	0	0	0	0	0	0	0	0	0	0	0	0	0	0
ATTGC	0	0	0	1	3	0	0	2	2	2	2	3	3	3	3	1	1	1	0	0	0	0	0	0	0	0	0	0	0	0	0	0	0	0	0	1	1	1	0	1	0	0	1	2	0	0	2	2	4
CGCGC	1	1	2	1	1	0	1	0	0	0	0	1	1	2	2	3	3	3	4	2	4	1	3	0	2	1	1	0	0	0	0	1	0	0	0	0	0	1	0	1	1	1	1	1	1	0	1	0	0
CAGCG	0	0	0	0	0	0	0	0	0	0	1	0	1	1	1	2	2	1	2	1	1	2	0	2	0	0	0	0	0	0	0	1	0	0	0	1	1	0	0	0	0	0	0	0	0	0	0	1	1
GAGCC	1	0	0	0	0	0	0	0	0	0	0	2	1	0	0	0	0	0	1	1	1	1	0	0	1	0	0	1	0	1	2	0	1	0	0	1	0	0	0	0	1	0	0	0	0	0	5	3	2
TGCAG	0	0	0	0	0	1	2	0	0	2	3	3	3	4	3	4	3	1	1	0	1	1	1	1	0	0	0	0	0	1	0	0	0	0	0	0	0	0	0	0	0	0	1	0	0	0	1	1	2
CAGCC	0	0	0	0	0	0	0	0	0	0	0	0	0	0	0	0	0	0	0	0	0	0	0	0	0	0	0	1	0	0	1	1	0	0	2	0	0	0	1	0	0	0	0	1	0	1	0	0	0
GCGCG	1	1	1	1	1	2	1	1	1	0	0	0	1	1	3	2	3	5	5	4	3	5	1	3	1	2	3	1	0	0	0	0	0	0	1	1	0	0	1	1	0	1	0	0	0	0	0	0	1
AGCCA	1	1	1	0	0	1	0	0	0	0	0	0	1	0	0	0	0	0	0	0	0	0	0	0	0	0	0	0	1	0	0	1	0	1	0	1	0	0	0	3	2	2	2	2	2	2	0	1	2
CCTGC	0	0	0	0	0	0	0	0	0	0	0	1	0	0	0	0	1	0	0	0	0	0	0	0	0	0	0	0	3	0	1	1	0	0	1	0	0	0	1	2	1	0	0	0	1	1	1	1	1
GCATG	2	1	1	1	0	1	0	1	1	0	1	0	1	0	0	0	0	0	3	1	1	1	1	1	0	0	3	0	0	0	2	1	1	0	1	0	1	0	0	0	0	0	0	2	0	1	1	1	0
GCCTC	0	0	0	0	1	1	1	0	0	1	1	0	1	1	0	1	1	0	0	0	1	0	1	1	0	0	0	0	0	1	0	1	0	0	1	1	1	0	1	1	0	0	0	0	0	0	0	1	0
CGGCG	1	1	0	0	0	2	0	3	2	1	1	0	0	0	0	0	0	0	0	1	1	0	0	1	1	0	0	0	0	0	0	0	1	0	0	1	1	1	1	1	1	1	5	3	2	1	1	0	1
ACCTG	0	0	0	0	2	2	0	0	0	0	3	3	2	2	2	3	2	0	1	0	2	2	2	1	0	0	2	0	2	0	1	1	1	0	1	1	1	0	1	0	0	0	0	0	0	0	0	1	1
CGCAT	1	2	1	0	0	0	0	0	0	1	0	0	0	1	0	0	0	1	0	0	0	0	1	0	0	0	0	0	0	0	0	0	0	1	0	1	0	0	3	1	1	3	3	2	2	2	2	2	2
GCAAG	0	0	1	0	3	3	3	3	3	2	2	1	2	3	3	2	2	0	0	1	0	0	0	0	0	0	0	0	0	0	0	0	0	0	0	0	0	0	0	0	0	1	0	0	0	2	2	0	1
ACCCG	0	1	1	1	1	1	0	1	0	0	0	0	0	1	1	3	3	4	3	3	2	3	2	1	1	2	2	2	0	0	0	0	0	0	0	2	2	1	1	1	0	0	0	1	1	0	1	1	1
CTTTG	0	2	0	1	0	0	0	0	0	0	0	0	0	0	0	0	0	0	0	0	0	1	0	1	0	2	2	2	1	1	1	3	1	1	2	2	2	2	2	2	2	3	0	0	0	0	0	0	0
ACGTG	1	1	1	1	0	0	0	0	0	1	1	0	0	1	1	4	2	1	3	2	3	3	3	3	3	3	0	1	2	1	0	0	0	0	1	0	0	0	0	0	0	1	0	1	0	2	1	0	0
CCAAC	0	0	1	1	0	0	0	0	0	0	1	0	0	0	0	0	0	0	0	0	0	0	0	0	0	0	0	1	0	1	1	1	1	0	0	1	1	0	0	0	0	0	0	0	0	0	1	0	0
AGCCG	2	2	1	0	1	1	0	1	0	0	0	0	0	0	1	0	1	1	0	0	1	0	0	0	0	0	0	0	0	0	0	1	1	0	0	2	1	0	0	0	0	1	0	0	1	0	0	5	3
TGCTG	1	0	0	0	0	0	0	0	0	0	0	0	0	2	0	0	0	0	2	1	1	0	1	0	1	0	0	1	1	1	0	0	0	1	2	0	0	0	0	1	0	0	0	0	0	0	0	0	1
GCTTG	1	1	1	0	0	0	0	0	0	0	0	0	0	0	1	1	2	0	1	0	0	1	1	0	0	0	0	1	0	0	0	0	0	0	1	2	2	1	1	0	1	1	2	2	1	2	2	0	1
CGCTG	0	0	2	0	2	3	2	2	3	3	2	1	3	1	0	0	0	1	0	1	0	1	2	1	1	1	0	0	0	0	0	2	1	1	3	0	2	1	0	1	0	0	0	0	0	0	0	3	1
GCGGC	2	0	0	1	1	0	2	2	1	2	1	1	0	0	0	0	0	0	0	0	0	0	0	2	0	1	1	0	1	0	0	1	0	0	2	0	2	0	0	2	2	1	0	2	0	1	0	0	0
TGTGC	2	2	0	0	0	0	1	0	0	2	0	0	0	0	0	0	1	1	1	1	6	4	3	2	0	0	0	0	0	0	0	0	2	0	1	1	1	1	0	0	0	0	0	0	0	1	1	2	1
CTGCT	1	0	0	1	0	1	2	0	0	0	1	0	2	1	1	1	0	0	1	0	0	0	0	0	1	1	1	0	0	1	1	1	1	1	0	1	0	0	0	0	1	2	0	0	0	0	0	2	0
[truncated: 148 more columns]

## Sheet: introns_joinedrev.fa._normal.cn
motif	1	2	3	4	5	6	7	8	9	10	11	12	13	14	15	16	17	18	19	20	21	22	23	24	25	26	27	28	29	30	31	32	33	34	35	36	37	38	39	40	41	42	43	44	45	46	47	48	49
GGGGG	6	1	1	2	1	0	1	3	1	0	3	1	1	1	3	2	1	1	0	2	3	1	1	3	1	1	0	0	2	3	3	2	1	1	1	2	2	2	1	2	4	3	4	4	5	4	3	3	2
GGAGG	1	0	2	2	2	0	1	3	2	3	3	3	4	4	3	2	3	2	3	2	2	2	0	0	2	1	3	2	1	3	3	3	1	5	7	3	2	3	3	0	1	2	0	0	2	0	0	1	1
GGCGG	3	2	1	1	2	1	2	6	3	5	2	0	3	1	1	0	3	3	1	0	0	2	0	0	0	1	1	2	1	3	0	1	2	5	4	1	1	1	1	0	0	3	2	4	1	2	2	0	3
GGGCG	1	0	2	1	1	0	2	2	2	3	1	2	0	1	0	0	3	6	0	1	4	2	2	0	0	1	2	1	2	0	2	4	2	2	1	2	1	1	2	1	1	2	2	0	0	1	0	2	1
GGTGG	1	3	2	5	4	3	0	4	4	4	5	4	4	5	3	1	4	2	0	0	1	2	0	0	2	3	0	1	1	0	1	2	3	1	0	1	0	2	1	0	1	1	1	0	0	3	0	1	1
GGGTG	2	1	7	2	5	0	5	0	2	3	1	2	3	3	1	6	6	1	1	0	2	1	3	2	3	3	1	3	1	2	2	1	1	3	1	3	6	4	2	2	3	1	1	1	0	0	1	1	1
TTTTT	0	1	0	0	0	0	0	0	0	0	0	0	0	0	0	0	0	0	0	0	0	0	0	0	0	0	1	0	0	0	0	0	0	0	0	0	0	0	0	0	0	0	0	0	0	0	0	0	0
GCGGG	4	2	2	0	1	0	1	0	1	2	2	1	1	1	0	3	0	2	2	0	1	0	3	0	0	1	0	1	1	0	1	0	1	4	7	4	1	1	1	1	0	0	0	1	3	1	0	4	0
GGGGC	0	2	1	2	2	1	0	0	3	0	1	0	0	0	0	1	0	0	0	1	4	2	1	0	1	0	1	2	2	2	3	2	2	1	0	1	1	3	1	5	1	2	1	0	0	0	0	2	2
GCTGC	0	0	3	2	2	5	3	2	1	1	2	2	2	3	3	5	3	3	4	4	0	2	3	2	2	1	1	0	0	0	7	0	0	1	1	1	0	0	1	1	0	2	4	1	2	3	2	0	1
GCAGC	2	0	0	0	0	0	0	0	0	0	0	2	0	0	2	3	0	1	2	1	1	2	0	3	0	0	2	1	0	2	0	0	0	0	2	4	2	2	3	4	5	2	3	1	1	4	1	2	1
GCTGG	1	0	3	2	1	3	2	1	0	2	2	0	2	0	1	1	0	2	1	1	1	0	0	1	1	6	3	4	0	0	1	0	1	4	1	2	2	2	3	1	2	3	3	1	2	2	3	5	3
GTGTG	0	0	1	3	3	2	2	2	3	1	5	2	1	2	1	1	1	1	1	1	1	2	1	3	0	2	0	3	1	3	2	3	4	4	3	1	2	4	1	0	0	1	0	1	0	1	1	1	1
GAGGG	2	0	0	1	3	3	0	0	2	1	1	2	2	2	3	2	0	1	1	1	0	0	1	2	1	2	2	2	1	1	2	3	1	2	3	2	0	2	2	1	1	0	2	1	0	2	1	2	1
CACAC	0	0	1	0	1	2	0	2	0	0	0	1	1	0	0	0	0	1	0	0	0	1	0	0	0	0	0	0	1	1	0	0	0	0	0	1	1	0	1	2	1	1	0	1	0	0	0	0	1
GTGGG	3	2	2	1	3	1	2	0	1	0	1	2	1	4	3	2	0	2	1	0	2	2	0	2	2	2	4	1	0	0	0	3	0	2	3	3	1	1	3	1	2	1	1	2	3	3	2	0	0
ACACA	0	0	0	0	0	0	1	0	0	0	0	0	0	0	0	0	0	0	0	0	1	0	0	0	0	0	0	0	1	1	0	0	0	1	0	1	2	1	1	1	3	0	1	1	1	0	0	0	0
AGGAG	1	1	2	1	0	0	1	0	0	1	2	1	3	0	3	2	3	1	2	0	1	0	0	2	1	1	1	0	2	0	1	1	2	3	0	1	2	0	0	1	2	2	1	2	0	0	1	0	0
TGGGG	0	2	2	0	0	1	1	1	0	1	0	0	0	0	1	0	1	1	2	1	0	1	1	0	1	1	2	4	4	3	3	2	3	1	1	1	3	0	3	2	1	2	0	0	0	1	2	1	1
AGGGG	1	2	1	1	1	1	2	0	0	2	1	1	1	3	3	1	2	0	1	2	0	0	2	1	1	1	1	2	2	0	0	0	1	0	1	2	2	0	2	1	1	3	0	1	0	0	1	2	2
AAAAA	0	0	1	0	1	0	0	0	0	0	0	0	0	0	0	0	0	0	0	0	0	0	0	0	0	0	0	0	1	0	0	0	0	0	0	0	1	1	0	0	1	0	0	0	0	1	0	0	0
GCAGG	1	3	2	1	2	0	2	0	1	1	0	0	1	0	0	0	0	3	1	0	2	2	0	2	2	0	3	1	1	2	0	1	0	1	1	1	0	0	1	1	0	1	0	2	1	2	1	2	1
GGGAG	0	2	1	1	1	0	1	2	1	0	0	2	3	2	1	0	0	1	0	2	1	2	0	1	2	1	2	0	0	3	3	1	0	1	1	0	1	3	1	1	2	1	0	2	1	0	0	0	2
GGCAG	1	1	1	0	0	2	0	0	0	0	1	1	0	1	0	0	2	1	2	2	3	1	2	1	1	0	0	0	1	0	0	1	1	2	1	2	2	4	2	2	2	2	2	1	3	2	3	2	1
GGCGC	1	0	0	0	0	0	0	0	3	0	4	0	0	1	1	1	0	1	4	0	0	1	1	1	1	0	1	2	1	0	2	2	4	1	2	1	2	0	2	2	2	0	1	0	2	1	2	0	0
GGGGT	1	4	2	1	0	0	0	0	2	1	0	2	0	0	2	3	2	4	1	0	0	1	2	1	2	1	1	1	1	1	1	2	1	2	1	1	2	0	0	0	0	1	1	0	0	0	2	0	1
GGCTG	0	2	1	2	2	1	2	1	0	1	0	1	1	0	1	0	1	1	1	1	0	0	2	2	0	0	0	0	1	3	0	0	1	1	0	0	0	0	0	1	2	3	0	1	0	0	0	0	0
TGTGT	1	0	0	1	2	1	1	2	0	1	0	0	1	1	1	1	1	1	1	0	2	0	2	0	2	0	2	0	3	1	1	2	3	3	0	1	0	0	0	0	1	0	1	0	1	1	1	1	2
CGGGG	1	1	1	0	0	0	0	2	0	2	1	0	0	1	0	0	2	0	0	4	2	2	1	1	1	0	1	1	1	1	0	0	0	0	1	2	0	0	1	1	0	0	1	1	0	1	0	1	3
CGCTG	0	1	2	2	5	4	1	0	2	2	1	2	1	3	1	1	1	1	1	0	2	1	2	2	7	3	1	0	1	2	0	1	1	0	2	1	1	0	1	0	1	2	0	1	1	2	2	1	2
GCGGC	1	1	0	2	0	1	1	0	4	0	1	2	1	1	3	2	0	1	2	1	0	2	0	0	0	0	1	0	1	1	3	5	4	2	0	1	1	2	1	3	2	0	2	0	4	0	2	1	1
GAGGA	1	1	0	0	0	1	0	0	2	1	2	2	0	3	2	1	2	3	0	5	2	1	3	2	0	0	0	2	1	0	0	1	2	1	1	3	1	0	1	1	1	1	2	1	0	0	0	0	1
GCGTG	1	1	1	0	4	2	1	1	2	0	0	1	0	1	0	1	3	0	1	0	0	2	2	1	1	0	0	2	1	1	1	0	0	1	0	3	1	0	1	1	2	1	3	2	1	2	0	1	3
TGCTG	0	2	1	0	2	0	1	1	1	1	1	2	1	2	3	0	0	0	1	0	0	0	0	1	0	1	2	0	0	3	0	0	7	2	2	1	1	2	1	2	2	2	1	1	3	1	2	1	1
GGGGA	1	1	2	0	0	1	1	1	0	0	1	2	1	1	0	1	0	1	1	0	2	1	0	1	1	2	1	1	2	3	0	0	0	1	0	0	2	2	0	0	1	0	2	1	1	1	1	1	2
GCGCG	1	1	0	0	0	0	0	0	0	0	1	3	1	3	1	0	0	0	1	5	0	0	0	0	0	0	0	0	1	0	0	2	0	1	1	0	0	1	0	0	1	0	2	3	0	2	2	0	0
GAAGG	0	0	0	3	1	2	0	0	1	3	1	0	0	2	1	1	1	0	0	0	0	1	1	2	5	1	1	0	2	1	0	0	1	0	0	1	1	1	0	2	1	0	0	0	0	1	0	1	3
TGGCG	1	0	1	2	1	1	3	4	1	1	0	0	0	1	1	0	1	0	0	0	0	0	1	1	1	0	1	0	2	2	0	0	0	0	0	1	0	1	1	0	2	1	3	2	4	1	1	1	2
CTGGG	2	2	2	0	2	1	2	2	1	0	0	1	0	0	1	2	2	1	3	2	1	1	0	0	1	0	0	1	2	0	0	1	0	0	1	0	0	1	0	1	1	0	1	0	0	1	0	1	1
AGGTG	0	1	1	1	2	0	2	2	2	3	4	2	3	2	2	4	2	1	1	1	2	1	2	1	0	1	1	0	1	0	0	1	1	1	1	3	4	0	1	0	0	0	1	0	2	0	0	0	0
AGGGA	0	0	0	1	0	1	1	1	0	0	1	2	1	0	0	1	1	1	0	0	0	0	0	1	0	2	1	1	2	1	1	0	1	0	0	1	2	2	1	1	1	0	0	1	0	0	0	0	0
TGCGC	1	0	1	0	0	0	0	1	2	1	0	0	1	1	1	0	0	0	3	2	1	1	0	0	2	0	1	2	0	2	0	0	2	0	0	2	2	2	3	2	3	2	0	1	1	1	1	1	3
TGGTG	2	3	1	3	2	2	1	3	1	2	1	1	2	1	1	1	0	0	0	1	0	0	0	1	1	1	1	6	3	1	1	0	0	1	1	1	1	1	0	1	2	0	1	1	2	0	0	0	1
GGTGC	0	1	1	1	1	2	0	2	1	0	3	2	1	2	0	1	2	1	1	0	0	0	1	2	3	1	3	2	6	4	1	0	0	1	1	1	1	3	0	1	1	0	0	1	1	0	0	0	0
GGCGT	1	3	2	4	2	2	1	1	1	1	1	0	0	0	0	0	0	1	1	0	2	3	1	1	0	0	1	1	0	2	0	0	0	0	2	0	0	1	2	1	1	4	2	1	1	0	2	1	1
AAGGG	0	1	0	1	2	1	1	0	0	1	2	1	1	0	1	1	1	0	0	0	0	0	0	0	1	1	2	1	0	0	0	0	0	0	0	0	1	1	1	0	2	0	0	0	0	0	1	0	1
CAGCA	0	1	0	0	0	0	1	0	1	0	0	1	2	0	1	2	1	1	1	0	0	1	2	0	3	0	0	2	0	0	1	0	2	1	0	1	2	2	1	3	4	2	0	2	1	1	3	1	1
CGGCG	3	2	2	1	1	1	2	1	3	4	1	2	2	0	0	2	2	0	0	3	1	0	0	0	0	1	2	2	0	1	2	2	5	6	1	1	1	1	1	1	3	2	0	1	0	4	0	2	3
CAAGG	1	0	1	0	1	1	2	2	3	2	0	2	0	1	2	2	1	1	0	1	2	1	2	1	0	1	2	0	0	0	0	1	1	0	0	1	0	2	0	1	0	0	0	0	1	0	1	1	1
GTGCG	0	0	1	0	0	0	1	0	0	0	1	2	0	0	1	0	1	3	2	1	0	0	0	1	2	1	0	1	2	5	5	1	0	1	1	0	2	0	2	0	0	0	1	0	0	0	0	0	0
[truncated: 148 more columns]

## Sheet: CDS_joinedrev.fa._normal.cnt_k5
motif	1	2	3	4	5	6	7	8	9	10	11	12	13	14	15	16	17	18	19	20	21	22	23	24	25	26	27	28	29	30	31	32	33	34	35	36	37	38	39	40	41	42	43	44	45	46	47	48	49
AGAAG	6	8	11	5	4	6	4	2	5	7	8	7	7	6	12	7	8	12	9	10	17	17	9	16	10	6	13	16	6	11	9	8	13	15	10	12	15	9	16	9	9	17	16	12	14	11	5	13	9
AGGAG	6	7	10	10	8	11	9	8	10	10	6	7	10	10	14	10	12	17	11	13	15	11	7	13	13	8	11	13	8	10	14	11	10	9	13	14	8	15	11	12	14	10	12	11	9	16	6	16	12
GGAGG	8	5	6	7	8	8	8	6	4	7	11	6	7	9	10	14	10	10	11	11	9	10	8	4	13	10	10	12	10	8	9	10	9	11	8	8	13	7	9	11	9	11	6	9	12	5	7	5	11
AAGAA	4	8	3	3	5	2	1	5	4	3	4	6	4	8	4	4	7	7	8	9	6	9	8	6	3	9	11	4	8	6	3	8	9	5	9	11	7	10	8	8	16	11	8	10	7	6	9	5	6
GAGGA	5	9	7	3	6	10	4	9	9	4	3	7	7	9	9	7	11	12	10	11	10	7	13	9	8	15	12	8	8	10	8	7	11	7	10	6	9	13	7	10	8	9	11	4	10	9	10	9	8
GAAGG	7	4	7	8	7	5	3	2	0	1	4	5	10	7	5	9	5	4	7	6	6	14	13	8	11	3	7	9	9	6	9	7	8	9	9	11	6	12	2	8	8	6	10	13	7	10	7	3	8
AAGGA	4	6	4	7	6	2	5	2	3	4	6	5	5	8	6	5	10	5	6	8	6	3	5	8	9	11	6	2	6	5	6	8	3	6	3	4	9	3	10	4	10	8	7	10	12	3	13	7	6
GAAGA	9	4	4	5	3	3	2	4	2	1	4	4	2	3	3	5	4	3	4	4	5	9	6	4	8	9	2	7	8	8	4	6	4	7	9	2	7	5	7	10	3	4	7	5	5	7	3	3	4
GAGAA	3	5	3	4	3	2	3	2	4	6	6	3	3	6	3	5	5	2	3	10	11	3	9	4	4	2	5	3	3	2	6	5	6	5	4	3	6	5	0	3	3	7	6	6	5	1	4	4	3
GGAGA	3	4	3	3	2	3	4	5	5	3	4	4	6	3	4	4	4	4	8	8	3	9	8	4	2	5	3	2	3	6	5	5	4	2	3	5	6	1	5	7	7	6	6	3	2	2	4	4	5
GGCGG	6	7	7	5	4	6	7	6	3	2	3	6	4	4	5	6	5	3	7	5	7	4	5	4	2	6	2	4	4	3	5	1	3	4	1	2	5	6	5	6	5	4	1	7	8	6	6	6	8
CAAGG	4	3	4	5	3	2	4	4	3	5	4	5	8	8	4	6	5	6	2	5	0	5	3	4	3	4	2	4	2	4	4	4	1	4	6	2	2	2	3	4	2	4	6	5	1	11	5	3	4
GCGGC	3	6	7	10	7	3	4	8	6	6	5	6	5	4	5	2	5	4	3	5	7	8	5	10	5	2	3	0	6	5	3	2	2	3	5	3	5	5	6	5	6	1	2	2	5	5	3	5	5
GGAGC	5	1	5	3	2	3	2	3	5	2	5	1	4	0	1	1	3	5	6	2	5	2	3	2	3	2	4	1	3	2	2	5	6	6	7	3	1	4	5	7	2	4	4	3	5	7	12	2	10
CAAGA	5	0	1	3	2	4	6	2	2	2	3	2	6	0	4	7	6	5	6	3	6	7	5	5	8	5	2	4	3	4	7	4	1	8	5	3	6	3	3	8	8	5	2	5	4	4	2	3	5
AGGCG	3	2	3	3	3	4	5	6	2	1	1	4	3	3	6	5	4	6	3	3	5	5	3	4	6	3	8	5	7	6	4	3	4	5	1	4	7	7	7	6	2	0	4	6	4	5	6	5	8
AGCAG	3	2	3	3	3	3	2	1	3	2	4	3	7	5	6	6	3	3	3	2	4	4	0	3	6	2	4	3	4	7	6	1	4	4	4	2	6	4	6	4	8	6	3	5	3	4	2	4	5
GCGGA	4	2	2	2	3	2	5	1	5	1	4	3	4	2	2	2	6	4	3	2	4	2	3	1	1	2	3	4	0	3	3	5	0	3	2	0	1	6	3	3	2	3	2	2	5	5	2	5	5
GCAGC	1	6	1	3	11	4	5	5	7	5	3	8	3	10	6	6	4	5	1	5	0	5	3	0	5	3	4	5	3	6	6	3	2	3	7	5	3	3	4	4	3	6	4	7	3	2	4	3	4
CGGCG	7	3	4	7	6	4	5	1	2	4	5	2	6	2	4	5	2	5	4	4	3	6	5	2	3	3	1	3	2	1	4	3	2	2	3	4	2	1	3	4	4	2	3	3	1	8	1	0	5
AGCGG	1	1	3	3	0	3	5	4	3	4	5	3	2	4	0	3	3	2	4	3	4	2	1	4	0	4	4	0	3	2	2	0	3	4	2	2	5	4	3	4	4	0	1	2	4	1	6	3	4
ACAAG	2	2	4	1	1	5	2	2	2	1	1	4	2	1	3	3	1	1	4	1	2	2	5	1	2	2	1	1	5	5	1	1	3	5	3	3	3	1	2	1	4	2	4	3	10	3	4	5	1
GAGGC	5	5	6	3	3	1	5	2	4	2	4	4	0	4	2	3	6	0	3	8	2	2	3	3	1	3	4	5	2	3	4	7	4	2	3	4	5	4	4	2	3	4	5	4	5	5	3	6	1
GCAAG	0	1	3	3	2	3	2	1	0	4	2	5	2	2	4	5	4	6	2	5	4	4	4	5	2	1	2	4	3	1	1	1	4	3	0	2	2	3	3	2	3	4	3	3	0	1	1	1	0
TGGAG	2	2	1	1	5	2	4	4	1	3	4	5	1	2	2	3	3	3	7	4	3	3	0	1	2	6	2	3	4	2	3	5	5	4	0	3	3	3	7	2	4	4	0	3	3	4	2	6	4
AAGGC	2	4	5	6	6	8	3	1	2	0	2	1	5	7	10	4	2	4	4	2	4	2	12	8	3	4	2	4	3	3	3	3	3	0	8	6	5	5	5	3	2	1	2	2	4	5	4	4	1
CGGAG	3	5	2	0	1	3	2	3	1	4	1	2	1	3	3	3	3	7	2	0	3	5	2	4	3	3	3	1	3	3	2	2	4	4	3	3	1	0	5	3	3	2	2	2	5	3	4	6	8
AGGAC	1	1	1	2	2	2	2	1	2	2	0	2	4	3	3	4	0	4	3	3	4	3	1	6	2	3	7	1	3	6	2	1	5	2	3	0	2	1	2	6	0	6	4	4	5	3	2	7	9
GAAGC	2	4	1	1	3	2	3	3	3	5	4	4	1	0	5	2	4	7	1	5	5	3	3	5	7	3	6	6	7	5	8	3	5	5	5	2	3	6	4	4	5	4	3	1	3	5	1	1	0
GGCGA	2	2	0	3	4	0	3	3	3	2	2	2	1	5	3	3	5	1	2	0	2	1	7	4	2	4	4	3	4	6	1	8	2	4	6	5	3	2	1	2	4	3	1	4	3	2	5	1	0
GGCAA	1	1	3	4	3	3	1	3	4	4	4	0	3	3	5	2	4	3	3	2	3	2	5	1	2	6	2	0	1	2	2	1	3	0	1	0	2	1	2	3	3	2	2	1	1	0	1	3	1
GAGCG	1	2	1	3	3	3	3	0	3	4	3	3	1	3	1	3	1	0	3	3	2	2	2	2	1	1	1	1	0	0	1	1	1	5	3	1	4	2	2	1	0	1	1	4	2	3	3	3	2
CGAGG	5	9	3	2	0	1	5	3	3	4	1	4	4	2	1	4	4	3	8	1	0	2	2	4	5	2	1	3	2	1	3	5	0	5	5	5	6	4	2	4	2	3	4	6	2	5	7	2	4
AGGGC	1	1	2	0	3	5	3	1	7	1	2	4	3	0	2	1	1	3	3	0	0	0	0	1	3	0	3	2	3	3	0	1	0	4	0	2	2	1	3	3	1	2	1	0	3	4	0	2	6
CCAAG	2	2	1	2	2	6	6	1	3	6	4	7	7	1	5	2	4	5	4	1	4	2	4	7	4	1	5	3	0	4	4	0	4	3	2	3	1	0	7	7	2	1	8	1	6	1	2	3	4
GGGCG	6	3	3	6	0	2	5	2	1	4	1	1	4	4	0	3	2	2	3	4	0	1	0	1	2	2	1	2	2	2	5	2	3	3	5	0	1	1	1	6	4	2	5	1	5	5	3	5	2
GAAAA	0	0	1	1	0	2	1	1	0	1	1	2	0	1	1	1	0	0	2	1	0	3	1	1	1	0	1	2	0	0	2	2	0	4	2	2	2	1	1	2	3	1	1	2	0	4	3	4	2
AAAAG	0	0	0	1	1	0	1	2	1	0	0	0	2	1	1	1	2	0	0	1	2	1	3	2	1	1	0	0	0	1	1	0	4	1	2	3	3	2	2	0	3	2	2	0	2	3	3	3	4
GACGA	3	6	3	0	2	3	0	3	2	1	3	0	4	4	2	3	5	0	2	7	2	2	4	2	4	4	3	1	4	5	3	7	2	5	3	3	4	3	1	3	2	1	3	3	1	2	7	3	1
GGTGG	1	2	2	2	3	1	1	4	2	6	3	1	4	5	1	8	3	2	3	3	1	2	5	2	3	2	4	4	3	3	3	5	0	2	3	4	3	2	3	2	2	4	2	3	2	3	3	7	4
GGCGC	1	7	1	2	7	3	3	4	3	3	5	1	2	3	0	3	5	0	4	5	2	4	2	1	4	3	1	3	6	1	5	2	2	2	3	6	1	4	3	4	7	4	1	1	2	3	6	1	2
GCAGG	2	3	1	5	2	3	2	3	1	3	5	2	3	3	0	3	3	1	2	2	2	1	3	1	4	5	4	4	3	5	3	3	2	2	3	4	1	7	3	1	3	4	5	0	2	1	4	0	2
AAGCA	1	1	1	1	1	0	1	2	2	2	3	3	3	4	4	2	1	4	3	6	8	4	3	5	4	6	5	6	6	4	4	4	2	4	5	3	3	5	4	4	4	4	5	1	4	1	0	0	0
AGGTG	0	1	1	2	1	1	3	1	6	2	1	3	3	1	4	6	4	4	4	2	2	2	3	5	1	3	2	3	4	5	5	1	4	6	1	3	4	1	1	3	4	1	3	2	0	1	2	2	3
GCGGG	2	3	1	2	0	0	1	5	2	0	2	2	2	0	2	1	1	4	0	3	0	1	1	1	1	0	2	2	0	2	2	1	0	2	1	1	0	0	1	2	2	3	2	1	1	4	2	4	3
GCGAG	3	3	2	0	2	2	2	3	1	0	3	4	2	1	5	4	2	8	0	1	2	1	7	3	2	1	3	3	1	1	1	0	3	1	3	7	4	2	3	3	3	3	4	2	2	5	2	6	0
GAGGG	0	2	2	4	1	1	0	5	0	3	2	2	1	2	0	0	3	3	2	1	1	0	1	1	0	3	0	0	4	0	0	0	2	1	4	2	1	5	4	1	6	2	1	3	2	1	1	2	0
CAGCG	3	3	2	2	2	8	3	2	5	5	1	0	6	3	4	3	3	8	4	2	6	2	3	3	4	3	2	2	4	1	3	1	1	1	2	3	3	1	3	6	3	2	2	4	2	3	2	4	2
GCTGC	2	5	2	3	5	3	3	7	2	2	6	3	2	5	5	3	2	3	2	1	1	1	1	4	2	2	2	5	0	2	1	4	2	5	4	1	3	3	4	3	2	4	4	4	5	1	2	3	5
AAAGA	2	1	2	0	0	0	2	1	1	1	2	0	2	2	0	0	1	1	1	1	0	1	0	0	0	0	1	0	1	2	2	3	0	2	0	2	3	1	0	3	0	2	2	0	0	2	2	2	3
[truncated: 148 more columns]
