# Supplementary material for: Experimental Genome-Wide Determination of RNA Polyadenylation in Chlamydomonas reinhardtii
Source: PLoS One. 2016 Jan 5;11(1):e0146107. doi: 10.1371/journal.pone.0146107 (PMC4701671; doi:10.1371/journal.pone.0146107)
Supplement: S8 File — (XLSX) [file pone.0146107.s014.xlsx]

## Sheet: DEXsitesanalysis.txt
chromosome	start	end	width	padj	strand	region	gene_ID	Tpratio	TAPratio	Hsratio	HASratio	Tptotal	TAPtotal	Hstotal	HAStotal					revised
chromosome_3	4789433	4789543	111	1.7e-102	+	CDS,five_prime_UTR	Cre03.g178450	0.946372	0.934641	0.917031	0.251825	2219	153	916	274		3' UTR	183	0.67033	207	0.758242
chromosome_3	4788026	4788060	35	6.37e-83	+	three_prime_UTR	Cre03.g178450	0.0387562	0.0261438	0.0655022	0.562044	2219	153	916	274		5'UTR	27	0.0989011	13	0.047619
chromosome_2	4931652	4931694	43	1.27e-35	-	three_prime_UTR	Cre02.g103700	0.423469	0.824742	0.631148	0.979381	196	97	122	388		CDS	7	0.025641	7	0.025641
chromosome_2	4930974	4931020	47	1.38e-35	-	three_prime_UTR	Cre02.g103700	0.438776	0.14433	0.360656	0.0154639	196	97	122	388		intron	18	0.0659341	18	0.0659341
chromosome_12	822648	822766	119	1.08e-25	-	three_prime_UTR,three_prime_UTR	Cre12.g495951	0.616279	0.160296	0.614173	0.495071	1204	811	889	1826		amb	38	0.139194	14	0.0512821
chromosome_7	3486906	3486987	82	3.63e-25	+	five_prime_UTR,three_prime_UTR	Cre07.g335700	20.7568	2.90909	6.67442	0.445545	37	22	43	101		adjacent gene	14	0.0512821	14	0.0512821
chromosome_7	3485576	3485611	36	4.19e-25	+	three_prime_UTR	Cre07.g335700	0.783784	0.909091	0.813953	1	37	22	43	101
chromosome_12	9252699	9252715	17	4.83e-25	+	three_prime_UTR	Cre12.g541450	0.859375	0.319444	0.769231	0.254902	64	144	39	102
chromosome_12	825437	825555	119	8.77e-25	-	three_prime_UTR,three_prime_UTR	Cre12.g495951	0.207641	0.572133	0.202475	0.285323	1204	811	889	1826
chromosome_6	6055132	6055185	54	2.27e-24	+	three_prime_UTR	Cre06.g289550	0.991784	0.965475	0.991925	0.975093	9007	3302	8421	2971
chromosome_3	356949	357026	78	1.91e-21	+	three_prime_UTR	Cre03.g144807	0.746138	0.47619	0.686025	0.553323	1489	840	1102	647
chromosome_14	2747999	2748022	24	1.7e-19	-	intron	Cre14.g627050	0.0239833	0.277778	0.161926	0.333333	959	72	457	72
chromosome_16	2598705	2598779	75	1.75e-18	-	three_prime_UTR	Cre16.g661638	0.190365	0.0424779	0.0558252	0.0728051	1287	565	1236	467
chromosome_3	356522	356556	35	4.63e-18	+	three_prime_UTR	Cre03.g144807	0.176629	0.458333	0.244102	0.369397	1489	840	1102	647
chromosome_17	1421106	1421252	147	2.46e-17	+	three_prime_UTR	Cre17.g706600	0.936275	0.774942	0.862782	0.789207	1020	862	1064	593
chromosome_2	5464878	5464914	37	9.51e-17	-	five_prime_UTR	Cre02.g107850	0.835526	0.4	0.6	0.0638298	152	30	90	47
chromosome_6	8878949	8879053	105	2.11e-16	+	five_prime_UTR,three_prime_UTR	Cre06.g310900	0.410714	1.19266	0.47619	1.08333	56	109	21	36
chromosome_12	8927553	8927605	53	3.08e-16	+	five_prime_UTR,three_prime_UTR	Cre12.g544150	0.567073	0.34375	0.339869	0.0613497	328	32	153	163
chromosome_6	8876460	8876521	62	3.09e-16	+	three_prime_UTR	Cre06.g310900	0.785714	0.0458716	0.47619	0.0555556	56	109	21	36
chromosome_17	1420867	1420920	54	3.97e-16	+	three_prime_UTR	Cre17.g706600	0.0303922	0.172854	0.0958647	0.13828	1020	862	1064	593
chromosome_6	2852404	2852440	37	2.57e-14	+	intron	Cre06.g271850	0.313725	0.848649	0.12	0.603774	51	185	50	53
chromosome_6	6054971	6055039	69	2.94e-14	+	three_prime_UTR	Cre06.g289550	0.00632841	0.0281647	0.00653129	0.0205318	9007	3302	8421	2971
chromosome_13	3900206	3900381	176	6.52e-14	+	three_prime_UTR	Cre13.g590500	0.927734	0.98268	0.96575	0.982047	2643	1097	4292	1114
chromosome_2	7170497	7170519	23	2.05e-13	-	three_prime_UTR	Cre02.g146400	0.038835	0.559322	0.16	0.517241	103	59	75	87
chromosome_17	5596461	5596485	25	3.14e-13	-	three_prime_UTR	Cre17.g737800	0.898785	0.78481	0.822695	0.220339	247	79	141	59
chromosome_13	351374	351391	18	3.56e-13	+	three_prime_UTR	Cre13.g564400	0.0960699	0.632353	0.155405	0.590909	229	68	148	44
chromosome_17	5592728	5592812	85	3.84e-13	-	five_prime_UTR	Cre17.g737800	0.0809717	0.177215	0.156028	0.762712	247	79	141	59
chromosome_3	4787911	4787997	87	1.27e-12	+	three_prime_UTR	Cre03.g178450	0.00315457	0.0196078	0.00545852	0.113139	2219	153	916	274
chromosome_3	1722017	1722167	151	1.64e-12	-	three_prime_UTR	Cre03.g153450	0.446798	0.633654	0.480278	0.531317	2030	1040	1293	926
chromosome_15	1654834	1654843	10	1.64e-12	+	three_prime_UTR	Cre15.g643850	0	0.714286	0	0.858696	14	7	11	92
chromosome_15	1655198	1655223	26	5.2e-12	+	three_prime_UTR	Cre15.g643850	0.642857	0.285714	0.727273	0.0108696	14	7	11	92
chromosome_10	362102	362119	18	4.92e-11	+	three_prime_UTR	Cre10.g420500	0.804688	0.285714	0.544118	0.0882353	128	21	68	34
chromosome_13	352687	352825	139	6.07e-11	+	three_prime_UTR	Cre13.g564400	0.825328	0.338235	0.817568	0.363636	229	68	148	44
chromosome_10	360552	360564	13	6.24e-11	+	three_prime_UTR	Cre10.g420500	0.078125	0.47619	0.25	0.705882	128	21	68	34
chromosome_9	5606612	5606674	63	1.02e-10	+	three_prime_UTR	Cre09.g400923	0.746835	0.363636	0.705882	0.0869565	79	11	51	23
chromosome_8	614179	614292	114	1.61e-10	-	three_prime_UTR	Cre08.g359750	0.00436817	0.012478	0.00561037	0.0276901	6410	6251	5169	4117
chromosome_5	149662	149792	131	1.85e-10	-	three_prime_UTR	Cre05.g233602	0.333333	0.98	0.6	1	15	50	10	114
chromosome_11	3613105	3613116	12	5.67e-10	+	CDS,five_prime_UTR	Cre11.g482001	0.00301205	0.352941	0.0338983	0.4375	332	17	118	16
chromosome_12	8924968	8924997	30	9.96e-10	+	three_prime_UTR	Cre12.g544150	0.445122	0.625	0.640523	0.809816	328	32	153	163
chromosome_8	613805	613880	76	1.65e-09	-	three_prime_UTR,three_prime_UTR	Cre08.g359750	0.99454	0.985442	0.992455	0.966966	6410	6251	5169	4117
chromosome_11	1402626	1402663	38	5.36e-09	-	three_prime_UTR	Cre11.g467721	0.832147	0.583893	0.703561	0.47541	3092	149	1039	61
chromosome_11	1402776	1402892	117	6.43e-09	-	three_prime_UTR	Cre11.g467721	0.173997	0.436242	0.297401	0.52459	3092	149	1039	61
chromosome_9	1143787	1143829	43	1.11e-08	-	three_prime_UTR	Cre09.g400100	0.391542	0.605187	0.344144	0.548611	733	347	555	288
chromosome_5	2093735	2093931	197	1.15e-08	+	three_prime_UTR	Cre05.g234637	0.988931	0.999678	0.997877	0.999012	2349	6211	3297	4049
chromosome_13	4936124	4936170	47	1.26e-08	+	CDS	Cre13.g606150	0.185798	0.469945	0.169261	0.303279	1028	183	514	122
chromosome_3	8447023	8447041	19	1.33e-08	+	three_prime_UTR	Cre03.g199759	0.31738	0.380952	0.563025	0.0869565	397	42	119	138
chromosome_6	7386672	7386679	8	1.55e-08	-	intron	Cre06.g299350	0.0677083	0.00980392	0.0784314	0.273684	192	102	153	190
chromosome_5	2092145	2092162	18	1.64e-08	+	three_prime_UTR	Cre05.g234637	0.0106428	0.000322009	0.00181984	0.000987898	2349	6211	3297	4049
chromosome_13	3826645	3826808	164	2.69e-08	+	three_prime_UTR	Cre13.g590150	0.710145	0.91133	0.621212	0.967816	69	203	66	435
chromosome_12	825590	825623	34	3.15e-08	-	three_prime_UTR,three_prime_UTR	Cre12.g495951	0.0880399	0.24291	0.0922385	0.154436	1204	811	889	1826
chromosome_12	6444426	6444433	8	3.95e-08	+	three_prime_UTR	Cre12.g538000	0.33871	0.875	0.823529	0.857143	62	16	34	49
chromosome_12	9255779	9255903	125	4.31e-08	+	five_prime_UTR,three_prime_UTR	Cre12.g541450	0.0625	2.09722	1.17949	3.84314	64	144	39	102
chromosome_12	6446655	6446665	11	4.73e-08	+	five_prime_UTR	Cre12.g538000	0.612903	0.0625	0.147059	0.0408163	62	16	34	49
chromosome_1	6659682	6659735	54	5.26e-08	-	five_prime_UTR	Cre01.g047800	0.681818	0.5	0.125	0.0153846	22	18	32	65
chromosome_9	5615553	5615629	77	6.44e-08	+	five_prime_UTR,three_prime_UTR	Cre09.g400923	0.177215	0.454545	0.156863	1.69565	79	11	51	23
chromosome_12	4881106	4881130	25	8.5e-08	-	three_prime_UTR	Cre12.g525200	0.211694	0.42623	0.294798	0.492683	496	61	173	205
chromosome_5	152961	153053	93	9.39e-08	-	three_prime_UTR,three_prime_UTR	Cre05.g233702	0.307692	1	0.7	1	13	44	10	124
chromosome_7	4027841	4027855	15	1.05e-07	-	three_prime_UTR	Cre07.g340050	0.934884	0.34375	0.946429	0.806122	215	32	56	98
chromosome_9	6583910	6583937	28	1.08e-07	-	three_prime_UTR	Cre09.g408300	0.239316	0.509202	0.261682	0.593137	117	163	107	204
chromosome_7	4024152	4024158	7	1.34e-07	-	intron	Cre07.g340050	0.0186047	0.3125	0	0.132653	215	32	56	98
chromosome_5	375026	375107	82	1.51e-07	+	three_prime_UTR	Cre05.g233050	0.992809	0.997588	0.991019	0.972102	2364	1244	2895	2079
chromosome_2	5468019	5468028	10	1.58e-07	-	three_prime_UTR	Cre02.g107850	0.0855263	0.366667	0.3	0.617021	152	30	90	47
chromosome_16	425932	426052	121	1.75e-07	+	three_prime_UTR	Cre16.g693202	0.690909	0.09375	0.327273	0.632911	110	32	55	158
chromosome_12	1622081	1622296	216	3.15e-07	-	three_prime_UTR	Cre12.g486300	0.914602	0.877005	0.934599	0.895181	6136	1309	6850	2843
chromosome_12	1622325	1622378	54	3.15e-07	-	three_prime_UTR	Cre12.g486300	0.0850717	0.125286	0.0645255	0.104467	6136	1309	6850	2843
chromosome_9	276595	276622	28	3.44e-07	+	three_prime_UTR	Cre09.g392867	0.488915	0.266667	0.40613	0.296296	2526	345	1044	81
chromosome_9	276699	276832	134	3.44e-07	+	three_prime_UTR	Cre09.g392867	0.509105	0.733333	0.590996	0.703704	2526	345	1044	81
chromosome_9	4841891	4841946	56	3.84e-07	-	three_prime_UTR	Cre09.g397549	0.426667	0.3125	0.513333	0.772455	300	32	150	167
chromosome_12	3579242	3579258	17	4.3e-07	+	five_prime_UTR	Cre12.g513650	0.0221519	0.186047	0.0540541	0.459459	316	43	148	37
chromosome_12	4443649	4443805	157	4.83e-07	-	three_prime_UTR	Cre12.g521300	0.949773	0.811214	0.903953	0.880503	3743	2479	3238	1908
chromosome_4	1821002	1821090	89	5.64e-07	+	intron,three_prime_UTR,CDS	Cre04.g211800	0.952927	0.987019	0.961538	0.990491	8455	19721	9906	18194
chromosome_4	1820821	1820841	21	5.64e-07	+	three_prime_UTR	Cre04.g211800	0.0470727	0.0129304	0.0382596	0.00950863	8455	19721	9906	18194
chromosome_9	1143927	1144052	126	7.12e-07	-	three_prime_UTR	Cre09.g400100	0.590723	0.386167	0.628829	0.440972	733	347	555	288
chromosome_11	1474933	1474985	53	9.82e-07	-	three_prime_UTR	Cre11.g467739	0.394241	0.68	0.664407	0.678571	903	75	295	56
chromosome_3	431235	431277	43	1.06e-06	+	five_prime_UTR	Cre03.g144967	0.233766	0.857143	0.428571	0.0365854	77	7	42	82
chromosome_2	1055337	1055350	14	1.62e-06	-	three_prime_UTR	Cre02.g080700	0.15812	0.3	0.109929	0.0275229	234	30	282	436
chromosome_16	431975	431996	22	1.79e-06	+	five_prime_UTR	Cre16.g693202	0.2	0.90625	0.618182	0.246835	110	32	55	158
chromosome_6	7388419	7388439	21	1.83e-06	-	three_prime_UTR	Cre06.g299350	0.8125	0.882353	0.797386	0.536842	192	102	153	190
chromosome_2	6499637	6499671	35	2.24e-06	-	five_prime_UTR,CDS	Cre02.g116500	0.176471	0.0322581	0.631579	0.0380952	51	31	19	105
chromosome_3	1721555	1721626	72	2.39e-06	-	three_prime_UTR	Cre03.g153450	0.506897	0.335577	0.481052	0.434125	2030	1040	1293	926
chromosome_14	4147624	4147635	12	2.6e-06	-	five_prime_UTR	Cre14.g634322	3.47899e-05	0.000125233	2.22517e-05	0.000110863	229952	295450	539284	360806
chromosome_7	1557169	1557360	192	2.6e-06	+	five_prime_UTR,three_prime_UTR	Cre07.g324350	0.288136	1.88889	0.423729	3.6	118	9	59	10
chromosome_9	4841636	4841853	218	2.6e-06	-	three_prime_UTR	Cre09.g397549	0.483333	0.5	0.44	0.191617	300	32	150	167
chromosome_17	127702	127722	21	2.61e-06	+	three_prime_UTR	Cre17.g697150	0.217742	0	0.144444	0.348837	124	76	90	86
chromosome_7	636507	636544	38	3.32e-06	-	intron,five_prime_UTR,CDS,CDS	Cre07.g316992	0.48	0.965517	0.347826	0.854545	25	145	23	55
chromosome_14	2750294	2750367	74	3.32e-06	-	three_prime_UTR	Cre14.g627050	0.704901	0.347222	0.496718	0.361111	959	72	457	72
chromosome_5	1956714	1956749	36	3.38e-06	+	five_prime_UTR	Cre05.g241636	0.528302	0.0535714	0.0526316	0.0104167	53	56	38	96
chromosome_3	5884100	5884111	12	4.04e-06	+	three_prime_UTR	Cre03.g189800	0.0810811	0.0444444	0.0493506	0.207127	259	90	385	449
chromosome_5	797814	797844	31	4.58e-06	+	three_prime_UTR	Cre05.g248200	0.124579	0.319905	0.132353	0.28125	594	422	408	160
chromosome_9	6584144	6584232	89	4.68e-06	-	three_prime_UTR	Cre09.g408300	0.521368	0.245399	0.476636	0.20098	117	163	107	204
chromosome_7	638388	638441	54	4.7e-06	-	three_prime_UTR,three_prime_UTR,three_prime_UTR,three_prime_UTR	Cre07.g316992	0.2	0.0137931	0.391304	0.0727273	25	145	23	55
chromosome_3	8448787	8448970	184	6.16e-06	+	three_prime_UTR,three_prime_UTR	Cre03.g199759	0.594458	0.571429	0.386555	0.811594	397	42	119	138
chromosome_1	4482270	4482296	27	6.41e-06	-	three_prime_UTR	Cre01.g030500	0.110414	0.269036	0.134831	0.251012	797	197	445	247
chromosome_7	876875	876877	3	6.43e-06	+	intron	Cre07.g318651	0	0.761905	0.125	0.85	14	21	8	40
chromosome_12	4443218	4443266	49	6.54e-06	-	three_prime_UTR	Cre12.g521300	0.0269837	0.143203	0.0574429	0.0812369	3743	2479	3238	1908
chromosome_13	3900422	3900552	131	6.76e-06	+	three_prime_UTR	Cre13.g590500	0.0401059	0.000911577	0.0144455	0.00448833	2643	1097	4292	1114
chromosome_2	7172255	7172292	38	7.22e-06	-	three_prime_UTR	Cre02.g146400	0.563107	0.237288	0.533333	0.149425	103	59	75	87
chromosome_7	488423	488436	14	1.04e-05	-	three_prime_UTR	Cre07.g315750	0.00175285	0.0366032	0.00686948	0.00805153	1141	683	1019	1242
chromosome_12	822809	822866	58	1.24e-05	-	three_prime_UTR,three_prime_UTR	Cre12.g495951	0.0863787	0.0209618	0.0899888	0.0657174	1204	811	889	1826
chromosome_5	797155	797179	25	1.7e-05	+	three_prime_UTR	Cre05.g248200	0.848485	0.654028	0.843137	0.6625	594	422	408	160
chromosome_3	6560385	6560447	63	1.84e-05	+	three_prime_UTR	Cre03.g195850	0.859206	0.736842	0.678261	0.589147	277	38	115	129
chromosome_7	3562595	3562622	28	2.35e-05	+	three_prime_UTR	Cre07.g336450	0.0555928	0.047486	0.0343137	0.103277	1493	716	1020	1007
chromosome_11	2669456	2669457	2	3.08e-05	-	intron	Cre11.g476650	0	0.588235	0	0.53125	14	17	24	32
chromosome_14	4155098	4155137	40	3.2e-05	-	five_prime_UTR	Cre14.g634365	5.27811e-05	0.00018727	1.88853e-05	0.000110756	227354	288354	529511	352124
chromosome_3	4559817	4559827	11	3.45e-05	+	five_prime_UTR	Cre03.g176833	0.150943	0.178571	0.307692	0.0157895	53	28	26	380
chromosome_2	8788530	8788591	62	4.52e-05	-	three_prime_UTR	Cre02.g142426	0.666667	0.823529	0.725	0.965116	213	34	120	86
chromosome_11	1206646	1206661	16	4.73e-05	-	three_prime_UTR	Cre11.g467693	0.6375	0.384615	0.71875	0.0416667	80	26	32	24
chromosome_7	3562345	3562365	21	4.76e-05	+	three_prime_UTR	Cre07.g336450	0.927662	0.937151	0.958824	0.886792	1493	716	1020	1007
chromosome_11	1204248	1204279	32	4.81e-05	-	three_prime_UTR,three_prime_UTR	Cre11.g467693	0.2625	0.576923	0.28125	0.791667	80	26	32	24
chromosome_5	848116	848139	24	4.84e-05	+	three_prime_UTR	Cre05.g247851	0.51938	0.752336	0.509091	0.746544	129	214	110	217
chromosome_10	4826649	4826685	37	5.67e-05	-	five_prime_UTR,five_prime_UTR,CDS,CDS	Cre10.g454025	0.382353	0.0285714	0.333333	0	68	35	48	23
chromosome_6	151804	151830	27	6.86e-05	-	three_prime_UTR	Cre06.g250200	0.0120959	0.0153061	0.00555556	0.0228167	4547	196	4140	3813
chromosome_16	401324	401356	33	7.16e-05	-	three_prime_UTR	Cre16.g693500	0.324324	0.108434	0.113269	0.119134	185	83	309	554
chromosome_2	919310	919387	78	8.73e-05	-	three_prime_UTR	Cre02.g079550	0.188811	0.104478	0.22449	0.0322581	143	67	98	248
chromosome_6	2849828	2849839	12	0.000110855	+	three_prime_UTR	Cre06.g271850	0.313725	0.0810811	0.42	0.169811	51	185	50	53
chromosome_10	5751124	5751141	18	0.000152052	-	three_prime_UTR	Cre10.g461000	0.604651	0.108108	0.704545	0.627907	43	37	44	43
chromosome_5	2965446	2965524	79	0.000154593	+	three_prime_UTR,three_prime_UTR	Cre05.g238311	0.709625	0.261905	0.651515	0.519027	613	42	132	946
chromosome_10	5743842	5743856	15	0.000165287	-	intron	Cre10.g461000	0.209302	0.783784	0.181818	0.186047	43	37	44	43
chromosome_3	4556340	4556352	13	0.000165287	+	three_prime_UTR	Cre03.g176833	0.754717	0.714286	0.576923	0.923684	53	28	26	380
chromosome_6	6054798	6054841	44	0.000166654	+	three_prime_UTR	Cre06.g289550	0.000333074	0.00211993	0	0.00302928	9007	3302	8421	2971
chromosome_7	6334794	6334819	26	0.000185115	-	three_prime_UTR	Cre07.g357200	0.858491	0.421053	0.859375	0.832753	106	38	64	287
chromosome_4	2608868	2608894	27	0.000187362	+	three_prime_UTR	Cre04.g222700	0.00897959	0.0142269	0.00787605	0.0231239	3675	2671	7745	2292
chromosome_3	1129557	1129855	299	0.000216536	+	three_prime_UTR	Cre03.g149100	0.0781457	0.118932	0.128713	0.201258	755	412	404	477
chromosome_12	1623662	1623688	27	0.000219296	+	three_prime_UTR	Cre12.g486250	0.642436	0.755981	0.743982	0.803748	509	209	457	1014
chromosome_14	385459	385474	16	0.000263816	+	five_prime_UTR	Cre14.g610501	0.0454545	0.21875	0.175676	0.434783	198	32	74	23
chromosome_5	2965678	2965734	57	0.000283045	+	three_prime_UTR,three_prime_UTR	Cre05.g238311	0.278956	0.714286	0.340909	0.459831	613	42	132	946
chromosome_9	1108464	1108472	9	0.000286271	-	intron	Cre09.g400312	0.157895	0.763636	0.166667	0.470588	19	55	12	17
chromosome_13	827454	827458	5	0.000286271	+	intron,intron	Cre13.g567200	0	0.8	0	0.87234	7	15	8	47
chromosome_5	374432	374562	131	0.000286271	+	three_prime_UTR	Cre05.g233050	0.00126904	0.000803859	0.00241796	0.013468	2364	1244	2895	2079
chromosome_7	62235	62292	58	0.000286271	+	three_prime_UTR	Cre07.g312500	0.22093	0.469565	0.262911	0.285156	1118	115	213	256
chromosome_8	614323	614346	24	0.000302524	-	three_prime_UTR	Cre08.g359750	0.000468019	0.000959846	0.000193461	0.00437212	6410	6251	5169	4117
chromosome_12	8628125	8628134	10	0.000308155	+	five_prime_UTR	Cre12.g546950	0.0277778	0.52381	0.142857	0.133333	108	21	49	15
chromosome_4	382602	382614	13	0.000310924	-	five_prime_UTR,CDS	Cre04.g217915	0.00487805	0.0382166	0.0220418	0.061086	820	314	862	442
chromosome_6	6998624	6998660	37	0.000346862	+	five_prime_UTR,three_prime_UTR	Cre06.g296650	0.471698	0.0916667	0.169811	0.109589	53	120	106	73
chromosome_12	704908	704938	31	0.000346862	-	three_prime_UTR	Cre12.g494900	0.71123	0.227273	0.640449	0.5	187	22	89	52
chromosome_2	333949	333962	14	0.000391772	-	three_prime_UTR	Cre02.g075500	0.987013	0.809524	0.967213	0.697674	77	42	61	43
chromosome_13	3827714	3827720	7	0.000391772	+	three_prime_UTR	Cre13.g590150	0.0434783	0.0246305	0.106061	0	69	203	66	435
chromosome_13	3827090	3827098	9	0.000398633	+	three_prime_UTR	Cre13.g590150	0.231884	0.0492611	0.242424	0.0183908	69	203	66	435
chromosome_8	2550601	2550605	5	0.000400597	-	five_prime_UTR	Cre08.g372400	0.0338983	0.47619	0.225	0.5	59	21	40	48
chromosome_6	5314699	5314707	9	0.000411607	-	three_prime_UTR	Cre06.g283050	0.001963	0.00480654	0.00153975	0.00438089	16811	8322	21432	16435
chromosome_7	1965150	1965156	7	0.000441696	+	three_prime_UTR	Cre07.g325753	0.0162162	0.19697	0.0882353	0.202899	185	66	102	69
chromosome_2	5015755	5015762	8	0.000453308	+	three_prime_UTR	Cre02.g104300	0.972067	1	0.970588	0.76	179	22	102	50
chromosome_14	4147460	4147512	53	0.000456557	-	five_prime_UTR	Cre14.g634322	0.000156554	0.000172618	9.64241e-05	0.000479482	229952	295450	539284	360806
chromosome_6	2849864	2849902	39	0.000467187	+	three_prime_UTR	Cre06.g271850	0.235294	0.0378378	0.4	0.113208	51	185	50	53
chromosome_12	705028	705132	105	0.000467187	-	three_prime_UTR,five_prime_UTR	Cre12.g494900	0.224599	0.772727	0.314607	0.557692	187	22	89	52
chromosome_7	6331713	6331731	19	0.000522705	-	five_prime_UTR	Cre07.g357200	0.0566038	0.236842	0	0.0174216	106	38	64	287
chromosome_2	329550	329564	15	0.000544448	-	five_prime_UTR	Cre02.g075500	0.012987	0.190476	0.0163934	0.302326	77	42	61	43
chromosome_7	1692606	1692620	15	0.000544448	-	five_prime_UTR	Cre07.g325650	0.00473934	0.129032	0.0412371	0.0875	211	31	97	80
chromosome_12	1742852	1742984	133	0.000568375	+	three_prime_UTR,CDS	Cre12.g512600	0.995351	0.989078	0.996919	0.993581	10541	7599	9738	6076
chromosome_16	5879157	5879176	20	0.000611123	-	three_prime_UTR	Cre16.g677450	0.105603	0.287671	0.178462	0.394737	464	73	325	114
chromosome_2	638536	638576	41	0.00061605	-	three_prime_UTR	Cre02.g077951	1.5	0	2	0.0769231	4	3	6	13
chromosome_7	62037	62122	86	0.000629989	+	three_prime_UTR	Cre07.g312500	0.762075	0.521739	0.699531	0.691406	1118	115	213	256
chromosome_5	848230	848279	50	0.000631336	+	three_prime_UTR	Cre05.g247851	0.418605	0.21028	0.436364	0.18894	129	214	110	217
chromosome_2	5020665	5020707	43	0.000658862	+	CDS,five_prime_UTR	Cre02.g104300	0.0167598	0	0.0196078	0.24	179	22	102	50
chromosome_3	4099039	4099070	32	0.000658862	+	intron,CDS	Cre03.g172950	0.296188	0.214286	0.22549	0.0740741	341	42	102	135
chromosome_2	629041	629043	3	0.000759231	-	intron	Cre02.g077951	0	1	0	0.923077	4	3	6	13
chromosome_11	2078512	2078555	44	0.000759231	+	three_prime_UTR	Cre11.g468950	0.450677	0.267892	0.341948	0.34095	517	1034	503	1663
chromosome_3	7592731	7592735	5	0.000792219	+	three_prime_UTR	Cre03.g204600	0.214286	0.933333	0.52381	1	14	15	21	12
chromosome_3	3073818	3073826	9	0.000828482	-	intron	Cre03.g164550	0	0.282051	0	0.166667	25	39	31	42
chromosome_3	3986820	3986860	41	0.000844024	-	five_prime_UTR	Cre03.g171900	0.00312256	0.0625	0.00985222	0.0447761	1281	112	609	67
chromosome_2	2716972	2716985	14	0.000846185	+	three_prime_UTR	Cre02.g093600	0.1	0.944444	0.571429	0.777778	10	18	7	27
chromosome_13	1951957	1951972	16	0.000846185	-	three_prime_UTR	Cre13.g576400	0.899038	0.479167	0.771429	0.87234	208	48	70	94
chromosome_6	3863300	3863333	34	0.000875228	-	intron	Cre06.g278176	0.0434783	0.363636	0.208333	1	69	11	24	5
chromosome_3	7593456	7593461	6	0.000899354	+	three_prime_UTR	Cre03.g204600	0.785714	0.0666667	0.428571	0	14	15	21	12
chromosome_3	7975224	7975259	36	0.000928173	+	intron,CDS	Cre03.g201900	0.271945	0.116667	0.153846	0.0666667	1162	60	403	30
chromosome_17	780657	780708	52	0.000931583	-	three_prime_UTR	Cre17.g701650	0.987626	0.983795	0.989546	0.977891	7839	6171	7174	6061
chromosome_3	4416721	4416723	3	0.000956005	-	three_prime_UTR	Cre03.g175600	0.377778	0.804348	0.794521	0.883721	45	46	73	43
chromosome_16	5879050	5879106	57	0.000956005	-	three_prime_UTR	Cre16.g677450	0.875	0.69863	0.796923	0.561404	464	73	325	114
chromosome_13	967698	967715	18	0.00108222	+	three_prime_UTR	Cre13.g568250	0.612903	0.6	0.678571	0.130435	31	5	28	23
chromosome_2	8666918	8666950	33	0.00108619	+	three_prime_UTR	Cre02.g142126	0.17092	0.3125	0.325744	0.235294	1293	96	571	85
chromosome_2	8788487	8788503	17	0.00108619	-	three_prime_UTR	Cre02.g142426	0.267606	0.0882353	0.216667	0.0232558	213	34	120	86
chromosome_2	72698	72715	18	0.00108928	+	five_prime_UTR	Cre02.g073600	0.0540541	0	0.0705882	0.209302	111	151	85	43
chromosome_17	61930	61938	9	0.00108928	-	three_prime_UTR	Cre17.g696600	0.302326	0.0322581	0.109244	0.433333	43	31	119	30
chromosome_9	1977871	1977883	13	0.00109427	+	three_prime_UTR	Cre09.g394750	0	0.0263158	0.00153846	0.0112923	597	418	650	797
chromosome_3	4417453	4417463	11	0.00111777	-	three_prime_UTR	Cre03.g175600	0.377778	0.108696	0.123288	0.0232558	45	46	73	43
chromosome_12	800231	800240	10	0.00111777	+	three_prime_UTR	Cre12.g495850	0.416667	0.476987	0.410256	0.635135	288	239	195	222
chromosome_7	3278736	3278742	7	0.00113483	+	three_prime_UTR	Cre07.g334350	0.25	1	0.53125	0.782609	32	5	32	23
chromosome_7	3283074	3283129	56	0.00115679	+	five_prime_UTR	Cre07.g334350	0.71875	0.2	0.40625	0.0434783	32	5	32	23
chromosome_13	1951034	1951103	70	0.00115679	-	intron	Cre13.g576400	0.0336538	0.291667	0.1	0.0425532	208	48	70	94
chromosome_10	2216869	2216946	78	0.00115679	+	three_prime_UTR	Cre10.g433950	0.993156	0.971524	0.985141	0.972426	2776	597	2019	2176
chromosome_13	967390	967414	25	0.00115679	+	three_prime_UTR	Cre13.g568250	0.129032	0.2	0.107143	0.695652	31	5	28	23
chromosome_1	4700955	4701000	46	0.00120338	-	intron	Cre01.g032400	0.605263	0.1	0.1875	0.0980392	38	10	32	51
chromosome_1	4955884	4955896	13	0.00129408	-	three_prime_UTR	Cre01.g034200	0.0808081	0.232558	0.31746	0.193548	198	43	126	31
chromosome_9	2352424	2352441	18	0.00134909	+	three_prime_UTR,three_prime_UTR	Cre09.g392050	0.02	0.191919	0.028169	0	100	99	71	46
chromosome_12	697068	697102	35	0.00136421	+	five_prime_UTR	Cre12.g494800	0.1	1	0.5	1	20	3	8	12
chromosome_14	2747752	2747785	34	0.00136575	-	intron	Cre14.g627050	0.00208551	0.0555556	0.04814	0.0416667	959	72	457	72
chromosome_9	1830896	1830903	8	0.00145331	-	intron	Cre09.g395950	0	0.0150602	0.00298126	0.00471698	3067	332	2348	424
chromosome_3	2038264	2038319	56	0.00150804	+	three_prime_UTR	Cre03.g156250	0.0701754	0.341317	0.182796	0.245283	114	167	93	265
chromosome_4	3416026	3416033	8	0.0015477	-	three_prime_UTR	Cre04.g227568	0.010989	0.321429	0.0238095	0.15625	91	28	42	32
chromosome_7	490117	490379	263	0.0015477	-	three_prime_UTR	Cre07.g315750	0.954426	0.923865	0.964671	0.977456	1141	683	1019	1242
chromosome_9	4868181	4868280	100	0.00164761	+	three_prime_UTR	Cre09.g397697	0.898402	0.862037	0.915249	0.854962	2441	2160	3351	2358
chromosome_2	919057	919078	22	0.00181301	-	three_prime_UTR	Cre02.g079550	0.0979021	0.0149254	0.122449	0.00806452	143	67	98	248
chromosome_5	1961316	1961354	39	0.00187985	+	three_prime_UTR	Cre05.g241638	0.941667	0.8	0.937008	0.705882	360	25	127	34
chromosome_6	1525408	1525416	9	0.00192362	+	three_prime_UTR	Cre06.g259900	0.00146092	0.00137931	0.00332226	0.0177447	2738	1450	3612	1747
chromosome_14	3262419	3262425	7	0.00192878	-	three_prime_UTR	Cre14.g629464	0.031746	0.1875	0.265306	0.44186	63	16	49	43
chromosome_9	4868069	4868153	85	0.00194284	+	three_prime_UTR	Cre09.g397697	0.0983204	0.135648	0.0829603	0.143342	2441	2160	3351	2358
chromosome_5	1962545	1962555	11	0.00209479	+	three_prime_UTR	Cre05.g241638	0.05	0.2	0.0314961	0.294118	360	25	127	34
chromosome_7	1554389	1554461	73	0.00209479	+	three_prime_UTR	Cre07.g324350	0.550847	0.333333	0.644068	0.5	118	9	59	10
chromosome_9	4087976	4088084	109	0.00214617	-	three_prime_UTR	Cre09.g393506	0.0488941	0.106667	0.130392	0.0987654	859	75	1020	324
chromosome_2	5159759	5159807	49	0.00233215	+	three_prime_UTR	Cre02.g105400	0.449827	0.779412	0.644231	0.55102	289	68	208	49
chromosome_2	5159875	5159994	120	0.00234563	+	three_prime_UTR	Cre02.g105400	0.525952	0.205882	0.341346	0.428571	289	68	208	49
chromosome_2	4658590	4658605	16	0.00255197	+	three_prime_UTR	Cre02.g101400	0.947368	0.714286	0.878049	0.839357	228	56	164	249
chromosome_2	1589689	1589721	33	0.00265624	-	CDS	Cre02.g085000	0.240458	0.413793	0.135593	0.535714	262	29	118	28
chromosome_3	8037562	8037567	6	0.0028901	+	three_prime_UTR	Cre03.g201400	0	0.157895	0.0793651	0.302326	48	19	63	86
chromosome_4	145026	145148	123	0.0028901	+	three_prime_UTR	Cre04.g216850	0.994886	0.992819	0.990249	0.985216	19947	1114	7794	1894
chromosome_6	7386448	7386482	35	0.0028901	-	three_prime_UTR	Cre06.g299350	0.03125	0.00980392	0.00653595	0.105263	192	102	153	190
chromosome_12	1742320	1742338	19	0.0030132	-	three_prime_UTR	Cre12.g512650	0.887417	0.578947	0.836735	0.545455	151	19	98	11
chromosome_11	2676971	2676979	9	0.00303697	-	three_prime_UTR	Cre11.g476650	0.714286	0.117647	0.541667	0.15625	14	17	24	32
chromosome_7	3503913	3503956	44	0.00339185	-	three_prime_UTR	Cre07.g335900	0.957055	0.4	0.882353	0.736842	163	25	85	19
chromosome_12	1623377	1623415	39	0.00377368	+	three_prime_UTR	Cre12.g486250	0.212181	0.100478	0.137856	0.112426	509	209	457	1014
chromosome_3	5884200	5884208	9	0.00377864	+	three_prime_UTR	Cre03.g189800	0.00772201	0.0333333	0.0025974	0.0512249	259	90	385	449
chromosome_11	2078684	2078730	47	0.0038108	+	three_prime_UTR	Cre11.g468950	0.491296	0.692456	0.606362	0.614552	517	1034	503	1663
chromosome_7	788898	788987	90	0.00389469	-	three_prime_UTR	Cre07.g318050	0.129683	0.330317	0.215094	0.223776	1041	221	530	143
chromosome_7	2058548	2058565	18	0.00389469	-	three_prime_UTR	Cre07.g325762	0.404059	0.6875	0.615385	0.52381	542	32	156	42
chromosome_17	61089	61108	20	0.00389469	-	three_prime_UTR	Cre17.g696600	0.232558	0.645161	0.722689	0.3	43	31	119	30
chromosome_1	6930518	6930519	2	0.00398071	-	CDS	Cre01.g049950	0	0.0191257	0.00258398	0.00740741	1514	366	387	270
chromosome_1	4564168	4564177	10	0.00398071	+	three_prime_UTR	Cre01.g031200	0.357143	0.5	0.462963	0.105263	56	12	54	76
chromosome_1	4417109	4417166	58	0.00411695	+	three_prime_UTR	Cre01.g029950	0.452555	0.916667	0.440476	0.459877	411	24	168	324
chromosome_11	1274394	1274402	9	0.00432189	+	five_prime_UTR	Cre11.g467705	0.644231	0.111111	0.285714	0.416667	104	18	42	12
chromosome_12	1505891	1505905	15	0.00453128	+	three_prime_UTR	Cre12.g487250	0.320755	0.391304	0.245614	0.623762	106	46	57	101
chromosome_1	383248	383278	31	0.00463287	-	three_prime_UTR	Cre01.g002350	0.735294	0.461538	0.619048	0.295455	34	13	42	44
chromosome_10	928516	928541	26	0.00477868	-	three_prime_UTR	Cre10.g424550	0.00394737	0.0334572	0.00434783	0.0045045	1520	807	1610	444
chromosome_6	8229124	8229160	37	0.00485085	+	three_prime_UTR	Cre06.g305750	0.506849	0.757576	0.391304	0.833333	73	33	46	36
chromosome_12	9507137	9507167	31	0.00487712	-	intron	Cre12.g541777	0	0.615385	0.214286	0.125	31	13	14	24
chromosome_6	8232666	8232685	20	0.00506908	+	five_prime_UTR	Cre06.g305750	0.369863	0.151515	0.456522	0.0833333	73	33	46	36
chromosome_1	382978	383004	27	0.00515915	-	three_prime_UTR	Cre01.g002350	0.117647	0.0769231	0.190476	0.613636	34	13	42	44
chromosome_1	4482497	4482738	242	0.00548025	-	three_prime_UTR	Cre01.g030500	0.756587	0.634518	0.698876	0.595142	797	197	445	247
chromosome_12	4880533	4880639	107	0.00561093	-	CDS,three_prime_UTR	Cre12.g525200	0.425403	0.229508	0.289017	0.22439	496	61	173	205
chromosome_12	1742654	1742696	43	0.00561093	+	three_prime_UTR	Cre12.g512600	0.00426904	0.0100013	0.00266995	0.00625411	10541	7599	9738	6076
chromosome_7	543739	543835	97	0.00563154	-	three_prime_UTR	Cre07.g316200	0.573529	0.105263	0.702128	0.266667	68	19	47	15
chromosome_17	1079788	1079806	19	0.00564722	+	CDS	Cre17.g703850	0.0344037	0.126984	0.0851955	0.124088	1744	126	716	137
chromosome_6	5938312	5938381	70	0.00564722	-	three_prime_UTR	Cre06.g288650	0.0769231	0.888889	0.388889	0.655172	13	9	18	29
chromosome_8	1537535	1537551	17	0.00564722	-	three_prime_UTR	Cre08.g364862	0.677419	0	0.375	0.0909091	31	4	24	11
chromosome_1	4701680	4701739	60	0.00608125	-	three_prime_UTR	Cre01.g032400	0.157895	0.3	0.5	0.72549	38	10	32	51
chromosome_2	1590867	1590903	37	0.00631538	-	three_prime_UTR	Cre02.g085000	0.564885	0.448276	0.720339	0.285714	262	29	118	28
chromosome_6	5938100	5938112	13	0.00631538	-	three_prime_UTR	Cre06.g288650	0.615385	0	0.444444	0.137931	13	9	18	29
chromosome_6	151450	151549	100	0.00631584	-	three_prime_UTR	Cre06.g250200	0.976468	0.964286	0.983575	0.961972	4547	196	4140	3813
chromosome_9	4087630	4087950	321	0.00631584	-	three_prime_UTR	Cre09.g393506	0.940629	0.866667	0.853922	0.882716	859	75	1020	324
chromosome_12	2579254	2579326	73	0.00644651	+	five_prime_UTR,three_prime_UTR	Cre12.g505300	1.28358	1	1.16279	0.2	67	8	43	15
chromosome_3	8596366	8596430	65	0.00650205	+	three_prime_UTR	Cre03.g202897	0.720588	0.416667	0.347826	0.757576	68	36	46	33
chromosome_8	1525638	1525689	52	0.0065096	-	five_prime_UTR	Cre08.g364862	0.0645161	0.75	0.208333	0.636364	31	4	24	11
chromosome_12	2573591	2573646	56	0.00664244	+	three_prime_UTR	Cre12.g505300	0.313433	0.625	0.44186	0.8	67	8	43	15
chromosome_1	4207155	4207210	56	0.00664246	-	CDS	Cre01.g027950	0.00919842	0.030303	0.0590278	0.0882353	761	33	288	34
chromosome_12	1506335	1506354	20	0.00682591	+	three_prime_UTR	Cre12.g487250	0.179245	0.152174	0.245614	0.019802	106	46	57	101
chromosome_14	1411228	1411268	41	0.00745414	-	three_prime_UTR	Cre14.g617600	0.193548	0	0.333333	0.88	31	5	12	25
chromosome_4	3208738	3208768	31	0.0075691	-	three_prime_UTR,three_prime_UTR	Cre04.g226350	0.4	0.82	0.492308	0.705882	65	50	65	68
chromosome_2	2789884	2789917	34	0.00767353	+	three_prime_UTR	Cre02.g094250	0.12203	0.0547945	0.0839065	0.106195	926	1022	727	678
chromosome_3	5141211	5141352	142	0.00767353	+	three_prime_UTR	Cre03.g182050	0.927928	0.808511	0.891304	0.723077	111	47	92	130
chromosome_14	1411518	1411546	29	0.00770806	-	three_prime_UTR	Cre14.g617600	0.483871	0.6	0.333333	0.12	31	5	12	25
chromosome_5	188717	188809	93	0.00780278	+	five_prime_UTR,three_prime_UTR	Cre05.g234300	0.0674157	1	0.142857	0.127273	89	10	56	55
chromosome_2	1053654	1053689	36	0.00780665	-	three_prime_UTR	Cre02.g080700	0.65812	0.333333	0.503546	0.642202	234	30	282	436
chromosome_2	41884	41958	75	0.00792486	-	three_prime_UTR	Cre02.g073250	0.864	0.604651	0.666667	0.5	125	43	57	84
chromosome_9	3827691	3827703	13	0.00798515	-	CDS	Cre09.g391801	0.0178771	0.0395869	0.0665302	0.0488941	2685	581	977	859
chromosome_12	5424228	5424281	54	0.00798515	+	intron	Cre12.g530100	0.409091	0.944444	0.772727	0.255814	22	18	66	43
chromosome_1	3535911	3535919	9	0.00831528	+	three_prime_UTR	Cre01.g022700	0.583333	0.8	0.833333	0.8	12	5	18	10
chromosome_9	3739696	3739825	130	0.00831528	+	three_prime_UTR	Cre09.g391245	0.475904	0.419355	0.488722	0.207921	166	155	133	101
chromosome_3	5141018	5141025	8	0.00845183	+	three_prime_UTR	Cre03.g182050	0.0540541	0.191489	0.0543478	0.230769	111	47	92	130
chromosome_12	5423026	5423049	24	0.00847604	+	three_prime_UTR	Cre12.g530100	0.545455	0.0555556	0.19697	0.627907	22	18	66	43
chromosome_2	34931	34936	6	0.0085292	-	five_prime_UTR	Cre02.g073250	0.104	0.372093	0.22807	0.416667	125	43	57	84
chromosome_16	3812282	3812299	18	0.00867206	-	CDS	Cre16.g689600	0.14	0.588235	0.483871	0.4	50	17	62	10
chromosome_2	4069230	4069263	34	0.00867206	+	three_prime_UTR	Cre02.g097400	0.0135706	0.0188525	0.0158796	0.0306859	3316	1220	2393	2770
chromosome_1	3543973	3544029	57	0.00869964	+	five_prime_UTR	Cre01.g022700	1.33333	0	0.277778	0	12	5	18	10
chromosome_10	4522601	4522624	24	0.0087489	-	three_prime_UTR	Cre10.g452100	0.000995025	0.015444	0.00124611	0.000540249	1005	518	1605	1851
chromosome_16	401024	401097	74	0.00877912	-	three_prime_UTR	Cre16.g693500	0.637838	0.831325	0.81877	0.841155	185	83	309	554
chromosome_16	1200464	1200469	6	0.0090136	-	three_prime_UTR	Cre16.g650700	0.785714	0.333333	0.857143	0.894737	14	12	7	19
chromosome_9	2295665	2295773	109	0.0090973	+	three_prime_UTR,three_prime_UTR	Cre09.g392350	0.997793	1	0.996835	0.990145	2266	197	1580	1928
chromosome_1	6662637	6662702	66	0.00916379	-	three_prime_UTR	Cre01.g047800	0.181818	0.388889	0.65625	0.692308	22	18	32	65
chromosome_12	499230	499285	56	0.00930834	+	three_prime_UTR	Cre12.g493250	0.0430839	0.0714286	0.0842912	0.151376	441	98	261	218
chromosome_16	180707	180715	9	0.00939773	-	intron	Cre16.g695050	0.00609756	0.109756	0.0460526	0	164	82	152	92
chromosome_9	4559083	4559229	147	0.00945663	-	three_prime_UTR	Cre09.g396213	0.315023	0.390746	0.329809	0.372495	5971	2961	7944	8733
chromosome_7	2226823	2226830	8	0.00946789	-	three_prime_UTR	Cre07.g327250	0.193764	0.0571429	0.0614525	0.0689655	449	35	179	29
chromosome_14	1547742	1547750	9	0.0096537	-	three_prime_UTR,three_prime_UTR,three_prime_UTR	Cre14.g618600	0.625	0.8	0.636364	0	16	5	22	10
chromosome_3	540768	540806	39	0.00989913	+	three_prime_UTR	Cre03.g145367	0.047619	0.208333	0.0485437	0.344828	126	24	103	29

## Sheet: 5'UTR sites
chromosome	start	end	geneID	padj	strand	nearest upstream feature	feature start	feature end	strand	feature geneID	distance
chromosome_3	431235	431277	Cre03.g144967	1.06e-06	+	three_prime_UTR	431291	433984	-	Cre03.g144987	14
chromosome_12	6446655	6446665	Cre12.g538000	4.73e-08	+	three_prime_UTR	6446692	6447939	-	Cre12.g538050	27
chromosome_14	385459	385474	Cre14.g610501	0.000263816	+	three_prime_UTR	385501	386057	-	Cre14.g610550	27
chromosome_3	3986820	3986860	Cre03.g171900	0.000844024	-	three_prime_UTR	3986482	3986791	+	Cre03.g171850	30
chromosome_2	5464878	5464914	Cre02.g107850	9.51e-17	-	three_prime_UTR	5463971	5464844	+	Cre02.g107800	35
chromosome_16	431975	431996	Cre16.g693202	1.79e-06	+	three_prime_UTR	432032	432472	-	Cre16.g693203	36
chromosome_6	8232666	8232685	Cre06.g305750	0.00506908	+	three_prime_UTR	8232723	8232942	-	Cre06.g305800	38
chromosome_12	3579242	3579258	Cre12.g513650	4.3e-07	+	three_prime_UTR	3579302	3579691	-	Cre12.g513700	44
chromosome_7	3283074	3283129	Cre07.g334350	0.00115679	+	three_prime_UTR	3283202	3283603	-	Cre07.g334400	73
chromosome_1	3543973	3544029	Cre01.g022700	0.00869964	+	three_prime_UTR	3544105	3544628	-	Cre01.g022750	76
chromosome_8	1525638	1525689	Cre08.g364862	0.0065096	-	three_prime_UTR	1525359	1525560	+	Cre08.g364850	79
chromosome_12	697068	697102	Cre12.g494800	0.00136421	+	three_prime_UTR	697203	697568	-	Cre12.g494850	101
chromosome_7	1692606	1692620	Cre07.g325650	0.000544448	-	three_prime_UTR	1692003	1692498	+	Cre07.g325600	109
chromosome_3	4559817	4559827	Cre03.g176833	3.45e-05	+	three_prime_UTR	4559939	4560216	-	Cre03.g176866	112
chromosome_2	72698	72715	Cre02.g073600	0.00108928	+	three_prime_UTR	72847	73243	-	Cre02.g073650	132
chromosome_11	1274394	1274402	Cre11.g467705	0.00432189	+	three_prime_UTR	1274551	1274671	-	Cre11.g467706	149
chromosome_5	1956714	1956749	Cre05.g241636	3.38e-06	+	three_prime_UTR	1956912	1957372	-	Cre05.g241637	163
chromosome_14	4147460	4147512	Cre14.g634322	0.000456557	-	three_prime_UTR	4145233	4147284	+	Cre14.g634279	177
chromosome_14	4147624	4147635	Cre14.g634322	2.6e-06	-	three_prime_UTR	4145233	4147284	+	Cre14.g634279	341
chromosome_1	6659682	6659735	Cre01.g047800	5.26e-08	-	three_prime_UTR	6658832	6659309	+	Cre01.g047750	374
chromosome_7	6331713	6331731	Cre07.g357200	0.000522705	-	three_prime_UTR	6331196	6331249	+	Cre07.g357157	465
chromosome_8	2550601	2550605	Cre08.g372400	0.000400597	-	three_prime_UTR	2545968	2547322	+	Cre08.g372300	3280
chromosome_14	4155098	4155137	Cre14.g634365	3.2e-05	-	three_prime_UTR	4147851	4150712	+	Cre14.g634322	4387
chromosome_2	34931	34936	Cre02.g073250	0.0085292	-	three_prime_UTR	22569	23477	+	Cre02.g073176	11455
chromosome_12	8628125	8628134	Cre12.g546950	0.000308155	+	three_prime_UTR	8642167	8642870	-	Cre12.g546800	14033
chromosome_2	329550	329564	Cre02.g075500	0.000544448	-	three_prime_UTR	310218	310960	+	Cre02.g075301	18591
chromosome_17	5592728	5592812	Cre17.g737800	3.84e-13	-	three_prime_UTR	5570035	5570871	+	Cre17.g737525	21858
