# Supplementary material for: Experimental Genome-Wide Determination of RNA Polyadenylation in Chlamydomonas reinhardtii
Source: PLoS One. 2016 Jan 5;11(1):e0146107. doi: 10.1371/journal.pone.0146107 (PMC4701671; doi:10.1371/journal.pone.0146107)
Supplement: S9 File — (XLSX) [file pone.0146107.s015.xlsx]

## Sheet: cp
genome	start	end	strand	PAT number
Cp	348	349	+	1
Cp	358	359	+	1
Cp	359	360	+	1
Cp	363	364	+	3
Cp	364	365	+	1
Cp	366	367	-	1
Cp	368	369	+	1
Cp	408	409	+	1
Cp	419	420	+	1
Cp	423	424	+	1
Cp	424	425	+	4
Cp	425	426	+	1
Cp	430	431	+	1
Cp	579	580	-	1
Cp	630	631	+	1
Cp	631	632	+	1
Cp	632	633	+	1
Cp	634	635	+	2
Cp	639	640	+	3
Cp	696	697	+	1
Cp	712	713	+	1
Cp	739	740	+	1
Cp	742	743	+	1
Cp	763	764	+	1
Cp	765	766	+	1
Cp	768	769	+	1
Cp	769	770	+	2
Cp	771	772	+	2
Cp	825	826	+	1
Cp	826	827	+	3
Cp	827	828	+	1
Cp	828	829	+	1
Cp	830	831	+	1
Cp	837	838	+	1
Cp	838	839	+	1
Cp	839	840	+	1
Cp	841	842	+	1
Cp	842	843	+	1
Cp	844	845	+	1
Cp	846	847	+	1
Cp	848	849	+	3
Cp	849	850	+	5
Cp	850	851	+	2
Cp	851	852	+	1
Cp	852	853	+	2
Cp	853	854	+	3
Cp	854	855	+	6
Cp	855	856	+	3
Cp	856	857	+	3
Cp	857	858	+	2
Cp	858	859	+	1
Cp	862	863	+	1
Cp	911	912	+	1
Cp	915	916	+	1
Cp	987	988	+	1
Cp	1031	1032	+	1
Cp	1046	1047	-	1
Cp	1047	1048	-	1
Cp	1077	1078	-	1
Cp	1173	1174	-	1
Cp	1293	1294	-	1
Cp	1451	1452	+	1
Cp	1888	1889	-	1
Cp	1951	1952	-	1
Cp	2038	2039	-	1
Cp	2183	2184	+	1
Cp	2673	2674	-	1
Cp	2695	2696	-	1
Cp	2699	2700	-	1
Cp	2700	2701	-	1
Cp	2706	2707	-	2
Cp	2722	2723	-	1
Cp	2725	2726	-	1
Cp	2736	2737	-	1
Cp	2739	2740	-	1
Cp	2744	2745	-	1
Cp	2756	2757	-	1
Cp	2762	2763	-	1
Cp	2765	2766	-	4
Cp	2767	2768	-	5
Cp	2768	2769	-	2
Cp	2769	2770	-	27
Cp	2770	2771	-	17
Cp	2771	2772	-	67
Cp	2772	2773	-	2103
Cp	2773	2774	-	3
Cp	2774	2775	-	8
Cp	2775	2776	-	4
Cp	2776	2777	-	9
Cp	2777	2778	-	4
Cp	2778	2779	-	14
Cp	2780	2781	-	1
Cp	2783	2784	-	2
Cp	2784	2785	-	1
Cp	2786	2787	-	1
Cp	2792	2793	-	1
Cp	2800	2801	-	2
Cp	2805	2806	-	6
Cp	2820	2821	-	2
Cp	2825	2826	-	1
Cp	2826	2827	-	3
Cp	2827	2828	-	2
Cp	2828	2829	-	8
Cp	2829	2830	-	2
Cp	2830	2831	-	36
Cp	2831	2832	-	12
Cp	2832	2833	-	11
Cp	2833	2834	-	1
Cp	2834	2835	-	4
Cp	2835	2836	-	18
Cp	2836	2837	-	1
Cp	2838	2839	-	1
Cp	2842	2843	-	2
Cp	2843	2844	-	2
Cp	2874	2875	-	1
Cp	2879	2880	-	1
Cp	2880	2881	-	1
Cp	2881	2882	-	1
Cp	2882	2883	-	12
Cp	2884	2885	-	4
Cp	2885	2886	-	20
Cp	2886	2887	-	5
Cp	2887	2888	-	20
Cp	2888	2889	-	12
Cp	2889	2890	-	1
Cp	2890	2891	-	6
Cp	2891	2892	-	5
Cp	2895	2896	-	7
Cp	2896	2897	-	2
Cp	2898	2899	-	1
Cp	2899	2900	-	1
Cp	2900	2901	-	1
Cp	2901	2902	-	2
Cp	2905	2906	-	1
Cp	2913	2914	-	1
Cp	2932	2933	-	1
Cp	2945	2946	-	1
Cp	2958	2959	-	1
Cp	2961	2962	-	1
Cp	2971	2972	-	1
Cp	2993	2994	-	1
Cp	2996	2997	-	2
Cp	2998	2999	-	1
Cp	2999	3000	-	1
Cp	3004	3005	-	2
Cp	3006	3007	-	1
Cp	3009	3010	-	3
Cp	3044	3045	-	1
Cp	3049	3050	-	2
Cp	3057	3058	-	1
Cp	3058	3059	-	1
Cp	3061	3062	-	1
Cp	3064	3065	-	2
Cp	3065	3066	-	2
Cp	3066	3067	-	3
Cp	3067	3068	-	10
Cp	3068	3069	-	3
Cp	3069	3070	-	4
Cp	3070	3071	-	7
Cp	3071	3072	-	5
Cp	3072	3073	-	60
Cp	3076	3077	-	1
Cp	3077	3078	-	2
Cp	3079	3080	-	1
Cp	3081	3082	-	1
Cp	3082	3083	-	1
Cp	3090	3091	-	2
Cp	3092	3093	-	1
Cp	3096	3097	-	1
Cp	3099	3100	-	2
Cp	3101	3102	-	1
Cp	3121	3122	-	1
Cp	3123	3124	-	1
Cp	3138	3139	-	1
Cp	3144	3145	-	1
Cp	3145	3146	-	4
Cp	3146	3147	-	1
Cp	3148	3149	-	1
Cp	3149	3150	-	3
Cp	3150	3151	-	3
Cp	3158	3159	-	1
Cp	3165	3166	-	1
Cp	3171	3172	-	1
Cp	3176	3177	-	2
Cp	3181	3182	-	3
Cp	3182	3183	-	13
Cp	3185	3186	-	1
Cp	3202	3203	+	1
Cp	3205	3206	-	1
Cp	3206	3207	-	1
Cp	3219	3220	-	1
Cp	3222	3223	-	1
Cp	3238	3239	-	1
Cp	3244	3245	-	1
Cp	3249	3250	-	1
Cp	3250	3251	-	1
Cp	3251	3252	-	1
Cp	3258	3259	-	1
Cp	3260	3261	-	16
Cp	3261	3262	-	25
Cp	3262	3263	-	422
Cp	3263	3264	-	1
Cp	3264	3265	-	38
Cp	3267	3268	-	1
Cp	3268	3269	-	1
Cp	3269	3270	-	4
Cp	3273	3274	-	5
Cp	3276	3277	-	1
Cp	3278	3279	+	3
Cp	3278	3279	-	2
Cp	3278	3279	+	2
Cp	3303	3304	-	1
Cp	3305	3306	-	1
Cp	3307	3308	-	1
Cp	3309	3310	-	5
Cp	3310	3311	-	109
Cp	3312	3313	-	28
Cp	3312	3313	+	1
Cp	3312	3313	-	9
Cp	3313	3314	-	1
Cp	3314	3315	-	1
Cp	3315	3316	-	133
Cp	3319	3320	-	1
Cp	3321	3322	-	2
Cp	3322	3323	-	3
Cp	3326	3327	-	1
Cp	3333	3334	-	1
Cp	3334	3335	-	1
Cp	3346	3347	-	1
Cp	3349	3350	-	6
Cp	3350	3351	-	20
Cp	3354	3355	-	1
Cp	3361	3362	-	2
Cp	3363	3364	-	2
Cp	3367	3368	-	1
Cp	3369	3370	-	1
Cp	3372	3373	-	3
Cp	3384	3385	-	1
Cp	3388	3389	-	2
Cp	3394	3395	-	1
Cp	3397	3398	-	4
Cp	3398	3399	-	35
Cp	3405	3406	-	1
Cp	3407	3408	-	1
Cp	3411	3412	-	1
Cp	3413	3414	-	1
Cp	3418	3419	-	2
Cp	3419	3420	-	1
Cp	3421	3422	-	1
Cp	3427	3428	-	1
Cp	3449	3450	-	1
Cp	3455	3456	-	1
Cp	3457	3458	-	1
Cp	3460	3461	-	2
Cp	3466	3467	-	1
Cp	3467	3468	-	1
Cp	3468	3469	-	2
Cp	3469	3470	-	3
Cp	3470	3471	-	4
Cp	3471	3472	-	2
Cp	3472	3473	-	29
Cp	3474	3475	-	1
Cp	3475	3476	-	1
Cp	3476	3477	-	1
Cp	3477	3478	-	1
Cp	3478	3479	-	3
Cp	3479	3480	-	22
Cp	3494	3495	-	1
Cp	3498	3499	-	1
Cp	3499	3500	-	1
Cp	3503	3504	-	1
Cp	3508	3509	-	1
Cp	3521	3522	-	1
Cp	3532	3533	-	2
Cp	3536	3537	-	1
Cp	3539	3540	-	1
Cp	3546	3547	-	1
Cp	3548	3549	-	2
Cp	3549	3550	-	14
Cp	3551	3552	-	10
Cp	3574	3575	-	6
Cp	3577	3578	-	1
Cp	3578	3579	-	1
Cp	3579	3580	-	5
Cp	3604	3605	-	2
Cp	3608	3609	-	4
Cp	3612	3613	-	1
Cp	3613	3614	-	1
Cp	3614	3615	-	1
Cp	3616	3617	-	1
Cp	3617	3618	-	2
Cp	3619	3620	-	1
Cp	3620	3621	-	1
Cp	3621	3622	-	1
Cp	3633	3634	-	1
Cp	3638	3639	-	2
Cp	3644	3645	-	1
Cp	3651	3652	-	1
Cp	3676	3677	-	1
Cp	3685	3686	-	1
Cp	3694	3695	-	1
Cp	3704	3705	-	1
Cp	3709	3710	-	2
Cp	3710	3711	-	1
Cp	3711	3712	-	3
Cp	3712	3713	-	3
Cp	3713	3714	-	1
Cp	3714	3715	-	4
Cp	3715	3716	-	2
Cp	3717	3718	-	4
Cp	3720	3721	-	1
Cp	3723	3724	-	2
Cp	3724	3725	-	2
Cp	3734	3735	-	1
Cp	3759	3760	-	2
Cp	3779	3780	-	1
Cp	3782	3783	-	1
Cp	3784	3785	-	1
Cp	3788	3789	-	2
Cp	3789	3790	-	1
Cp	3792	3793	-	1
Cp	3794	3795	-	1
Cp	3795	3796	-	1
Cp	3802	3803	-	1
Cp	3803	3804	-	14
Cp	3806	3807	-	72
Cp	3808	3809	-	1
Cp	3812	3813	-	1
Cp	3813	3814	-	2
Cp	3815	3816	-	1
Cp	3816	3817	-	1
Cp	3819	3820	-	10
Cp	3820	3821	-	1
Cp	3824	3825	-	1
Cp	3825	3826	-	1
Cp	3832	3833	-	1
Cp	3833	3834	-	1
Cp	3835	3836	-	7
Cp	3837	3838	-	2
Cp	3842	3843	-	1
Cp	3844	3845	-	1
Cp	3846	3847	-	1
Cp	3847	3848	-	1
Cp	3848	3849	-	1
Cp	3849	3850	-	3
Cp	3853	3854	-	1
Cp	3854	3855	-	2
Cp	3856	3857	-	1
Cp	3858	3859	-	1
Cp	3859	3860	-	4
Cp	3864	3865	-	1
Cp	3869	3870	-	1
Cp	3893	3894	-	1
Cp	3898	3899	-	2
Cp	3899	3900	-	4
Cp	3900	3901	-	4
Cp	3901	3902	-	1
Cp	3902	3903	-	4
Cp	3903	3904	-	2
Cp	3904	3905	-	1
Cp	3905	3906	-	1
Cp	3907	3908	-	1
Cp	3925	3926	-	1
Cp	3960	3961	-	1
Cp	3962	3963	-	1
Cp	3977	3978	-	1
Cp	3978	3979	-	2
Cp	4008	4009	-	1
Cp	4035	4036	-	1
Cp	4042	4043	-	1
Cp	4048	4049	-	1
Cp	4050	4051	-	1
Cp	4121	4122	-	1
Cp	4123	4124	-	1
Cp	4129	4130	-	1
Cp	4130	4131	-	1
Cp	4131	4132	-	1
Cp	4132	4133	-	1
Cp	4134	4135	-	1
Cp	4138	4139	-	1
Cp	4139	4140	-	1
Cp	4157	4158	-	1
Cp	4186	4187	-	1
Cp	4236	4237	-	1
Cp	4241	4242	-	1
Cp	4242	4243	-	1
Cp	4245	4246	-	1
Cp	4246	4247	-	3
Cp	4250	4251	-	1
Cp	4278	4279	+	1
Cp	4296	4297	-	2
Cp	4331	4332	-	1
Cp	4333	4334	-	1
Cp	4340	4341	-	1
Cp	4347	4348	-	1
Cp	4351	4352	-	1
Cp	4352	4353	-	1
Cp	4357	4358	-	1
Cp	4481	4482	-	1
Cp	4574	4575	-	1
Cp	4575	4576	-	1
Cp	4578	4579	-	1
Cp	4589	4590	-	1
Cp	4591	4592	-	1
Cp	4610	4611	-	2
Cp	4617	4618	-	1
Cp	4665	4666	-	1
Cp	4667	4668	-	1
Cp	4677	4678	-	1
Cp	4710	4711	-	1
Cp	4744	4745	-	1
Cp	4768	4769	-	3
Cp	4791	4792	-	1
Cp	4846	4847	-	1
Cp	4905	4906	-	2
Cp	4913	4914	-	1
Cp	4917	4918	-	1
Cp	4934	4935	-	1
Cp	4957	4958	-	1
Cp	4963	4964	-	1
Cp	4980	4981	-	1
Cp	4989	4990	-	1
Cp	5104	5105	-	1
Cp	5119	5120	+	1
Cp	5169	5170	-	1
Cp	5278	5279	-	1
Cp	5321	5322	-	1
Cp	5336	5337	+	1
Cp	5346	5347	+	1
Cp	5362	5363	+	1
Cp	5391	5392	-	1
Cp	5551	5552	-	1
Cp	5597	5598	-	1
Cp	5872	5873	+	1
Cp	5926	5927	-	1
Cp	5951	5952	-	1
Cp	5953	5954	-	2
Cp	5955	5956	-	1
Cp	5957	5958	-	5
Cp	5960	5961	-	2
Cp	5961	5962	-	4
Cp	5962	5963	-	2
Cp	5963	5964	-	2
Cp	5968	5969	-	2
Cp	5969	5970	-	1
Cp	5991	5992	+	1
Cp	5994	5995	+	1
Cp	5995	5996	+	1
Cp	5995	5996	-	1
Cp	6013	6014	-	1
Cp	6018	6019	-	1
Cp	6023	6024	-	1
Cp	6056	6057	-	2
Cp	6057	6058	-	2
Cp	6058	6059	-	8
Cp	6059	6060	-	56
Cp	6069	6070	-	1
Cp	6074	6075	-	2
Cp	6075	6076	-	1
Cp	6080	6081	-	1
Cp	6082	6083	-	2
Cp	6107	6108	-	1
Cp	6113	6114	-	2
Cp	6118	6119	-	3
Cp	6124	6125	-	4
Cp	6125	6126	-	1
Cp	6144	6145	+	1
Cp	6150	6151	-	3
Cp	6151	6152	-	1
Cp	6152	6153	-	1
Cp	6153	6154	-	1
Cp	6155	6156	-	1
Cp	6159	6160	-	1
Cp	6189	6190	-	3
Cp	6190	6191	-	5
Cp	6199	6200	-	3
Cp	6203	6204	-	1
Cp	6205	6206	-	1
Cp	6206	6207	-	20
Cp	6216	6217	-	5
Cp	6220	6221	-	1
Cp	6223	6224	-	3
Cp	6224	6225	-	1
Cp	6225	6226	-	1
Cp	6226	6227	-	14
Cp	6231	6232	-	1
Cp	6237	6238	-	1
Cp	6238	6239	-	1
Cp	6239	6240	-	1
Cp	6245	6246	-	1
Cp	6247	6248	-	1
Cp	6249	6250	-	3
Cp	6253	6254	-	5
Cp	6253	6254	+	1
Cp	6253	6254	-	5
Cp	6255	6256	-	3
Cp	6256	6257	-	2
Cp	6257	6258	-	44
Cp	6263	6264	-	1
Cp	6264	6265	-	4
Cp	6266	6267	-	3
Cp	6268	6269	-	1
Cp	6269	6270	-	2
Cp	6270	6271	-	2
Cp	6274	6275	-	1
Cp	6275	6276	-	1
Cp	6301	6302	-	1
Cp	6304	6305	-	1
Cp	6309	6310	-	3
Cp	6315	6316	-	1
Cp	6324	6325	-	1
Cp	6344	6345	+	1
Cp	6358	6359	-	2
Cp	6359	6360	-	3
Cp	6360	6361	-	7
Cp	6364	6365	-	1
Cp	6367	6368	-	1
Cp	6368	6369	-	2
Cp	6369	6370	-	5
Cp	6370	6371	-	19
Cp	6371	6372	-	39
Cp	6372	6373	-	4
Cp	6373	6374	-	6
Cp	6375	6376	-	4
Cp	6376	6377	-	7
Cp	6377	6378	-	4
Cp	6379	6380	-	1
Cp	6380	6381	-	7
Cp	6381	6382	-	3
Cp	6382	6383	-	3
Cp	6383	6384	-	2
Cp	6384	6385	-	1
Cp	6386	6387	-	1
Cp	6388	6389	-	2
Cp	6393	6394	-	7
Cp	6394	6395	-	1
Cp	6398	6399	-	1
Cp	6403	6404	-	1
Cp	6410	6411	-	1
Cp	6420	6421	-	2
Cp	6421	6422	-	1
Cp	6422	6423	-	8
Cp	6423	6424	-	1
Cp	6426	6427	-	3
Cp	6427	6428	-	1
Cp	6428	6429	-	19
Cp	6429	6430	-	1
Cp	6432	6433	-	1
Cp	6484	6485	-	2
Cp	6486	6487	-	1
Cp	6489	6490	-	2
Cp	6490	6491	-	1
Cp	6535	6536	-	1
Cp	6546	6547	-	1
Cp	6562	6563	-	1
Cp	6571	6572	-	1
Cp	6577	6578	-	1
Cp	6588	6589	-	1
Cp	6600	6601	-	1
Cp	6613	6614	-	1
Cp	6618	6619	-	1
Cp	6624	6625	-	3
Cp	6656	6657	-	1
Cp	6700	6701	-	1
Cp	6701	6702	-	1
Cp	6702	6703	-	1
Cp	6705	6706	-	2
Cp	6710	6711	-	1
Cp	6713	6714	-	1
Cp	6716	6717	-	1
Cp	6718	6719	-	1
Cp	6723	6724	-	1
Cp	6724	6725	-	2
Cp	6728	6729	-	2
Cp	6729	6730	-	1
Cp	6730	6731	-	1
Cp	6731	6732	-	1
Cp	6732	6733	-	4
Cp	6734	6735	-	2
Cp	6735	6736	-	9
Cp	6736	6737	-	1
Cp	6737	6738	-	1
Cp	6738	6739	-	7
Cp	6739	6740	-	1
Cp	6742	6743	-	3
Cp	6761	6762	-	3
Cp	6764	6765	-	1
Cp	6765	6766	-	1
Cp	6766	6767	-	3
Cp	6767	6768	-	6
Cp	6822	6823	-	1
Cp	6823	6824	-	1
Cp	6824	6825	-	4
Cp	6825	6826	-	1
Cp	6826	6827	-	1
Cp	6827	6828	-	1
Cp	6829	6830	-	1
Cp	6830	6831	-	1
Cp	6831	6832	-	1
Cp	6833	6834	-	5
Cp	6834	6835	-	1
Cp	6835	6836	-	4
Cp	6836	6837	-	1
Cp	6838	6839	-	1
Cp	6842	6843	-	1
Cp	6844	6845	-	1
Cp	6850	6851	-	1
Cp	6861	6862	-	1
Cp	6928	6929	-	2
Cp	6929	6930	-	1
Cp	6930	6931	-	2
Cp	6931	6932	-	5
Cp	6932	6933	-	5
Cp	6933	6934	-	2
Cp	6936	6937	-	6
Cp	6938	6939	-	3
Cp	6960	6961	-	1
Cp	6974	6975	-	1
Cp	7036	7037	-	1
Cp	7040	7041	-	1
Cp	7041	7042	-	1
Cp	7051	7052	-	1
Cp	7065	7066	+	1
Cp	7092	7093	+	1
Cp	7092	7093	-	2
Cp	7096	7097	-	1
Cp	7108	7109	-	1
Cp	7110	7111	-	2
Cp	7110	7111	+	1
Cp	7111	7112	-	1
Cp	7112	7113	+	3
Cp	7114	7115	-	1
Cp	7116	7117	+	1
Cp	7118	7119	-	2
Cp	7119	7120	-	1
Cp	7124	7125	-	3
Cp	7129	7130	-	1
Cp	7133	7134	-	5
Cp	7135	7136	-	1
Cp	7152	7153	-	2
Cp	7153	7154	-	3
Cp	7174	7175	-	1
Cp	7209	7210	-	1
Cp	7363	7364	-	2
Cp	7445	7446	-	1
Cp	7451	7452	-	1
Cp	7489	7490	-	1
Cp	7491	7492	-	1
Cp	7492	7493	-	9
Cp	7499	7500	-	1
Cp	7502	7503	-	2
Cp	7503	7504	-	3
Cp	7504	7505	-	2
Cp	7505	7506	-	1
Cp	7522	7523	-	1
Cp	7542	7543	-	1
Cp	7553	7554	-	1
Cp	7562	7563	-	1
Cp	7572	7573	-	1
Cp	7583	7584	-	1
Cp	7586	7587	-	1
Cp	7592	7593	-	1
Cp	7598	7599	-	2
Cp	7609	7610	-	1
Cp	7616	7617	+	1
Cp	7619	7620	+	1
Cp	7624	7625	-	1
Cp	7627	7628	+	1
Cp	7628	7629	+	1
Cp	7629	7630	-	1
Cp	7630	7631	-	2
Cp	7633	7634	+	1
Cp	7639	7640	-	3
Cp	7642	7643	-	1
Cp	7643	7644	-	3
Cp	7644	7645	-	2
Cp	7645	7646	-	1
Cp	7646	7647	-	1
Cp	7647	7648	-	4
Cp	7648	7649	-	3
Cp	7655	7656	-	1
Cp	7688	7689	-	1
Cp	7892	7893	-	1
Cp	8102	8103	-	1
Cp	8154	8155	-	1
Cp	8198	8199	-	1
Cp	8263	8264	-	1
Cp	8292	8293	-	1
Cp	8381	8382	-	1
Cp	8455	8456	-	1
Cp	8505	8506	-	1
Cp	8511	8512	-	1
Cp	8553	8554	-	1
Cp	8554	8555	-	3
Cp	8555	8556	-	1
Cp	8557	8558	-	1
Cp	8560	8561	-	1
Cp	8585	8586	-	2
Cp	8585	8586	+	1
Cp	8621	8622	-	1
Cp	8624	8625	-	1
Cp	8626	8627	-	4
Cp	8626	8627	+	1
Cp	8626	8627	-	2
Cp	8631	8632	-	1
Cp	8632	8633	-	1
Cp	8641	8642	-	3
Cp	8671	8672	+	1
Cp	8673	8674	+	1
Cp	8702	8703	-	1
Cp	8828	8829	-	1
Cp	8829	8830	+	1
Cp	8829	8830	-	3
Cp	8830	8831	-	8
Cp	8831	8832	-	18
Cp	8832	8833	-	4
Cp	8886	8887	-	1
Cp	8893	8894	-	2
Cp	8894	8895	-	3
Cp	8897	8898	-	2
Cp	8898	8899	-	1
Cp	8900	8901	-	6
Cp	8903	8904	-	2
Cp	8905	8906	-	2
Cp	8906	8907	-	1
Cp	8907	8908	-	1
Cp	8957	8958	-	1
Cp	8982	8983	-	1
Cp	8992	8993	-	1
Cp	9032	9033	-	1
Cp	9034	9035	-	1
Cp	9111	9112	-	1
Cp	9115	9116	-	1
Cp	9124	9125	-	1
Cp	9136	9137	-	4
Cp	9144	9145	-	2
Cp	9146	9147	-	3
Cp	9147	9148	-	18
Cp	9148	9149	-	274
Cp	9149	9150	-	344
Cp	9155	9156	-	2
Cp	9162	9163	-	1
Cp	9165	9166	-	1
Cp	9166	9167	-	2
Cp	9167	9168	-	1
Cp	9200	9201	-	1
Cp	9221	9222	-	1
Cp	9278	9279	-	1
Cp	9280	9281	-	2
Cp	9282	9283	-	1
Cp	9283	9284	-	1
Cp	9314	9315	-	1
Cp	9317	9318	-	1
Cp	9337	9338	-	2
Cp	9340	9341	-	3
Cp	9365	9366	-	1
Cp	9383	9384	-	1
Cp	9407	9408	-	1
Cp	9425	9426	-	2
Cp	9426	9427	-	9
Cp	9453	9454	-	17
Cp	9485	9486	-	1
Cp	9488	9489	-	2
Cp	9497	9498	-	1
Cp	9499	9500	-	2
Cp	9505	9506	-	3
Cp	9521	9522	-	1
Cp	9522	9523	-	2
Cp	9526	9527	-	1
Cp	9527	9528	-	2
Cp	9529	9530	-	2
Cp	9531	9532	-	120
Cp	9538	9539	-	1
Cp	9542	9543	-	1
Cp	9568	9569	-	1
Cp	9576	9577	-	1
Cp	9581	9582	-	1
Cp	9582	9583	-	1
Cp	9583	9584	-	2
Cp	9584	9585	-	3
Cp	9587	9588	-	1
Cp	9642	9643	-	1
Cp	9643	9644	-	2
Cp	9647	9648	-	2
Cp	9649	9650	-	10
Cp	9658	9659	-	1
Cp	9660	9661	-	1
Cp	9668	9669	-	1
Cp	9713	9714	-	1
Cp	9739	9740	-	2
Cp	9809	9810	-	1
Cp	9819	9820	-	1
Cp	9822	9823	-	1
Cp	9824	9825	+	1
Cp	9831	9832	-	1
Cp	9832	9833	-	1
Cp	9848	9849	-	1
Cp	9856	9857	-	1
Cp	9963	9964	-	1
Cp	9966	9967	-	1
Cp	9976	9977	-	1
Cp	10008	10009	-	1
Cp	10081	10082	-	4
Cp	10087	10088	-	1
Cp	10088	10089	-	6
Cp	10090	10091	-	51
Cp	10107	10108	-	1
Cp	10124	10125	-	1
Cp	10125	10126	-	1
Cp	10126	10127	-	1
Cp	10127	10128	-	2
Cp	10143	10144	-	1
Cp	10159	10160	-	1
Cp	10170	10171	-	1
Cp	10240	10241	-	2
Cp	10244	10245	-	1
Cp	10249	10250	-	1
Cp	10252	10253	-	1
Cp	10254	10255	-	2
Cp	10301	10302	-	3
Cp	10328	10329	-	1
Cp	10329	10330	-	1
Cp	10334	10335	-	1
Cp	10336	10337	-	1
Cp	10356	10357	-	2
Cp	10393	10394	-	1
Cp	10395	10396	-	1
Cp	10407	10408	-	1
Cp	10412	10413	-	1
Cp	10446	10447	-	1
Cp	10448	10449	-	1
Cp	10451	10452	-	3
Cp	10459	10460	-	1
Cp	10481	10482	-	1
Cp	10487	10488	-	1
Cp	10489	10490	-	1
Cp	10511	10512	-	1
Cp	10515	10516	+	1
Cp	10533	10534	-	1
Cp	10535	10536	-	1
Cp	10538	10539	-	1
Cp	10544	10545	-	2
Cp	10545	10546	-	1
Cp	10587	10588	-	2
Cp	10598	10599	-	1
Cp	10657	10658	-	1
Cp	10689	10690	-	1
Cp	10718	10719	-	2
Cp	10727	10728	-	6
Cp	10801	10802	-	15
Cp	10844	10845	-	1
Cp	10877	10878	-	3
Cp	10880	10881	-	1
Cp	10896	10897	-	4
Cp	10897	10898	-	28
Cp	10910	10911	-	1
Cp	10912	10913	-	18
Cp	10939	10940	-	1
Cp	10955	10956	-	18
Cp	10973	10974	-	1
Cp	10975	10976	+	1
Cp	10980	10981	-	1
Cp	11032	11033	-	1
Cp	11034	11035	-	1
Cp	11035	11036	-	1
Cp	11047	11048	-	1
Cp	11053	11054	-	1
Cp	11056	11057	-	1
Cp	11063	11064	-	1
Cp	11065	11066	-	2
Cp	11066	11067	-	4
Cp	11067	11068	-	1
Cp	11068	11069	-	4
Cp	11069	11070	-	6
Cp	11070	11071	-	9
Cp	11071	11072	-	9
Cp	11072	11073	-	5
Cp	11073	11074	-	1
Cp	11074	11075	-	4
Cp	11077	11078	-	8
Cp	11078	11079	-	2
Cp	11091	11092	-	1
Cp	11099	11100	-	2
Cp	11101	11102	+	1
Cp	11102	11103	+	1
Cp	11105	11106	-	1
Cp	11110	11111	-	1
Cp	11113	11114	+	1
Cp	11116	11117	-	1
Cp	11118	11119	-	1
Cp	11121	11122	-	1
Cp	11123	11124	-	1
Cp	11172	11173	-	1
Cp	11179	11180	-	1
Cp	11180	11181	-	3
Cp	11181	11182	-	4
Cp	11182	11183	-	1
Cp	11184	11185	-	1
Cp	11185	11186	-	2
Cp	11189	11190	-	1
Cp	11200	11201	-	1
Cp	11240	11241	+	1
Cp	11243	11244	+	1
Cp	11246	11247	+	1
Cp	11249	11250	+	3
Cp	11256	11257	-	1
Cp	11257	11258	-	5
Cp	11264	11265	-	1
Cp	11265	11266	-	1
Cp	11267	11268	-	1
Cp	11292	11293	-	5
Cp	11489	11490	-	1
Cp	11573	11574	-	3
Cp	11589	11590	-	1
Cp	11606	11607	-	1
Cp	11615	11616	-	1
Cp	11616	11617	-	1
Cp	11619	11620	-	1
Cp	11620	11621	-	1
Cp	11635	11636	-	1
Cp	11642	11643	-	1
Cp	11644	11645	-	5
Cp	11658	11659	-	1
Cp	11705	11706	-	1
Cp	11734	11735	-	1
Cp	11743	11744	-	2
Cp	11746	11747	-	2
Cp	11748	11749	-	1
Cp	11752	11753	-	2
Cp	11786	11787	-	3
Cp	11788	11789	-	7
Cp	11789	11790	-	6
Cp	11790	11791	-	2
Cp	11791	11792	-	1
Cp	11792	11793	-	2
Cp	11794	11795	-	1
Cp	11802	11803	+	1
Cp	11811	11812	-	1
Cp	11813	11814	-	2
Cp	11815	11816	-	1
Cp	11816	11817	-	1
Cp	11818	11819	-	1
Cp	11819	11820	-	2
Cp	11822	11823	-	4
Cp	11823	11824	-	2
Cp	11824	11825	-	1
Cp	11825	11826	-	1
Cp	11826	11827	-	1
Cp	11828	11829	-	2
Cp	11830	11831	-	7
Cp	11833	11834	-	2
Cp	11834	11835	-	1
Cp	11835	11836	-	3
Cp	11836	11837	-	1
Cp	11838	11839	-	1
Cp	11841	11842	-	1
Cp	11842	11843	-	1
Cp	11844	11845	-	1
Cp	11846	11847	-	1
Cp	11848	11849	-	2
Cp	11866	11867	-	1
Cp	11867	11868	-	5
Cp	11868	11869	-	1
Cp	11882	11883	-	1
Cp	11884	11885	-	1
Cp	11887	11888	-	1
Cp	11888	11889	-	1
Cp	11889	11890	-	1
Cp	11891	11892	-	2
Cp	11895	11896	-	2
Cp	11901	11902	-	2
Cp	11902	11903	-	1
Cp	11905	11906	-	2
Cp	11909	11910	-	3
Cp	11912	11913	-	1
Cp	11913	11914	-	1
Cp	11916	11917	-	1
Cp	11919	11920	-	2
Cp	11921	11922	-	3
Cp	11924	11925	-	1
Cp	11927	11928	+	1
Cp	11929	11930	-	1
Cp	11930	11931	+	1
Cp	11931	11932	-	2
Cp	11932	11933	-	1
Cp	11933	11934	-	1
Cp	11935	11936	+	1
Cp	11935	11936	-	1
Cp	11939	11940	-	3
Cp	11941	11942	-	1
Cp	11942	11943	-	2
Cp	11944	11945	-	1
Cp	11947	11948	-	1
Cp	11958	11959	-	1
Cp	11976	11977	-	1
Cp	11977	11978	-	1
Cp	11980	11981	-	1
Cp	11982	11983	-	3
Cp	11987	11988	-	1
Cp	11994	11995	-	1
Cp	12007	12008	-	1
Cp	12010	12011	-	1
Cp	12019	12020	-	1
Cp	12032	12033	-	1
Cp	12033	12034	-	1
Cp	12034	12035	-	1
Cp	12035	12036	-	2
Cp	12036	12037	-	2
Cp	12037	12038	-	5
Cp	12039	12040	-	4
Cp	12040	12041	-	4
Cp	12041	12042	-	15
Cp	12042	12043	-	3
Cp	12043	12044	-	15
Cp	12044	12045	-	4
Cp	12045	12046	-	1
Cp	12046	12047	-	2
Cp	12047	12048	-	1
Cp	12080	12081	-	1
Cp	12086	12087	-	2
Cp	12087	12088	-	1
Cp	12088	12089	-	3
Cp	12089	12090	-	3
Cp	12092	12093	-	1
Cp	12097	12098	-	1
Cp	12104	12105	-	1
Cp	12110	12111	-	1
Cp	12127	12128	-	7
Cp	12130	12131	-	1
Cp	12132	12133	-	2
Cp	12133	12134	-	1
Cp	12134	12135	-	2
Cp	12135	12136	-	7
Cp	12136	12137	-	2
Cp	12138	12139	-	2
Cp	12141	12142	-	2
Cp	12142	12143	-	1
Cp	12143	12144	-	1
Cp	12145	12146	-	1
Cp	12147	12148	-	1
Cp	12150	12151	-	1
Cp	12151	12152	-	1
Cp	12152	12153	-	2
Cp	12153	12154	-	7
Cp	12154	12155	-	1
Cp	12156	12157	-	1
Cp	12159	12160	-	3
Cp	12161	12162	-	3
Cp	12162	12163	-	3
Cp	12163	12164	-	5
Cp	12167	12168	-	2
Cp	12168	12169	-	1
Cp	12170	12171	-	1
Cp	12172	12173	-	1
Cp	12175	12176	-	1
Cp	12175	12176	+	1
Cp	12187	12188	-	1
Cp	12190	12191	-	1
Cp	12191	12192	-	2
Cp	12192	12193	-	7
Cp	12193	12194	-	2
Cp	12194	12195	-	3
Cp	12195	12196	-	1
Cp	12201	12202	-	1
Cp	12212	12213	-	1
Cp	12218	12219	-	1
Cp	12227	12228	-	3
Cp	12250	12251	-	1
Cp	12259	12260	-	1
Cp	12262	12263	+	1
Cp	12270	12271	-	1
Cp	12302	12303	-	1
Cp	12326	12327	-	2
Cp	12342	12343	-	1
Cp	12360	12361	-	1
Cp	12363	12364	-	1
Cp	12365	12366	-	1
Cp	12368	12369	-	1
Cp	12370	12371	-	1
Cp	12415	12416	-	1
Cp	12423	12424	-	1
Cp	12435	12436	-	1
Cp	12488	12489	-	1
Cp	12491	12492	-	3
Cp	12496	12497	-	1
Cp	12499	12500	-	1
Cp	12539	12540	-	1
Cp	12546	12547	-	1
Cp	12575	12576	-	1
Cp	12595	12596	-	1
Cp	12597	12598	-	29
Cp	12642	12643	-	1
Cp	12643	12644	-	1
Cp	12645	12646	-	3
Cp	12653	12654	-	2
Cp	12669	12670	-	37
Cp	12671	12672	-	1
Cp	12674	12675	-	1
Cp	12676	12677	-	1
Cp	12682	12683	-	1
Cp	12688	12689	-	1
Cp	12694	12695	-	1
Cp	12697	12698	-	2
Cp	12700	12701	-	1
Cp	12701	12702	-	2
Cp	12703	12704	-	1
Cp	12706	12707	-	1
Cp	12785	12786	-	1
Cp	12795	12796	-	1
Cp	12808	12809	-	1
Cp	12832	12833	-	1
Cp	12833	12834	-	1
Cp	12834	12835	-	4
Cp	12835	12836	-	4
Cp	12836	12837	-	1
Cp	12837	12838	-	1
Cp	12839	12840	-	16
Cp	12840	12841	-	31
Cp	12841	12842	-	1
Cp	12844	12845	-	1
Cp	12846	12847	-	3
Cp	12847	12848	-	1
Cp	12851	12852	-	2
Cp	12868	12869	-	2
Cp	12869	12870	-	28
Cp	12871	12872	-	2
Cp	12874	12875	-	2
Cp	12883	12884	-	1
Cp	12891	12892	-	1
Cp	12902	12903	-	1
Cp	12911	12912	-	4
Cp	12918	12919	-	1
Cp	12919	12920	-	7
Cp	12924	12925	-	1
Cp	12925	12926	-	4
Cp	12973	12974	-	1
Cp	12974	12975	-	1
Cp	13030	13031	-	1
Cp	13040	13041	-	1
Cp	13041	13042	-	2
Cp	13042	13043	-	3
Cp	13043	13044	-	8
Cp	13044	13045	-	8
Cp	13045	13046	-	5
Cp	13046	13047	-	6
Cp	13047	13048	-	10
Cp	13048	13049	-	23
Cp	13049	13050	-	12
Cp	13051	13052	-	16
Cp	13053	13054	-	1
Cp	13054	13055	-	1
Cp	13055	13056	-	5
Cp	13058	13059	-	1
Cp	13060	13061	-	2
Cp	13061	13062	-	1
Cp	13062	13063	-	3
Cp	13063	13064	-	2
Cp	13064	13065	-	1
Cp	13065	13066	-	2
Cp	13073	13074	-	1
Cp	13074	13075	-	1
Cp	13097	13098	-	1
Cp	13105	13106	-	1
Cp	13116	13117	-	2
Cp	13121	13122	-	1
Cp	13125	13126	-	1
Cp	13137	13138	-	1
Cp	13143	13144	-	1
Cp	13169	13170	-	1
Cp	13173	13174	-	1
Cp	13174	13175	-	2
Cp	13178	13179	-	1
Cp	13183	13184	-	1
Cp	13184	13185	-	1
Cp	13185	13186	-	1
Cp	13189	13190	-	1
Cp	13194	13195	-	1
Cp	13211	13212	-	1
Cp	13220	13221	-	5
Cp	13227	13228	-	1
Cp	13231	13232	-	2
Cp	13233	13234	-	1
Cp	13235	13236	-	1
Cp	13236	13237	-	1
Cp	13238	13239	-	4
Cp	13240	13241	-	4
Cp	13243	13244	-	1
Cp	13248	13249	-	1
Cp	13258	13259	-	17
Cp	13263	13264	-	1
Cp	13265	13266	-	10
Cp	13265	13266	+	1
Cp	13265	13266	-	23
Cp	13273	13274	-	1
Cp	13297	13298	-	1
Cp	13299	13300	-	2
Cp	13311	13312	-	1
Cp	13318	13319	-	1
Cp	13366	13367	-	1
Cp	13395	13396	-	1
Cp	13423	13424	-	1
Cp	13426	13427	-	1
Cp	13427	13428	-	1
Cp	13431	13432	-	1
Cp	13463	13464	-	1
Cp	13519	13520	-	1
Cp	13522	13523	-	1
Cp	13524	13525	-	8
Cp	13530	13531	-	1
Cp	13581	13582	-	1
Cp	13583	13584	-	5
Cp	13584	13585	-	2
Cp	13585	13586	-	11
Cp	13587	13588	-	22
Cp	13602	13603	-	1
Cp	13628	13629	-	1
Cp	13646	13647	-	1
Cp	13676	13677	-	28
Cp	13681	13682	-	1
Cp	13683	13684	-	1
Cp	13687	13688	-	1
Cp	13710	13711	-	1
Cp	13736	13737	-	1
Cp	13762	13763	-	1
Cp	13766	13767	-	1
Cp	13799	13800	-	1
Cp	13815	13816	-	1
Cp	13821	13822	-	1
Cp	13824	13825	-	2
Cp	13854	13855	-	1
Cp	13862	13863	-	2
Cp	13871	13872	-	1
Cp	13872	13873	-	1
Cp	13880	13881	-	2
Cp	13883	13884	-	1
Cp	13888	13889	-	4
Cp	13890	13891	-	2
Cp	13922	13923	-	2
Cp	13928	13929	-	1
Cp	13931	13932	-	1
Cp	13934	13935	-	1
Cp	13935	13936	-	1
Cp	13937	13938	-	1
Cp	13950	13951	-	2
Cp	13952	13953	-	1
Cp	13957	13958	-	2
Cp	13958	13959	-	3
Cp	13959	13960	-	1
Cp	13960	13961	-	1
Cp	13965	13966	-	1
Cp	13966	13967	-	1
Cp	13967	13968	-	2
Cp	13968	13969	-	2
Cp	13969	13970	-	1
Cp	13972	13973	-	1
Cp	13975	13976	-	3
Cp	13982	13983	-	1
Cp	14030	14031	-	1
Cp	14031	14032	-	2
Cp	14033	14034	-	2
Cp	14035	14036	-	2
Cp	14037	14038	-	1
Cp	14045	14046	-	1
Cp	14047	14048	-	1
Cp	14049	14050	-	1
Cp	14105	14106	-	1
Cp	14119	14120	-	1
Cp	14131	14132	-	1
Cp	14134	14135	-	1
Cp	14147	14148	-	1
Cp	14168	14169	-	1
Cp	14197	14198	-	1
Cp	14198	14199	-	5
Cp	14199	14200	-	6
Cp	14200	14201	-	14
Cp	14201	14202	-	10
Cp	14202	14203	-	13
Cp	14203	14204	-	6
Cp	14204	14205	-	3
Cp	14205	14206	-	2
Cp	14209	14210	-	1
Cp	14248	14249	-	1
Cp	14252	14253	-	1
Cp	14253	14254	-	2
Cp	14257	14258	-	1
Cp	14262	14263	-	1
Cp	14270	14271	-	1
Cp	14273	14274	-	1
Cp	14275	14276	-	1
Cp	14286	14287	-	1
Cp	14289	14290	-	1
Cp	14299	14300	-	1
Cp	14310	14311	-	2
Cp	14322	14323	-	1
Cp	14345	14346	-	1
Cp	14349	14350	-	1
Cp	14359	14360	-	1
Cp	14361	14362	-	1
Cp	14389	14390	-	1
Cp	14391	14392	-	1
Cp	14401	14402	-	1
Cp	14410	14411	-	1
Cp	14413	14414	-	1
Cp	14428	14429	-	1
Cp	14440	14441	+	1
Cp	14450	14451	-	1
Cp	14453	14454	-	2
Cp	14455	14456	-	1
Cp	14456	14457	-	1
Cp	14457	14458	-	1
Cp	14458	14459	-	2
Cp	14460	14461	-	1
Cp	14461	14462	-	2
Cp	14462	14463	-	1
Cp	14707	14708	-	1
Cp	14720	14721	-	1
Cp	15077	15078	+	1
Cp	15200	15201	+	1
Cp	15204	15205	+	1
Cp	15205	15206	+	1
Cp	15214	15215	+	1
Cp	15274	15275	+	1
Cp	15317	15318	-	1
Cp	15423	15424	+	1
Cp	15479	15480	-	1
Cp	15598	15599	+	1
Cp	15619	15620	+	1
Cp	15620	15621	+	7
Cp	15621	15622	+	1
Cp	15638	15639	+	2
Cp	15639	15640	+	1
Cp	15678	15679	+	1
Cp	15715	15716	+	1
Cp	15725	15726	+	1
Cp	15760	15761	+	1
Cp	15782	15783	+	1
Cp	15786	15787	+	2
Cp	15787	15788	+	1
Cp	15788	15789	+	8
Cp	15789	15790	+	1
Cp	15790	15791	+	11
Cp	15791	15792	+	2
Cp	15792	15793	+	2
Cp	15799	15800	+	1
Cp	15815	15816	+	1
Cp	15841	15842	+	1
Cp	15847	15848	+	1
Cp	15855	15856	+	1
Cp	15866	15867	+	1
Cp	15892	15893	+	1
Cp	15912	15913	+	1
Cp	15926	15927	+	1
Cp	15950	15951	+	1
Cp	15951	15952	-	1
Cp	15952	15953	+	2
Cp	15966	15967	+	1
Cp	16036	16037	+	43
Cp	16062	16063	+	1
Cp	16072	16073	+	1
Cp	16073	16074	+	1
Cp	16076	16077	+	2
Cp	16077	16078	+	4
Cp	16080	16081	+	14
Cp	16081	16082	+	1
Cp	16086	16087	+	1
Cp	16101	16102	+	1
Cp	16127	16128	+	1
Cp	16129	16130	+	1
Cp	16131	16132	+	1
Cp	16142	16143	+	1
Cp	16180	16181	-	1
Cp	16196	16197	+	9
Cp	16197	16198	+	1
Cp	16198	16199	+	1
Cp	16205	16206	+	1
Cp	16206	16207	+	1
Cp	16208	16209	+	2
Cp	16209	16210	+	1
Cp	16214	16215	+	8
Cp	16215	16216	+	2
Cp	16216	16217	+	5
Cp	16217	16218	+	2
Cp	16219	16220	+	1
Cp	16305	16306	-	1
Cp	16354	16355	+	1
Cp	16357	16358	+	1
Cp	16364	16365	+	1
Cp	16378	16379	+	1
Cp	16381	16382	+	1
Cp	16443	16444	+	1
Cp	16470	16471	+	1
Cp	16474	16475	+	1
Cp	16477	16478	+	1
Cp	16483	16484	+	1
Cp	16484	16485	+	5
Cp	16491	16492	+	4
Cp	16492	16493	+	6
Cp	16493	16494	+	1
Cp	16494	16495	+	3
Cp	16495	16496	+	2
Cp	16498	16499	+	6
Cp	16502	16503	+	18
Cp	16505	16506	+	6
Cp	16507	16508	+	2
Cp	16516	16517	+	1
Cp	16522	16523	+	2
Cp	16573	16574	+	1
Cp	16580	16581	+	1
Cp	16582	16583	+	1
Cp	16587	16588	+	1
Cp	16598	16599	+	1
Cp	16616	16617	+	3
Cp	16806	16807	+	6
Cp	16817	16818	+	3
Cp	16819	16820	+	1
Cp	16829	16830	+	1
Cp	16830	16831	+	2
Cp	16858	16859	-	1
Cp	16872	16873	-	5
Cp	16890	16891	+	1
Cp	16891	16892	+	1
Cp	16906	16907	-	1
Cp	16906	16907	+	1
Cp	16912	16913	-	1
Cp	16919	16920	+	1
Cp	16921	16922	+	1
Cp	16923	16924	+	1
Cp	16927	16928	+	1
Cp	16971	16972	+	1
Cp	16974	16975	+	2
Cp	16978	16979	+	4
Cp	17021	17022	+	1
Cp	17024	17025	+	30
Cp	17025	17026	+	3
Cp	17037	17038	-	5
Cp	17038	17039	-	5
Cp	17039	17040	-	88
Cp	17040	17041	-	46
Cp	17042	17043	-	2
Cp	17043	17044	-	16
Cp	17044	17045	-	2
Cp	17085	17086	-	1
Cp	17310	17311	+	1
Cp	17346	17347	+	1
Cp	17382	17383	+	1
Cp	17385	17386	+	1
Cp	17387	17388	+	1
Cp	17404	17405	+	1
Cp	17405	17406	+	1
Cp	17448	17449	+	1
Cp	17486	17487	+	1
Cp	17488	17489	+	2
Cp	17490	17491	+	2
Cp	17492	17493	+	4
Cp	17558	17559	-	1
Cp	17644	17645	+	1
Cp	17653	17654	+	1
Cp	17808	17809	+	1
Cp	17830	17831	+	1
Cp	17836	17837	+	1
Cp	17924	17925	+	1
Cp	17926	17927	+	1
Cp	17927	17928	+	1
Cp	17963	17964	+	1
Cp	18183	18184	+	1
Cp	18186	18187	+	2
Cp	18208	18209	+	1
Cp	18332	18333	+	1
Cp	18378	18379	+	1
Cp	18409	18410	+	4
Cp	18437	18438	+	41
Cp	18439	18440	+	1
Cp	18445	18446	+	1
Cp	18447	18448	+	1
Cp	18459	18460	+	3
Cp	18475	18476	+	1
Cp	18491	18492	+	1
Cp	18497	18498	+	1
Cp	18501	18502	+	1
Cp	18515	18516	+	1
Cp	18520	18521	+	1
Cp	18523	18524	+	1
Cp	18528	18529	+	1
Cp	18571	18572	+	1
Cp	18575	18576	+	1
Cp	18576	18577	+	1
Cp	18584	18585	+	1
Cp	18593	18594	-	1
Cp	18593	18594	+	3
Cp	18607	18608	+	2
Cp	18608	18609	+	2
Cp	18614	18615	-	1
Cp	18617	18618	+	1
Cp	18626	18627	+	2
Cp	18631	18632	-	2
Cp	18631	18632	+	3
Cp	18632	18633	-	4
Cp	18633	18634	-	1
Cp	18641	18642	-	1
Cp	18641	18642	+	28
Cp	18643	18644	+	1
Cp	18645	18646	+	1
Cp	18648	18649	+	1
Cp	18650	18651	+	1
Cp	18671	18672	+	1
Cp	18761	18762	+	1
Cp	18831	18832	+	180
Cp	18832	18833	+	3
Cp	18833	18834	+	31
Cp	18837	18838	+	1
Cp	18840	18841	+	2
Cp	18841	18842	+	2
Cp	18843	18844	-	1
Cp	18843	18844	+	3
Cp	18846	18847	+	2
Cp	18848	18849	+	1
Cp	18849	18850	+	1
Cp	18851	18852	+	1
Cp	18858	18859	+	1
Cp	18861	18862	+	3
Cp	18864	18865	+	1
Cp	18878	18879	+	1
Cp	18895	18896	+	1
Cp	18906	18907	+	1
Cp	18907	18908	+	1
Cp	18917	18918	+	9
Cp	18935	18936	+	2
Cp	18936	18937	+	1
Cp	18937	18938	+	2
Cp	18938	18939	+	6
Cp	18939	18940	+	1
Cp	18947	18948	+	1
Cp	18950	18951	-	1
Cp	18950	18951	+	792
Cp	18951	18952	+	573
Cp	18952	18953	+	20
Cp	18953	18954	+	22
Cp	18954	18955	+	1
Cp	18955	18956	+	1
Cp	18956	18957	+	1
Cp	18957	18958	+	2
Cp	18958	18959	+	2
Cp	18959	18960	+	1
Cp	18962	18963	+	43
Cp	18964	18965	+	2
Cp	18968	18969	+	28
Cp	18974	18975	+	173
Cp	18975	18976	+	16
Cp	18976	18977	+	4
Cp	19026	19027	+	875
Cp	19027	19028	+	30
Cp	19028	19029	+	5
Cp	19029	19030	+	1
Cp	19030	19031	+	16
Cp	19032	19033	+	1
Cp	19038	19039	+	2
Cp	19046	19047	+	1
Cp	19056	19057	+	1
Cp	19080	19081	+	1
Cp	19212	19213	+	1
Cp	19213	19214	+	6
Cp	19215	19216	+	5
Cp	19217	19218	+	1
Cp	19220	19221	+	2
Cp	19222	19223	+	2
Cp	19246	19247	-	1
Cp	19255	19256	+	1
Cp	19257	19258	+	1
Cp	19398	19399	-	1
Cp	19447	19448	+	1
Cp	19465	19466	+	1
Cp	19468	19469	+	1
Cp	19469	19470	+	7
Cp	19472	19473	+	4
Cp	19474	19475	+	3
Cp	19476	19477	+	4
Cp	19477	19478	+	1
Cp	19481	19482	+	1
Cp	19485	19486	+	1
Cp	19486	19487	+	2
Cp	19487	19488	+	1
Cp	19489	19490	+	2
Cp	19490	19491	+	23
Cp	19491	19492	+	4
Cp	19556	19557	+	10
Cp	19562	19563	+	1
Cp	19563	19564	+	1
Cp	19564	19565	+	1
Cp	19567	19568	+	1
Cp	19569	19570	+	1
Cp	19570	19571	+	3
Cp	19580	19581	+	2
Cp	19593	19594	+	1
Cp	19596	19597	+	1
Cp	19597	19598	+	1
Cp	19600	19601	+	1
Cp	19609	19610	+	1
Cp	19620	19621	+	1
Cp	19623	19624	+	1
Cp	19624	19625	+	1
Cp	19625	19626	+	1
Cp	19628	19629	+	1
Cp	19663	19664	+	1
Cp	19678	19679	+	2
Cp	19680	19681	+	1
Cp	19693	19694	+	1
Cp	19705	19706	+	1
Cp	19736	19737	+	2
Cp	19741	19742	+	1
Cp	19774	19775	+	1
Cp	19775	19776	+	1
Cp	19777	19778	+	1
Cp	19780	19781	+	1
Cp	19790	19791	-	1
Cp	19790	19791	+	1
Cp	19792	19793	+	1
Cp	19799	19800	+	2
Cp	19804	19805	+	2
Cp	19813	19814	+	1
Cp	19816	19817	+	1
Cp	19821	19822	+	2
Cp	19825	19826	-	1
Cp	19851	19852	+	3
Cp	19852	19853	+	1
Cp	19854	19855	+	7
Cp	19855	19856	+	7
Cp	19856	19857	+	1
Cp	19857	19858	+	2
Cp	19859	19860	+	2
Cp	19861	19862	+	1
Cp	19903	19904	+	1
Cp	19953	19954	+	2
Cp	19981	19982	+	1
Cp	19986	19987	+	1
Cp	19987	19988	+	1
Cp	19988	19989	+	2
Cp	19989	19990	+	8
Cp	19990	19991	+	1
Cp	19991	19992	+	2
Cp	19992	19993	+	4
Cp	19993	19994	+	4
Cp	19994	19995	+	11
Cp	19995	19996	+	4
Cp	19996	19997	+	14
Cp	19997	19998	+	9
Cp	19998	19999	+	4
Cp	19999	20000	+	14
Cp	20000	20001	+	1
Cp	20001	20002	+	22
Cp	20002	20003	+	3
Cp	20003	20004	+	10
Cp	20004	20005	+	8
Cp	20005	20006	+	4
Cp	20006	20007	+	19
Cp	20007	20008	+	1
Cp	20008	20009	+	15
Cp	20009	20010	+	3
Cp	20010	20011	+	12
Cp	20011	20012	+	4
Cp	20012	20013	+	1
Cp	20013	20014	+	1
Cp	20014	20015	+	1
Cp	20015	20016	+	4
Cp	20016	20017	+	3
Cp	20017	20018	+	2
Cp	20018	20019	+	2
Cp	20019	20020	+	1
Cp	20020	20021	+	2
Cp	20021	20022	+	1
Cp	20023	20024	+	4
Cp	20024	20025	+	2
Cp	20025	20026	+	6
Cp	20026	20027	+	1
Cp	20027	20028	+	12
Cp	20029	20030	+	7
Cp	20030	20031	+	5
Cp	20031	20032	+	3
Cp	20032	20033	+	3
Cp	20033	20034	+	28
Cp	20034	20035	+	13
Cp	20035	20036	+	5
Cp	20036	20037	+	5
Cp	20037	20038	+	10
Cp	20038	20039	+	23
Cp	20039	20040	+	46
Cp	20040	20041	+	15
Cp	20041	20042	+	10
Cp	20043	20044	+	8
Cp	20044	20045	+	2
Cp	20045	20046	+	4
Cp	20046	20047	+	2
Cp	20048	20049	+	1
Cp	20049	20050	+	1
Cp	20050	20051	+	4
Cp	20051	20052	+	1
Cp	20052	20053	+	1
Cp	20053	20054	+	1
Cp	20057	20058	+	1
Cp	20062	20063	+	1
Cp	20065	20066	+	2
Cp	20067	20068	+	1
Cp	20070	20071	+	1
Cp	20083	20084	+	3
Cp	20089	20090	+	1
Cp	20095	20096	+	1
Cp	20096	20097	+	1
Cp	20106	20107	+	1
Cp	20123	20124	+	1
Cp	20128	20129	+	1
Cp	20129	20130	+	1
Cp	20131	20132	+	1
Cp	20145	20146	+	1
Cp	20146	20147	-	1
Cp	20149	20150	+	3
Cp	20150	20151	+	1
Cp	20151	20152	+	1
Cp	20153	20154	+	2
Cp	20156	20157	+	1
Cp	20157	20158	+	1
Cp	20158	20159	+	2
Cp	20160	20161	+	2
Cp	20164	20165	+	1
Cp	20165	20166	+	3
Cp	20166	20167	+	1
Cp	20168	20169	+	1
Cp	20170	20171	+	2
Cp	20195	20196	+	1
Cp	20216	20217	+	1
Cp	20232	20233	+	1
Cp	20253	20254	+	1
Cp	20262	20263	+	1
Cp	20264	20265	+	1
Cp	20269	20270	+	1
Cp	20277	20278	+	2
Cp	20278	20279	+	1
Cp	20299	20300	+	1
Cp	20321	20322	+	2
Cp	20324	20325	+	2
Cp	20325	20326	+	1
Cp	20328	20329	+	3
Cp	20337	20338	+	1
Cp	20340	20341	+	2
Cp	20343	20344	+	1
Cp	20361	20362	+	1
Cp	20363	20364	+	1
Cp	20373	20374	+	1
Cp	20374	20375	-	1
Cp	20377	20378	+	1
Cp	20379	20380	+	1
Cp	20384	20385	+	1
Cp	20385	20386	+	2
Cp	20390	20391	+	1
Cp	20391	20392	+	1
Cp	20392	20393	+	1
Cp	20414	20415	+	2
Cp	20446	20447	+	1
Cp	20453	20454	+	1
Cp	20468	20469	+	1
Cp	20472	20473	+	1
Cp	20473	20474	+	1
Cp	20475	20476	+	1
Cp	20476	20477	+	1
Cp	20478	20479	+	1
Cp	20502	20503	+	1
Cp	20524	20525	+	1
Cp	20525	20526	+	2
Cp	20527	20528	+	1
Cp	20557	20558	+	1
Cp	20586	20587	+	1
Cp	20648	20649	+	1
Cp	20654	20655	+	1
Cp	20657	20658	+	1
Cp	20660	20661	+	10
Cp	20661	20662	+	5
Cp	20662	20663	+	1
Cp	20663	20664	+	2
Cp	20665	20666	+	24
Cp	20666	20667	+	1
Cp	20667	20668	+	4
Cp	20668	20669	+	1
Cp	20668	20669	-	1
Cp	20671	20672	-	1
Cp	20875	20876	-	1
Cp	20879	20880	-	1
Cp	20991	20992	-	1
Cp	20992	20993	-	2
Cp	21007	21008	-	1
Cp	21008	21009	-	1
Cp	21010	21011	-	1
Cp	21012	21013	-	1
Cp	21019	21020	-	2
Cp	21049	21050	-	1
Cp	21058	21059	-	1
Cp	21061	21062	-	1
Cp	21062	21063	-	1
Cp	21066	21067	-	1
Cp	21068	21069	-	1
Cp	21071	21072	-	1
Cp	21072	21073	-	2
Cp	21073	21074	-	11
Cp	21074	21075	-	1
Cp	21075	21076	-	2
Cp	21076	21077	-	8
Cp	21077	21078	-	1
Cp	21078	21079	-	9
Cp	21079	21080	-	2
Cp	21080	21081	-	3
Cp	21081	21082	-	1
Cp	21088	21089	-	1
Cp	21092	21093	-	1
Cp	21121	21122	-	1
Cp	21132	21133	-	1
Cp	21133	21134	-	1
Cp	21144	21145	-	1
Cp	21147	21148	-	2
Cp	21148	21149	-	2
Cp	21162	21163	-	1
Cp	21167	21168	-	1
Cp	21169	21170	-	1
Cp	21171	21172	-	1
Cp	21174	21175	-	1
Cp	21185	21186	-	1
Cp	21186	21187	-	1
Cp	21187	21188	-	16
Cp	21188	21189	-	201
Cp	21190	21191	-	32
Cp	21192	21193	-	32
Cp	21198	21199	-	2
Cp	21202	21203	-	1
Cp	21203	21204	-	1
Cp	21204	21205	-	8
Cp	21205	21206	-	2
Cp	21207	21208	-	1
Cp	21238	21239	-	2
Cp	21267	21268	-	1
Cp	21268	21269	-	1
Cp	21274	21275	-	1
Cp	21279	21280	-	1
Cp	21280	21281	-	2
Cp	21285	21286	-	1
Cp	21286	21287	-	1
Cp	21290	21291	-	1
Cp	21296	21297	-	1
Cp	21304	21305	-	1
Cp	21305	21306	-	4
Cp	21319	21320	-	1
Cp	21320	21321	-	2
Cp	21339	21340	-	1
Cp	21405	21406	-	1
Cp	21406	21407	-	2
Cp	21426	21427	+	1
Cp	21451	21452	-	1
Cp	21461	21462	-	1
Cp	21475	21476	-	2
Cp	21481	21482	-	1
Cp	21495	21496	-	3
Cp	21496	21497	-	2
Cp	21511	21512	-	1
Cp	21529	21530	-	1
Cp	21546	21547	-	1
Cp	21547	21548	-	1
Cp	21548	21549	-	1
Cp	21551	21552	-	1
Cp	21556	21557	-	1
Cp	21561	21562	-	2
Cp	21562	21563	-	1
Cp	21565	21566	-	1
Cp	21568	21569	-	1
Cp	21582	21583	-	1
Cp	21583	21584	-	2
Cp	21584	21585	-	5
Cp	21585	21586	-	1
Cp	21586	21587	-	4
Cp	21587	21588	-	7
Cp	21588	21589	-	3
Cp	21589	21590	-	8
Cp	21590	21591	-	2
Cp	21592	21593	-	2
Cp	21593	21594	-	1
Cp	21603	21604	-	1
Cp	21605	21606	-	1
Cp	21628	21629	-	1
Cp	21633	21634	-	1
Cp	21638	21639	-	1
Cp	21641	21642	+	1
Cp	21645	21646	-	1
Cp	21656	21657	-	1
Cp	21703	21704	+	1
Cp	21711	21712	-	1
Cp	21719	21720	-	1
Cp	21778	21779	-	4
Cp	21783	21784	-	1
Cp	21801	21802	-	1
Cp	21802	21803	-	1
Cp	21811	21812	-	1
Cp	21815	21816	-	1
Cp	21828	21829	-	1
Cp	21838	21839	-	1
Cp	21843	21844	-	1
Cp	21933	21934	-	1
Cp	21951	21952	-	1
Cp	21952	21953	-	2
Cp	21953	21954	-	2
Cp	21953	21954	+	1
Cp	21961	21962	-	1
Cp	21962	21963	-	1
Cp	21966	21967	-	1
Cp	21968	21969	-	1
Cp	21969	21970	-	1
Cp	21974	21975	-	1
Cp	21979	21980	-	1
Cp	21999	22000	-	1
Cp	22004	22005	-	1
Cp	22020	22021	-	1
Cp	22044	22045	-	1
Cp	22064	22065	-	1
Cp	22109	22110	-	1
Cp	22118	22119	-	2
Cp	22126	22127	+	1
Cp	22129	22130	-	1
Cp	22230	22231	-	1
Cp	22260	22261	-	1
Cp	22307	22308	-	3
Cp	22360	22361	-	2
Cp	22365	22366	-	1
Cp	22366	22367	-	1
Cp	22367	22368	+	1
Cp	22371	22372	-	2
Cp	22372	22373	-	1
Cp	22374	22375	-	1
Cp	22375	22376	-	1
Cp	22375	22376	+	1
Cp	22401	22402	-	1
Cp	22406	22407	-	1
Cp	22407	22408	-	2
Cp	22415	22416	-	1
Cp	22416	22417	-	1
Cp	22446	22447	-	1
Cp	22447	22448	-	1
Cp	22448	22449	-	1
Cp	22451	22452	-	3
Cp	22462	22463	+	1
Cp	22465	22466	-	1
Cp	22473	22474	-	1
Cp	22525	22526	+	1
Cp	22560	22561	-	1
Cp	22563	22564	-	3
Cp	22573	22574	-	1
Cp	22574	22575	-	1
Cp	22593	22594	-	1
Cp	22611	22612	-	1
Cp	22613	22614	+	1
Cp	22617	22618	-	1
Cp	22619	22620	-	1
Cp	22621	22622	-	2
Cp	22622	22623	-	1
Cp	22626	22627	-	1
Cp	22633	22634	-	1
Cp	22648	22649	-	1
Cp	22650	22651	-	5
Cp	22651	22652	-	3
Cp	22652	22653	-	4
Cp	22685	22686	-	1
Cp	22687	22688	-	2
Cp	22688	22689	-	3
Cp	22693	22694	-	12
Cp	22701	22702	-	1
Cp	22705	22706	-	1
Cp	22708	22709	-	1
Cp	22713	22714	-	1
Cp	22714	22715	-	2
Cp	22719	22720	-	1
Cp	22721	22722	-	3
Cp	22727	22728	-	4
Cp	22731	22732	-	12
Cp	22735	22736	-	1
Cp	22742	22743	-	1
Cp	22794	22795	-	1
Cp	22871	22872	+	1
Cp	22919	22920	-	1
Cp	22965	22966	-	1
Cp	23034	23035	-	1
Cp	23066	23067	-	1
Cp	23067	23068	-	1
Cp	23075	23076	-	1
Cp	23099	23100	-	2
Cp	23101	23102	-	1
Cp	23109	23110	-	1
Cp	23114	23115	-	6
Cp	23127	23128	-	1
Cp	23158	23159	-	1
Cp	23198	23199	-	1
Cp	23202	23203	-	2
Cp	23203	23204	-	10
Cp	23204	23205	-	15
Cp	23205	23206	-	1
Cp	23206	23207	-	2
Cp	23207	23208	-	3
Cp	23208	23209	-	4
[truncated: 22,565 more rows]

## Sheet: mt
genome	start	end	strand	PAT number
Mt	138	139	+	1
Mt	140	141	+	1
Mt	145	146	+	1
Mt	166	167	+	1
Mt	205	206	+	1
Mt	519	520	+	1
Mt	530	531	+	1
Mt	615	616	+	1
Mt	825	826	+	1
Mt	1047	1048	+	1
Mt	1122	1123	+	1
Mt	1150	1151	+	1
Mt	1971	1972	-	1
Mt	2178	2179	+	1
Mt	2217	2218	+	1
Mt	2268	2269	-	1
Mt	2940	2941	+	1
Mt	3014	3015	+	1
Mt	3027	3028	+	1
Mt	3035	3036	-	1
Mt	3044	3045	-	1
Mt	3044	3045	+	1
Mt	3045	3046	+	1
Mt	3123	3124	+	22
Mt	3124	3125	+	2
Mt	3131	3132	+	1
Mt	3136	3137	+	6
Mt	3138	3139	+	5
Mt	3142	3143	+	2
Mt	3237	3238	+	17
Mt	3238	3239	+	1
Mt	3240	3241	+	1
Mt	3265	3266	+	1
Mt	3282	3283	-	1
Mt	3563	3564	-	1
Mt	3999	4000	+	1
Mt	4006	4007	+	1
Mt	4191	4192	+	1
Mt	4215	4216	+	1
Mt	4224	4225	+	1
Mt	4339	4340	+	1
Mt	4461	4462	+	1
Mt	4697	4698	+	1
Mt	4813	4814	+	1
Mt	4892	4893	+	1
Mt	4947	4948	-	1
Mt	5115	5116	-	1
Mt	5116	5117	-	1
Mt	5130	5131	-	1
Mt	5239	5240	-	1
Mt	5274	5275	-	1
Mt	5430	5431	-	1
Mt	5497	5498	-	1
Mt	5725	5726	+	1
Mt	6285	6286	+	1
Mt	6462	6463	-	1
Mt	6648	6649	-	1
Mt	6737	6738	+	1
Mt	7004	7005	+	1
Mt	7031	7032	-	1
Mt	7876	7877	-	3
Mt	7936	7937	+	1
Mt	8444	8445	+	1
Mt	8604	8605	+	1
Mt	8645	8646	-	1
Mt	8670	8671	-	1
Mt	8802	8803	-	1
Mt	8805	8806	-	1
Mt	8808	8809	-	2
Mt	8811	8812	-	1
Mt	8813	8814	-	2
Mt	8814	8815	-	2
Mt	8815	8816	-	1
Mt	8820	8821	-	1
Mt	8821	8822	-	1
Mt	8823	8824	-	1
Mt	8826	8827	-	1
Mt	8830	8831	-	1
Mt	8833	8834	-	1
Mt	8836	8837	-	1
Mt	8837	8838	-	1
Mt	8840	8841	-	1
Mt	8841	8842	-	3
Mt	8842	8843	-	3
Mt	8843	8844	-	12
Mt	8845	8846	-	1
Mt	8846	8847	-	1
Mt	8847	8848	-	1
Mt	8848	8849	-	2
Mt	8851	8852	-	1
Mt	8853	8854	-	1
Mt	8854	8855	-	2
Mt	8855	8856	-	2
Mt	8856	8857	-	1
Mt	8859	8860	-	1
Mt	8860	8861	-	1
Mt	8865	8866	-	2
Mt	8866	8867	-	1
Mt	8867	8868	-	4
Mt	8868	8869	-	16
Mt	8869	8870	-	4
Mt	8870	8871	-	68
Mt	8871	8872	-	201
Mt	8872	8873	-	1491
Mt	8873	8874	-	41
Mt	8874	8875	-	30
Mt	8875	8876	-	20
Mt	8876	8877	-	87
Mt	8877	8878	-	199
Mt	8878	8879	-	1074
Mt	8879	8880	-	283
Mt	8880	8881	-	2616
Mt	8881	8882	-	423
Mt	8882	8883	-	3319
Mt	8883	8884	-	599
Mt	8884	8885	-	3774
Mt	8885	8886	-	186
Mt	8886	8887	-	64
Mt	8887	8888	-	4
Mt	8888	8889	-	3
Mt	8889	8890	-	74
Mt	8890	8891	-	8
Mt	8987	8988	-	1
Mt	8990	8991	-	1
Mt	8995	8996	-	2
Mt	8997	8998	-	1
Mt	9079	9080	-	1
Mt	9097	9098	-	1
Mt	9139	9140	-	2
Mt	9142	9143	-	1
Mt	9147	9148	-	1
Mt	9165	9166	-	1
Mt	9168	9169	-	2
Mt	9172	9173	-	1
Mt	9252	9253	-	1
Mt	9259	9260	-	1
Mt	9290	9291	-	1
Mt	9493	9494	-	1
Mt	9500	9501	-	1
Mt	9502	9503	-	1
Mt	9512	9513	-	1
Mt	9513	9514	-	1
Mt	9514	9515	-	2
Mt	9515	9516	-	76
Mt	9518	9519	-	1
Mt	9539	9540	-	3
Mt	9548	9549	-	1
Mt	9549	9550	-	7
Mt	9558	9559	-	1
Mt	9561	9562	-	2
Mt	9562	9563	-	31
Mt	9565	9566	-	1
Mt	9566	9567	-	1
Mt	9584	9585	-	5
Mt	9585	9586	-	2
Mt	9586	9587	-	12
Mt	9587	9588	-	536
Mt	9588	9589	-	1
Mt	9608	9609	-	1
Mt	9614	9615	-	1
Mt	9620	9621	-	1
Mt	9623	9624	-	1
Mt	9624	9625	-	1
Mt	9625	9626	-	1
Mt	9627	9628	-	17
Mt	9639	9640	-	1
Mt	9640	9641	+	3
Mt	9647	9648	-	1
Mt	9650	9651	-	3
Mt	9652	9653	-	1
Mt	9653	9654	-	1
Mt	9660	9661	-	2
Mt	9661	9662	-	1
Mt	9662	9663	-	5
Mt	9664	9665	-	2
Mt	9666	9667	-	5
Mt	9667	9668	-	10
Mt	9668	9669	-	3
Mt	9669	9670	-	5
Mt	9670	9671	-	26
Mt	9671	9672	-	155
Mt	9672	9673	-	2365
Mt	9673	9674	-	4
Mt	9675	9676	-	9
Mt	9676	9677	-	3
Mt	9677	9678	-	1
Mt	9678	9679	-	2
Mt	9679	9680	-	23
Mt	9680	9681	-	1
Mt	9682	9683	-	42
Mt	9683	9684	-	2
Mt	9684	9685	-	2
Mt	9687	9688	-	2
Mt	9691	9692	-	1
Mt	9693	9694	-	1
Mt	9694	9695	-	1
Mt	9695	9696	-	1
Mt	9696	9697	-	1
Mt	9699	9700	-	1
Mt	9701	9702	-	1
Mt	9712	9713	-	1
Mt	9716	9717	-	1
Mt	9717	9718	-	1
Mt	9718	9719	-	1
Mt	9719	9720	-	5
Mt	9720	9721	-	19
Mt	9721	9722	-	140
Mt	9741	9742	-	1
Mt	9742	9743	-	1
Mt	9745	9746	-	1
Mt	9746	9747	-	1
Mt	9747	9748	-	1
Mt	9748	9749	-	4
Mt	9749	9750	-	12
Mt	9750	9751	-	2
Mt	9752	9753	-	1
Mt	9771	9772	-	1
Mt	9779	9780	-	1
Mt	9782	9783	-	2
Mt	9790	9791	-	32
Mt	9791	9792	-	71
Mt	9797	9798	-	15
Mt	9798	9799	-	40
Mt	9799	9800	-	54
Mt	9803	9804	-	2
Mt	9804	9805	-	6
Mt	9805	9806	-	186
Mt	9807	9808	-	3
Mt	9808	9809	-	2
Mt	9812	9813	-	2
Mt	9833	9834	-	1
Mt	9834	9835	-	1
Mt	9835	9836	-	2
Mt	9837	9838	-	1
Mt	9839	9840	-	1
Mt	9840	9841	-	1
Mt	9841	9842	-	1
Mt	9852	9853	-	1
Mt	9853	9854	-	2
Mt	9871	9872	-	1
Mt	9876	9877	-	1
Mt	9886	9887	-	1
Mt	9887	9888	-	2
Mt	9905	9906	-	2
Mt	9906	9907	-	3
Mt	9917	9918	-	1
Mt	9948	9949	-	1
Mt	9951	9952	-	1
Mt	9981	9982	-	1
Mt	9986	9987	-	1
Mt	9989	9990	-	2
Mt	9990	9991	-	1
Mt	9991	9992	-	1
Mt	9994	9995	-	1
Mt	9995	9996	-	1
Mt	10004	10005	-	1
Mt	10006	10007	-	6
Mt	10007	10008	-	1
Mt	10018	10019	-	1
Mt	10021	10022	-	1
Mt	10022	10023	-	1
Mt	10026	10027	-	1
Mt	10029	10030	-	1
Mt	10035	10036	-	1
Mt	10036	10037	-	2
Mt	10049	10050	-	1
Mt	10061	10062	-	2
Mt	10068	10069	-	1
Mt	10076	10077	-	1
Mt	10079	10080	-	1
Mt	10084	10085	-	1
Mt	10086	10087	-	1
Mt	10088	10089	-	11
Mt	10095	10096	-	1
Mt	10096	10097	-	1
Mt	10097	10098	-	3
Mt	10099	10100	-	2
Mt	10103	10104	-	10
Mt	10104	10105	-	7
Mt	10105	10106	-	1
Mt	10106	10107	-	3
Mt	10107	10108	-	6
Mt	10109	10110	-	6
Mt	10110	10111	-	15
Mt	10111	10112	-	45
Mt	10112	10113	-	322
Mt	10113	10114	-	60
Mt	10114	10115	-	226
Mt	10115	10116	-	50
Mt	10117	10118	-	6
Mt	10118	10119	-	1
Mt	10137	10138	-	1
Mt	10162	10163	-	1
Mt	10208	10209	-	1
Mt	10213	10214	-	3
Mt	10227	10228	-	1
Mt	10230	10231	-	2
Mt	10232	10233	-	1
Mt	10242	10243	-	1
Mt	10244	10245	-	1
Mt	10246	10247	-	1
Mt	10248	10249	-	4
Mt	10256	10257	-	1
Mt	10265	10266	-	1
Mt	10267	10268	-	5
Mt	10268	10269	-	3
Mt	10269	10270	-	4
Mt	10270	10271	-	1
Mt	10273	10274	-	2
Mt	10285	10286	-	9
Mt	10287	10288	-	1
Mt	10288	10289	-	9
Mt	10291	10292	-	3
Mt	10294	10295	-	1
Mt	10297	10298	-	2
Mt	10301	10302	-	1
Mt	10302	10303	-	2
Mt	10304	10305	-	3
Mt	10307	10308	-	1
Mt	10309	10310	-	1
Mt	10310	10311	-	1
Mt	10312	10313	-	2
Mt	10317	10318	-	1
Mt	10320	10321	-	1
Mt	10324	10325	-	2
Mt	10325	10326	-	1
Mt	10327	10328	-	5
Mt	10329	10330	-	58
Mt	10331	10332	-	3
Mt	10332	10333	-	2
Mt	10333	10334	-	23
Mt	10334	10335	-	1
Mt	10335	10336	-	108
Mt	10336	10337	-	27
Mt	10337	10338	-	37
Mt	10338	10339	-	156
Mt	10339	10340	-	93
Mt	10340	10341	-	483
Mt	10341	10342	-	93
Mt	10342	10343	-	395
Mt	10343	10344	-	159
Mt	10344	10345	-	287
Mt	10345	10346	-	35
Mt	10346	10347	-	1
Mt	10347	10348	-	1
Mt	10529	10530	-	1
Mt	10538	10539	-	1
Mt	10558	10559	-	1
Mt	10841	10842	-	1
Mt	10844	10845	-	1
Mt	10846	10847	-	2
Mt	10876	10877	-	2
Mt	10879	10880	-	1
Mt	10882	10883	-	1
Mt	10883	10884	-	9
Mt	10884	10885	-	4
Mt	10885	10886	-	14
Mt	10886	10887	-	1
Mt	10893	10894	-	29
Mt	10948	10949	-	3
Mt	11342	11343	-	1
Mt	11344	11345	-	1
Mt	11358	11359	+	1
Mt	11453	11454	-	1
Mt	11478	11479	-	1
Mt	11480	11481	-	1
Mt	11481	11482	-	9
Mt	11488	11489	-	18
Mt	11490	11491	-	1
Mt	11491	11492	-	3
Mt	11496	11497	-	1
Mt	11501	11502	-	1
Mt	11510	11511	-	1
Mt	11514	11515	-	1
Mt	11516	11517	-	2
Mt	11517	11518	-	6
Mt	11518	11519	-	130
Mt	11519	11520	-	462
Mt	11521	11522	-	1
Mt	11532	11533	-	1
Mt	11533	11534	-	3
Mt	11540	11541	-	1
Mt	11544	11545	-	2
Mt	11545	11546	-	2
Mt	11547	11548	-	4
Mt	11549	11550	-	1
Mt	11550	11551	-	1
Mt	11551	11552	-	2
Mt	11552	11553	-	12
Mt	11553	11554	-	394
Mt	11554	11555	-	13
Mt	11555	11556	-	19
Mt	11556	11557	-	78
Mt	11557	11558	-	17
Mt	11558	11559	-	39
Mt	11559	11560	-	85
Mt	11560	11561	-	172
Mt	11561	11562	-	28
Mt	11562	11563	-	50
Mt	11563	11564	-	8
Mt	11564	11565	-	40
Mt	11565	11566	-	4
Mt	11566	11567	-	24
Mt	11568	11569	-	1
Mt	11887	11888	-	1
Mt	11894	11895	-	1
Mt	11898	11899	-	2
Mt	12191	12192	-	1
Mt	12801	12802	-	1
Mt	12856	12857	+	1
Mt	12881	12882	-	1
Mt	12923	12924	-	1
Mt	12953	12954	-	1
Mt	12955	12956	-	1
Mt	12957	12958	-	1
Mt	12958	12959	-	3
Mt	12964	12965	-	2
Mt	12967	12968	-	1
Mt	12973	12974	-	2
Mt	12974	12975	-	1
Mt	12980	12981	-	1
Mt	12989	12990	-	1
Mt	13001	13002	-	3
Mt	13019	13020	-	1
Mt	13025	13026	-	1
Mt	13026	13027	-	1
Mt	13029	13030	-	1
Mt	13031	13032	-	1
Mt	13032	13033	-	1
Mt	13033	13034	-	2
Mt	13036	13037	-	4
Mt	13037	13038	-	7
Mt	13038	13039	-	178
Mt	13039	13040	-	24
Mt	13040	13041	-	1
Mt	13045	13046	-	26
Mt	13046	13047	-	2
Mt	13047	13048	-	1
Mt	13048	13049	-	3
Mt	13049	13050	-	8
Mt	13050	13051	-	1
Mt	13053	13054	-	1
Mt	13054	13055	-	1
Mt	13055	13056	-	34
Mt	13058	13059	-	1
Mt	13059	13060	-	1
Mt	13061	13062	-	3
Mt	13063	13064	-	1
Mt	13066	13067	-	1
Mt	13069	13070	-	1
Mt	13073	13074	-	1
Mt	13078	13079	-	5
Mt	13085	13086	-	1
Mt	13100	13101	-	1
Mt	13102	13103	-	3
Mt	13103	13104	-	1
Mt	13133	13134	-	1
Mt	13145	13146	-	1
Mt	13153	13154	-	2
Mt	13163	13164	-	1
Mt	13174	13175	-	1
Mt	13182	13183	-	1
Mt	13197	13198	-	1
Mt	13206	13207	-	2
Mt	13207	13208	-	2
Mt	13209	13210	-	1
Mt	13210	13211	-	34
Mt	13213	13214	-	3
Mt	13234	13235	-	1
Mt	13246	13247	-	1
Mt	13248	13249	-	3
Mt	13249	13250	-	4
Mt	13250	13251	-	2
Mt	13251	13252	-	1
Mt	13252	13253	-	6
Mt	13253	13254	-	1
Mt	13254	13255	-	9
Mt	13255	13256	-	1
Mt	13258	13259	-	2
Mt	13259	13260	-	2
Mt	13265	13266	-	1
Mt	13266	13267	-	1
Mt	13268	13269	-	2
Mt	13269	13270	-	1
Mt	13275	13276	-	6
Mt	13281	13282	-	1
Mt	13283	13284	-	2
Mt	13285	13286	-	1
Mt	13286	13287	-	1
Mt	13288	13289	-	3
Mt	13289	13290	-	27
Mt	13293	13294	+	1
Mt	13295	13296	-	9
Mt	13296	13297	-	13
Mt	13297	13298	-	14
Mt	13298	13299	-	23
Mt	13299	13300	-	83
Mt	13300	13301	-	8
Mt	13301	13302	-	1
Mt	13303	13304	-	6
Mt	13343	13344	-	1
Mt	13372	13373	-	1
Mt	13377	13378	-	2
Mt	13399	13400	-	1
Mt	13407	13408	-	1
Mt	13408	13409	-	4
Mt	13411	13412	-	1
Mt	13416	13417	-	1
Mt	13426	13427	-	8
Mt	13427	13428	-	63
Mt	13428	13429	-	2
Mt	13429	13430	-	2
Mt	13430	13431	-	1
Mt	13436	13437	-	1
Mt	13439	13440	-	5
Mt	13444	13445	-	10
Mt	13445	13446	-	4
Mt	13446	13447	-	55
Mt	13451	13452	-	22
Mt	13453	13454	-	5
Mt	13455	13456	-	1
Mt	13462	13463	-	1
Mt	13463	13464	-	1
Mt	13467	13468	-	3
Mt	13474	13475	-	4
Mt	13478	13479	-	1
Mt	13479	13480	-	4
Mt	13480	13481	-	32
Mt	13484	13485	-	1
Mt	13488	13489	-	5
Mt	13502	13503	-	1
Mt	13503	13504	-	5
Mt	13509	13510	-	4
Mt	13510	13511	-	1
Mt	13511	13512	-	6
Mt	13514	13515	-	5
Mt	13515	13516	-	1
Mt	13516	13517	-	4
Mt	13526	13527	-	2
Mt	13527	13528	-	1
Mt	13528	13529	-	1
Mt	13530	13531	-	2
Mt	13531	13532	-	1
Mt	13532	13533	-	3
Mt	13547	13548	-	1
Mt	13559	13560	-	7
Mt	13567	13568	-	2
Mt	13573	13574	-	1
Mt	13582	13583	-	1
Mt	13584	13585	-	3
Mt	13598	13599	-	3
Mt	13600	13601	-	1
Mt	13601	13602	-	1
Mt	13603	13604	-	3
Mt	13604	13605	-	1
Mt	13605	13606	-	7
Mt	13607	13608	-	3
Mt	13608	13609	-	5
Mt	13609	13610	-	4
Mt	13611	13612	-	1
Mt	13612	13613	-	3
Mt	13613	13614	-	33
Mt	13616	13617	-	9
Mt	13617	13618	-	1
Mt	13618	13619	-	18
Mt	13619	13620	-	180
Mt	13621	13622	-	98
Mt	13624	13625	-	1
Mt	13626	13627	-	46
Mt	13628	13629	-	1
Mt	13631	13632	-	4
Mt	13633	13634	-	1
Mt	13637	13638	-	1
Mt	13639	13640	-	1
Mt	13640	13641	-	1
Mt	13641	13642	-	3
Mt	13642	13643	-	8
Mt	13646	13647	-	1
Mt	13652	13653	-	2
Mt	13653	13654	-	1
Mt	13656	13657	-	1
Mt	13658	13659	-	5
Mt	13659	13660	-	7
Mt	13661	13662	-	1
Mt	13663	13664	-	1
Mt	13670	13671	-	1
Mt	13675	13676	-	1
Mt	13677	13678	-	1
Mt	13679	13680	-	1
Mt	13687	13688	-	3
Mt	13688	13689	-	59
Mt	13698	13699	-	2
Mt	13700	13701	-	1
Mt	13702	13703	-	2
Mt	13703	13704	-	4
Mt	13704	13705	-	20
Mt	13705	13706	-	81
Mt	13706	13707	-	621
Mt	13707	13708	-	43
Mt	13708	13709	-	51
Mt	13709	13710	-	35
Mt	13710	13711	-	10
Mt	13711	13712	-	52
Mt	13712	13713	-	11
Mt	13713	13714	-	2
Mt	13829	13830	-	1
Mt	13958	13959	-	1
Mt	13963	13964	-	1
Mt	13969	13970	-	1
Mt	13994	13995	-	3
Mt	14000	14001	-	10
Mt	14002	14003	-	1
Mt	14008	14009	-	1
Mt	14018	14019	-	3
Mt	14021	14022	-	1
Mt	14022	14023	-	1
Mt	14029	14030	-	3
Mt	14031	14032	-	2
Mt	14034	14035	-	8
Mt	14037	14038	-	2
Mt	14038	14039	-	11
Mt	14039	14040	-	1
Mt	14040	14041	-	8
Mt	14176	14177	-	1
Mt	14185	14186	-	1
Mt	14189	14190	-	1
Mt	14191	14192	-	2
Mt	14192	14193	-	1
Mt	14194	14195	-	1
Mt	14195	14196	-	1
Mt	14197	14198	-	141
Mt	14208	14209	-	1
Mt	14225	14226	-	4
Mt	14226	14227	-	4
Mt	14227	14228	-	9
Mt	14228	14229	-	251
Mt	14231	14232	-	1
Mt	14232	14233	-	1
Mt	14234	14235	-	1
Mt	14238	14239	-	1
Mt	14240	14241	-	2
Mt	14274	14275	-	13
Mt	14277	14278	-	1
Mt	14278	14279	-	1
Mt	14279	14280	-	1
Mt	14284	14285	-	1
Mt	14285	14286	-	2
Mt	14286	14287	-	71
Mt	14288	14289	-	5
Mt	14289	14290	-	69
Mt	14290	14291	-	1
Mt	14292	14293	-	4
Mt	14295	14296	-	1
Mt	14296	14297	-	4
Mt	14303	14304	-	1
Mt	14308	14309	-	1
Mt	14328	14329	-	1
Mt	14332	14333	-	1
Mt	14341	14342	-	10
Mt	14342	14343	-	5
Mt	14343	14344	-	3
Mt	14349	14350	-	1
Mt	14351	14352	-	1
Mt	14353	14354	-	2
Mt	14354	14355	-	1
Mt	14355	14356	-	4
Mt	14357	14358	-	1
Mt	14358	14359	-	1
Mt	14361	14362	-	3
Mt	14372	14373	-	8
Mt	14382	14383	-	1
Mt	14387	14388	-	4
Mt	14389	14390	-	1
Mt	14390	14391	-	15
Mt	14393	14394	-	6
Mt	14394	14395	-	1
Mt	14405	14406	-	1
Mt	14426	14427	-	1
Mt	14427	14428	-	1
Mt	14436	14437	-	3
Mt	14451	14452	-	1
Mt	14456	14457	-	1
Mt	14457	14458	-	2
Mt	14458	14459	-	1
Mt	14459	14460	-	2
Mt	14470	14471	-	2
Mt	14471	14472	-	2
Mt	14472	14473	-	1
Mt	14473	14474	-	1
Mt	14474	14475	-	1
Mt	14475	14476	-	2
Mt	14477	14478	-	1
Mt	14480	14481	-	1
Mt	14482	14483	-	2
Mt	14483	14484	-	1
Mt	14488	14489	-	1
Mt	14489	14490	-	1
Mt	14490	14491	-	2
Mt	14491	14492	-	8
Mt	14492	14493	-	5
Mt	14493	14494	-	179
Mt	14496	14497	-	1
Mt	14497	14498	-	2
Mt	14498	14499	-	2
Mt	14499	14500	-	4
Mt	14500	14501	-	3
Mt	14501	14502	-	50
Mt	14502	14503	-	25
Mt	14503	14504	-	278
Mt	14504	14505	-	26
Mt	14505	14506	-	26
Mt	14506	14507	-	8
Mt	14507	14508	-	14
Mt	14508	14509	-	3
Mt	14528	14529	-	1
Mt	14537	14538	-	2
Mt	14538	14539	-	3
Mt	14539	14540	-	13
Mt	14540	14541	-	1
Mt	14541	14542	-	11
Mt	14544	14545	-	1
Mt	14545	14546	-	2
Mt	14553	14554	-	1
Mt	14561	14562	-	1
Mt	14562	14563	-	5
Mt	14563	14564	-	22
Mt	14624	14625	-	1
Mt	14643	14644	-	1
Mt	14645	14646	-	2
Mt	14663	14664	-	1
Mt	14694	14695	-	1
Mt	14696	14697	-	1
Mt	14697	14698	-	3
Mt	14711	14712	-	1
Mt	14776	14777	-	1
Mt	14803	14804	-	1
Mt	14899	14900	-	2
Mt	14941	14942	-	1
Mt	15081	15082	+	1
Mt	15090	15091	-	1
Mt	15092	15093	-	1
Mt	15430	15431	-	1
Mt	15553	15554	-	1
Mt	15611	15612	-	1
Mt	15622	15623	-	1
Mt	15629	15630	-	1

## Sheet: organelle regions
organelle	annotation type	start	end	gene designation	strand	gene_id	TP1	TP2	TP3	TAP1	TAP2	TAP3	HS1	HS2	HS3	HAS1	HAS2	HAS3	sum
Cp	Gene	2898	3851	petA	+	ChreCp001	60	110	240	62	71	111	125	143	116	107	140	116	1401
Cp	Gene	6382	6864	petD	+	ChreCp002	3	7	9	14	32	47	3	3	5	17	22	4	166
Cp	Gene	8914	10977	chlB	+	ChreCp003	73	190	113	53	54	110	103	78	81	68	59	115	1097
Cp	Gene	11144	11218	trnP	+	ChreCt002	0	0	0	5	0	0	0	0	0	0	5	5	15
Cp	Gene	11842	11982	psbK	+	ChreCp004	1	0	2	5	12	20	1	0	1	6	8	1	57
Cp	Gene	12709	13965	tufA	+	ChreCp005	6	34	15	10	9	31	32	15	27	143	94	56	472
Cp	Gene	15567	15638	trnR2	-	ChreCt006	0	0	0	0	1	2	0	0	0	3	1	3	10
Cp	Gene	15846	16184	rpl20	-	ChreCp006	3	8	2	8	20	12	1	3	3	8	7	8	83
Cp	Gene	16910	16996	trnS1	-	ChreCt007	0	0	1	0	1	2	0	0	0	2	4	1	11
Cp	Gene	17636	19210	clpP	-	ChreCp007	73	208	211	107	160	149	226	159	232	574	486	412	2997
Cp	Gene	19428	19509	trnL1	-	ChreCt009	0	0	0	2	3	8	0	1	0	12	3	27	56
Cp	Gene	20007	20654	petB	-	ChreCp008	10	15	23	55	81	89	2	11	10	45	40	5	386
Cp	Gene	21286	22167	chlL	+	ChreCp009	5	6	6	3	6	18	5	4	2	22	18	22	117
Cp	Gene	22632	22745	rpl36	+	ChreCp010	3	3	7	5	6	11	3	2	2	6	1	11	60
Cp	Gene	23947	24234	rpl23	+	ChreCp011	1	0	1	0	1	1	3	1	0	1	1	1	11
Cp	Gene	24961	25797	rpl2	+	ChreCp012	49	159	129	34	45	62	80	79	84	132	135	159	1147
Cp	Gene	26583	26861	rps19	+	ChreCp013	1	14	13	3	8	10	15	10	16	12	9	10	121
Cp	Gene	27994	28404	rpl16	+	ChreCp014	4	29	25	6	9	18	10	9	7	8	20	16	161
Cp	Gene	28922	29290	rpl14	+	ChreCp015	0	3	3	2	3	5	0	2	1	7	4	3	33
Cp	Gene	30125	30664	rpl5	+	ChreCp016	8	21	15	12	8	11	17	6	14	15	21	18	166
Cp	Gene	31651	32064	rps8	+	ChreCp017	1	6	8	2	4	2	2	8	3	7	8	9	60
Cp	Gene	32737	174384	psaA	+	ChreCp019	141262	212100	140921	340113	445252	568790	329987	161091	305165	356973	356932	316435	3675021
Cp	Gene	33361	33432	trnG1	+	ChreCt011	0	1	0	37	20	45	0	3	1	23	13	40	183
Cp	Gene	33599	34372	rps4	+	ChreCp020	5	11	11	7	10	14	11	4	9	12	21	37	152
Cp	Gene	38550	40023	rrnS	+	ChreCr001	13429	18862	3180	4574	21105	6228	30876	8272	34988	11826	7475	6798	167613
Cp	Gene	41187	41260	trnI	+	ChreCt012	0	0	0	4	7	11	0	0	0	13	5	17	57
Cp	Gene	41315	41387	trnA	+	ChreCt013	1	1	2	80	82	117	0	3	0	53	32	212	583
Cp	Gene	41829	42110	rrn7	+	ChreCr002	102012	144345	104728	223716	286077	356905	213914	97962	170778	242743	285082	220888	2449150
Cp	Gene	42138	42184	rrn3	+	ChreCr003	18	39	22	8	10	13	50	45	35	129	90	243	702
Cp	Gene	42210	45612	rrnL	+	ChreCr004	24587	46689	30966	110327	136333	202423	83497	53403	97931	98162	61222	83014	1028554
Cp	Gene	45705	45826	rrn5	+	ChreCr005	4	3	1	7	5	9	1	0	3	4	8	8	53
Cp	Gene	48775	55413	psbA	-	ChreCp021	200	501	431	284	338	572	173	201	175	959	507	1131	5472
Cp	Gene	59157	59247	trnS2	-	ChreCt014	0	0	1	4	1	1	1	1	0	7	3	5	24
Cp	Gene	59659	59760	ycf12	-	ChreCp022	0	1	0	3	4	3	0	1	0	2	1	0	15
Cp	Gene	59955	60380	atpE	-	ChreCp023	7	28	63	34	52	359	21	38	29	28	47	22	728
Cp	Gene	61609	62115	rps7	-	ChreCp024	5	20	16	6	6	15	24	15	25	18	16	13	179
Cp	Gene	62445	62747	rps14	-	ChreCp025	1	8	6	1	4	3	10	4	7	7	3	5	59
Cp	Gene	64197	64301	psbM	-	ChreCp026	6	18	19	9	35	48	2	11	2	15	21	1	187
Cp	Gene	64763	64951	psbZ	-	ChreCp027	27	46	77	29	47	99	17	10	10	20	39	44	465
Cp	Gene	67516	68577	ccsA	-	ChreCp028	2	4	2	0	2	2	2	0	1	2	3	1	21
Cp	Gene	68995	69079	trnL2	-	ChreCt015	1	5	1	57	63	76	0	1	3	87	43	144	481
Cp	Gene	76747	77013	psbH	-	ChreCp029	6	17	15	62	100	147	5	9	12	35	27	6	441
Cp	Gene	79730	79825	psbT	-	ChreCp031	0	5	13	5	12	15	0	1	0	2	2	0	55
Cp	Gene	80277	81803	psbB	-	ChreCp032	56	182	155	103	175	298	167	180	141	192	184	60	1893
Cp	Gene	82587	82660	trnD	-	ChreCt017	6	0	0	41	48	87	0	4	2	92	44	169	493
Cp	Gene	84270	85922	rpoA	-	ChreCp033	3	12	6	1	2	3	7	5	4	3	4	3	53
Cp	Gene	87098	87724	rps2	-	ChreCp034	23	88	67	36	44	68	73	78	84	32	56	64	713
Cp	Gene	88116	89828	rps2	-	ChreCp035	19	60	52	32	46	109	32	35	44	39	49	21	538
Cp	Gene	90695	91108	rps18	-	ChreCp036	17	80	56	9	27	13	72	41	66	11	10	22	424
Cp	Gene	91469	91987	ycf3	-	ChreCp037	0	12	1	0	2	2	1	2	1	1	2	0	24
Cp	Gene	92167	92760	ycf4	-	ChreCp038	4	16	18	3	6	8	9	5	7	4	4	6	90
Cp	Gene	93162	93737	rps9	-	ChreCp039	5	15	13	3	7	12	11	5	10	11	12	8	112
Cp	Gene	94592	94840	psbE	-	ChreCp040	7	15	20	19	21	29	6	3	3	13	16	4	156
Cp	Gene	96126	98006	rpoB-2	-	ChreCp041	2	9	12	1	3	2	6	4	4	10	6	4	63
Cp	Gene	98624	101092	rpoB-1	-	ChreCp042	11	20	27	3	10	24	16	24	20	27	16	28	226
Cp	Gene	102148	102282	psbF	+	ChreCp043	1	14	10	5	7	22	8	5	3	8	4	3	90
Cp	Gene	102912	103028	psbL	+	ChreCp044	0	6	18	2	6	11	1	5	4	7	5	3	68
Cp	Gene	103541	103654	petG	+	ChreCp045	0	0	0	3	2	3	0	0	0	2	3	1	14
Cp	Gene	104458	106596	rps3	+	ChreCp046	34	123	112	42	51	69	64	64	82	87	116	127	971
Cp	Gene	108150	117512	rpoC2	+	ChreCp047	52	137	129	13	21	35	112	62	65	74	85	99	884
Cp	Gene	117742	117823	trnY	+	ChreCt019	3	2	0	27	25	30	0	5	2	91	50	227	462
Cp	Gene	118291	118362	trnQ	+	ChreCt020	0	0	0	4	3	15	0	3	1	22	15	39	102
Cp	Gene	119601	121808	psaB	+	ChreCp048	45	125	105	60	75	184	55	115	62	176	179	80	1261
Cp	Gene	122490	123917	rbcL	-	ChreCp049	73	166	166	201	512	678	171	210	140	393	301	131	3142
Cp	Gene	124772	126298	atpA	+	ChreCp050	11	61	57	58	93	205	45	91	75	158	130	75	1059
Cp	Gene	127222	128724	cemA	+	ChreCp052	11	44	42	15	28	37	27	20	27	25	12	13	301
Cp	Gene	128949	129197	atpH	+	ChreCp053	3	11	15	21	43	97	6	6	12	54	57	7	332
Cp	Gene	131169	131696	atpF	+	ChreCp054	0	10	5	4	2	10	1	1	1	4	4	3	45
Cp	Gene	132953	133345	rps11	+	ChreCp055	63	137	138	113	89	185	123	111	134	292	279	762	2426
Cp	Gene	133812	133883	trnK	+	ChreCt022	2	0	0	10	4	14	1	0	0	13	8	18	70
Cp	Gene	135149	135591	tscA	+	ChreCs001	9	28	30	7	18	27	25	12	9	12	16	16	209
Cp	Gene	136241	137650	chlN	+	ChreCp056	19	11	14	3	7	13	29	12	3	18	18	12	159
Cp	Gene	138790	145428	psbA	+	ChreCp057	162	486	408	262	388	591	151	185	198	839	522	1109	5301
Cp	Gene	148378	148498	rrn5	-	ChreCr006	2	0	3	5	6	10	2	2	0	11	8	10	59
Cp	Gene	148591	151993	rrnL	-	ChreCr007	24616	46550	30776	110632	136416	202379	83747	53237	98202	98284	61637	82995	1029471
Cp	Gene	152019	152065	rrn3	-	ChreCr008	63	190	188	80	88	94	238	226	308	752	542	1213	3982
Cp	Gene	152093	152374	rrn7	-	ChreCr009	102172	144362	104698	223492	285603	357565	214507	97750	171056	242423	285465	220025	2449118
Cp	Gene	152816	152888	trnA	-	ChreCt023	0	1	1	74	75	124	1	3	1	66	48	187	581
Cp	Gene	152943	153016	trnI	-	ChreCt024	0	0	0	5	8	24	0	0	0	8	8	27	80
Cp	Gene	154180	155653	rrnS	-	ChreCr010	13677	19062	3281	4733	21410	6257	31122	8530	35076	11960	7381	6782	169271
Cp	Gene	160165	161640	atpB	-	ChreCp058	27	45	67	116	155	320	37	58	48	166	133	64	1236
Cp	Gene	162100	168087	ORF1995	-	ChreCp059	33	86	64	12	28	28	79	44	90	96	84	97	741
Cp	Gene	169744	170145	rps12	-	ChreCp060	185	422	360	398	575	805	309	208	357	390	551	575	5135
Cp	Gene	170456	170581	psaJ	-	ChreCp061	2	5	5	12	31	59	1	1	1	7	10	1	135
Cp	Gene	170917	171633	atpI	-	ChreCp062	24	70	80	37	35	67	47	30	42	48	41	46	567
Cp	Gene	172315	172467	psbJ	-	ChreCp063	0	3	2	3	3	6	0	2	1	12	3	0	35
Cp	Gene	174574	175632	psbD	-	ChreCp064	21	32	41	38	52	100	12	32	7	86	50	16	487
Cp	Gene	177167	186082	ORF2971	+	ChreCp065	26	83	67	16	24	36	51	46	46	37	26	76	534
Cp	Gene	187025	188410	psbC	+	ChreCp066	32	132	108	43	54	101	161	157	109	157	125	61	1240
Cp	Gene	188612	188683	trnH	+	ChreCt025	0	0	0	1	0	2	1	0	0	5	2	8	19
Cp	Gene	188822	188895	trnM3	+	ChreCt026	0	0	0	1	1	3	0	0	1	1	3	2	12
Cp	Gene	189193	189265	trnF	+	ChreCt027	0	1	0	9	14	18	0	1	2	15	8	25	93
Cp	Gene	189462	189707	psaC	+	ChreCp067	0	5	1	6	8	4	2	2	2	17	9	0	56
Cp	Gene	190348	190446	petL	+	ChreCp068	1	0	1	3	1	2	0	0	1	5	3	0	17
Cp	Gene	194827	196296	rpoC1b	-	ChreCp069	4	4	3	0	0	1	3	2	6	1	2	1	27
Cp	Gene	198754	200565	rpoC1a	-	ChreCp070	12	40	36	6	12	7	30	35	37	20	21	37	293
Cp	Gene	201043	201115	trnV	-	ChreCt029	0	0	0	0	2	1	0	2	0	6	3	11	25
Mt	Gene	3320	4960	nad5	-	ChrepMp03	0	2	0	1	2	1	0	1	0	0	1	2	10
Mt	Gene	8729	8886	rrnL6	+	ChrepMr09	476	1134	1047	1606	1678	2210	634	844	659	1105	869	2227	14489
Mt	Gene	8887	9001	rrnS1	+	ChrepMr10	3	5	4	27	27	33	8	9	5	8	12	17	158
Mt	Gene	9437	10115	rrnL7	+	ChrepMr12	143	206	107	275	761	535	1362	128	215	436	291	319	4778
Mt	Gene	10116	10332	rrnS2	+	ChrepMr13	9	8	6	24	15	36	4	10	2	28	13	43	198
Mt	Gene	10346	11224	nad1	+	ChrepMp07	4	9	6	3	5	6	6	5	3	22	6	33	108
Mt	Gene	11372	11563	rrnL3b	+	ChrepMr15	48	109	45	232	301	295	108	25	50	98	63	189	1563
Mt	Gene	12808	13300	rrnL8	+	ChrepMr16	19	19	20	42	123	79	30	20	26	83	43	105	609
Mt	Gene	13301	13710	rrnS3	+	ChrepMr17	93	77	49	125	138	221	216	150	78	270	122	154	1693
Mt	Gene	13921	14047	rrnL4	+	ChrepMr18	1	6	4	6	5	2	3	5	1	8	6	11	58
Mt	Gene	14048	14505	rrnS4	+	ChrepMr19	46	77	54	144	197	191	108	38	30	133	88	179	1285
Mt	Gene	14506	14712	rrnL1	+	ChrepMr20	7	4	7	15	15	26	19	3	8	9	1	11	125
