# Supplementary material for: Experimental Genome-Wide Determination of RNA Polyadenylation in Chlamydomonas reinhardtii
Source: PLoS One. 2016 Jan 5;11(1):e0146107. doi: 10.1371/journal.pone.0146107 (PMC4701671; doi:10.1371/journal.pone.0146107)
Supplement: S10 File — (XLSX) [file pone.0146107.s016.xlsx]

## Sheet: Full set
Feature ID	EDGE test: TP vs TAP, tagwise dispersions - P-value	EDGE test: TP vs TAP, tagwise dispersions - Fold change	EDGE test: TP vs TAP, tagwise dispersions - FDR p-value correction	EDGE test: TP vs HS, tagwise dispersions - P-value	EDGE test: TP vs HS, tagwise dispersions - Fold change	EDGE test: TP vs HS, tagwise dispersions - FDR p-value correction	EDGE test: TP vs HAS, tagwise dispersions - P-value	EDGE test: TP vs HAS, tagwise dispersions - Fold change	EDGE test: TP vs HAS, tagwise dispersions - FDR p-value correction	EDGE test: TAP vs HS, tagwise dispersions - P-value	EDGE test: TAP vs HS, tagwise dispersions - Fold change	EDGE test: TAP vs HS, tagwise dispersions - FDR p-value correction	EDGE test: TAP vs HAS, tagwise dispersions - P-value	EDGE test: TAP vs HAS, tagwise dispersions - Fold change	EDGE test: TAP vs HAS, tagwise dispersions - FDR p-value correction	EDGE test: HS vs HAS, tagwise dispersions - P-value	EDGE test: HS vs HAS, tagwise dispersions - Fold change	EDGE test: HS vs HAS, tagwise dispersions - FDR p-value correction	TP - TP1 - Expression values	TP - TP2 - Expression values	TP - TP3 - Expression values	TP - Means	TAP - TAP1 - Expression values	TAP - TAP2 - Expression values	TAP - TAP3 - Expression values	TAP - Means	HS - HS1 - Expression values	HS - HS2 - Expression values	HS - HS3 - Expression values	HS - Means	HAS - HAS1 - Expression values	HAS - HAS2 - Expression values	HAS - HAS3 - Expression values	HAS - Means
ChreCp001	0.033315	-1.92042	0.0825304	0.690626	-1.12948	1	0.179975	-1.50347	0.349639	0.0823872	1.70027	0.157548	0.426175	1.27733	0.727663	0.348644	-1.33112	0.533317	60	110	240	136.667	62	71	111	81.3333	125	143	116	128	107	140	116	121
ChreCp002	0.00154606	4.2083	0.00766005	0.328063	-1.80148	0.987953	0.264348	1.72297	0.46474	2.45839e-05	-7.58116	0.000206127	0.0324519	-2.44246	0.149964	0.0255266	3.1039	0.0830194	3	7	9	6.33333	14	32	47	31	3	3	5	3.66667	17	22	4	14.3333
ChreCp003	0.0131848	-2.07523	0.0399205	0.0973812	-1.62193	0.709347	0.00717153	-2.21731	0.0325707	0.404986	1.27948	0.538335	0.840955	-1.06846	0.996349	0.294306	-1.36708	0.471756	73	190	113	125.333	53	54	110	72.3333	103	78	81	87.3333	68	59	115	80.6667
ChreCp004	0.000830366	9.58817	0.00430999	0.713687	-1.57044	1	0.110954	3.43688	0.246815	3.36162e-05	-15.0577	0.000215187	0.0356355	-2.78979	0.155371	0.0254562	5.39742	0.0830194	1	0	2	1	5	12	20	12.3333	1	0	1	0.666667	6	8	1	5
ChreCp005	0.678098	-1.18444	0.803398	0.470439	1.31461	1	8.32255e-05	4.15168	0.000604772	0.237046	1.55708	0.348493	1.11321e-05	4.91743	0.000354346	0.00104753	3.15811	0.00570905	6	34	15	18.3333	10	9	31	16.6667	32	15	27	24.6667	143	94	56	97.6667
ChreCp006	0.0295078	2.74709	0.0784477	0.288033	-1.91109	0.987953	0.68326	1.30414	0.827504	0.000531497	-5.24995	0.0022282	0.0553231	-2.10644	0.196003	0.107141	2.49234	0.237275	3	8	2	4.33333	8	20	12	13.3333	1	3	3	2.33333	8	7	8	7.66667
ChreCp007	0.297777	-1.31114	0.444626	0.537246	1.17621	1	0.00199032	2.22587	0.0101359	0.0937928	1.54218	0.168844	3.76049e-05	2.91843	0.000585562	0.0124003	1.89241	0.0500605	73	208	211	164	107	160	149	138.667	226	159	232	205.667	574	486	412	490.667
ChreCp008	0.00640901	3.87164	0.0225349	0.134211	-2.20554	0.73145	0.633104	1.30584	0.802422	3.55355e-05	-8.53907	0.000215187	0.0220802	-2.96486	0.120337	0.0426582	2.88009	0.119224	10	15	23	16	55	81	89	75	2	11	10	7.66667	45	40	5	30
ChreCp009	0.750701	1.30208	0.879854	0.212191	-1.74071	0.856622	0.0329731	2.53189	0.120979	0.0944907	-2.26653	0.168844	0.0758904	1.9445	0.233972	0.000410007	4.40727	0.00279318	5	6	6	5.66667	3	6	18	9	5	4	2	3.66667	22	18	22	20.6667
ChreCp010	0.615304	1.46364	0.762138	0.207587	-2.00524	0.856622	1	-1.0228	1	0.0423052	-2.93494	0.0904171	0.432183	-1.497	0.727663	0.266962	1.96055	0.440893	3	3	7	4.33333	5	6	11	7.33333	3	2	2	2.33333	6	1	11	6
ChreCp011	1	-1.08647	1	1	1.72464	1	1	1.09475	1	0.695879	1.87378	0.82182	1	1.18942	1	0.695879	-1.57537	0.824465	1	0	1	0.666667	0	1	1	0.666667	3	1	0	1.33333	1	1	1	1
ChreCp012	0.000427886	-2.65227	0.00246639	0.182934	-1.43843	0.856622	0.88132	-1.04446	1	0.0269475	1.84387	0.0652727	0.000674281	2.53937	0.00797716	0.236806	1.3772	0.407669	49	159	129	112.333	34	45	62	47	80	79	84	81	132	135	159	142
ChreCp013	0.499112	-1.38679	0.662634	0.23025	1.46298	0.865851	0.916628	-1.13993	1	0.0489927	2.02884	0.102696	0.642704	1.21656	0.894635	0.130721	-1.66769	0.268841	1	14	13	9.33333	3	8	10	7	15	10	16	13.6667	12	9	10	10.3333
ChreCp014	0.12609	-1.82039	0.261367	0.0618189	-2.17122	0.618177	0.280961	-1.55898	0.476405	0.793953	-1.19273	0.920647	0.648405	1.16768	0.894635	0.424319	1.39272	0.604813	4	29	25	19.3333	6	9	18	11	10	9	7	8.66667	8	20	16	14.6667
ChreCp015	0.333504	1.5229	0.466433	0.736161	-1.95268	1	0.242252	1.72907	0.440091	0.2067	-2.97374	0.321862	1	1.13538	1	0.143298	3.37632	0.282449	0	3	3	2	2	3	5	3.33333	0	2	1	1	7	4	3	4.66667
ChreCp016	0.209239	-1.5592	0.380118	0.44483	-1.31072	1	0.84645	-1.08563	0.97119	0.677398	1.18957	0.811389	0.318893	1.43621	0.635255	0.61421	1.20733	0.760783	8	21	15	14.6667	12	8	11	10.3333	17	6	14	12.3333	15	21	18	18
ChreCp017	0.291821	-1.93759	0.444626	1	-1.14312	1	0.59737	1.23827	0.784497	0.367079	1.69501	0.493971	0.085537	2.39927	0.239065	0.500144	1.41549	0.665493	1	6	8	5	2	4	2	2.66667	2	8	3	4.33333	7	8	9	8
ChreCp019	0.022737	1.99802	0.0635469	0.52724	1.20974	1	0.409391	1.2822	0.618478	0.0971582	-1.65161	0.17081	0.142076	-1.55827	0.377715	0.846721	1.0599	0.95147	141262	212100	140921	164761	340113	445252	568790	451385	329987	161091	305165	265414	356973	356932	316435	343447
ChreCp020	1	1.01312	1	0.641349	-1.24182	1	0.0984546	1.92729	0.228331	0.641349	-1.25811	0.776763	0.0827997	1.90234	0.237505	0.0202172	2.39335	0.0787027	5	11	11	9	7	10	14	10.3333	11	4	9	8	12	21	37	23.3333
ChreCp021	0.66864	-1.12133	0.800899	0.00353407	-2.23119	0.128058	0.0890904	1.58578	0.211106	0.0122253	-1.98978	0.0350673	0.0330196	1.77817	0.149964	5.5876e-06	3.53816	5.0754e-05	200	501	431	377.333	284	338	572	398	173	201	175	183	959	507	1131	865.667
ChreCp022	0.0172355	7.23832	0.0494386	1	-1.03154	1	1	1.9448	1	0.0172355	-7.46664	0.0469667	0.0523353	-3.72189	0.196003	1	2.00614	1	0	1	0	0.333333	3	4	3	3.33333	0	1	0	0.333333	2	1	0	1
ChreCp023	0.00504462	4.01679	0.0189608	0.983038	-1.02703	1	0.768542	-1.18068	0.900765	0.00475524	-4.12537	0.0172774	0.00202818	-4.74255	0.0184226	0.801357	-1.14961	0.909874	7	28	63	32.6667	34	52	359	148.333	21	38	29	29.3333	28	47	22	32.3333
ChreCp024	0.170242	-1.64585	0.32555	0.230364	1.50042	0.865851	0.763145	-1.13623	0.900765	0.00710596	2.46947	0.0234712	0.320541	1.44853	0.635255	0.101074	-1.70481	0.234406	5	20	16	13.6667	6	6	15	9	24	15	25	21.3333	18	16	13	15.6667
ChreCp025	0.243974	-1.9631	0.428922	0.455927	1.32615	1	0.724568	-1.31124	0.867889	0.0389947	2.60337	0.0850084	0.530598	1.49713	0.803266	0.147703	-1.73891	0.282449	1	8	6	5	1	4	3	2.66667	10	4	7	7	7	3	5	5
ChreCp026	0.271875	1.85095	0.442305	0.0985153	-2.75301	0.709347	0.542336	-1.46925	0.72981	0.0059367	-5.09569	0.0208742	0.0772752	-2.71951	0.233972	0.315198	1.87376	0.490809	6	18	19	14.3333	9	35	48	30.6667	2	11	2	5	15	21	1	12.3333
ChreCp027	0.874364	-1.04745	1	4.56724e-05	-4.63098	0.00497829	0.0485035	-1.99275	0.146858	7.36496e-05	-4.42122	0.0003649	0.0665955	-1.90248	0.219206	0.0258959	2.32392	0.0830194	27	46	77	50	29	47	99	58.3333	17	10	10	12.3333	20	39	44	34.3333
ChreCp028	0.30526	-2.11323	0.449639	0.176616	-2.69215	0.856622	0.463131	-1.73516	0.673084	1	-1.27395	1	1	1.21789	1	0.739943	1.55153	0.858019	2	4	2	2.66667	0	2	2	1.33333	2	0	1	1	2	3	1	2
ChreCp029	1.85639e-06	7.10017	2.89067e-05	0.409621	-1.49088	1	0.538559	1.32706	0.72981	2.47786e-08	-10.5855	4.50144e-07	1.45756e-05	-5.35031	0.000354346	0.111018	1.97849	0.237275	6	17	15	12.6667	62	100	147	103	5	9	12	8.66667	35	27	6	22.6667
ChreCp031	0.247911	1.72202	0.428925	0.00469938	-12.9785	0.128058	0.0343958	-5.02283	0.120979	8.91568e-05	-22.3492	0.000422526	0.00107092	-8.64939	0.0106118	0.655835	2.5839	0.801368	0	5	13	6	5	12	15	10.6667	0	1	0	0.333333	2	2	0	1.33333
ChreCp032	0.435392	1.28735	0.585898	0.567471	1.20237	1	0.615247	-1.17722	0.798356	0.839429	-1.07068	0.963135	0.198135	-1.5155	0.479928	0.280211	-1.41545	0.455865	56	182	155	131	103	175	298	192	167	180	141	162.667	192	184	60	145.333
ChreCp033	0.00604506	-3.62551	0.0219637	0.45306	-1.37617	1	0.0234569	-2.70289	0.0913143	0.0637889	2.6345	0.126418	0.796643	1.34135	0.958804	0.172435	-1.96407	0.318566	3	12	6	7	1	2	3	2	7	5	4	5.33333	3	4	3	3.33333
ChreCp034	0.355645	-1.30724	0.490701	0.33536	1.31128	0.987953	0.182836	-1.47704	0.349639	0.0570506	1.71415	0.117331	0.69939	-1.12989	0.949391	0.0211182	-1.9368	0.0793752	23	88	67	59.3333	36	44	68	49.3333	73	78	84	78.3333	32	56	64	50.6667
ChreCp035	0.538527	1.24083	0.684808	0.592185	-1.21245	1	0.204353	-1.55313	0.384044	0.233742	-1.50444	0.348493	0.0551888	-1.92717	0.196003	0.476963	-1.28099	0.658088	19	60	52	43.6667	32	46	109	62.3333	32	35	44	37	39	49	21	36.3333
ChreCp036	0.000576963	-3.23109	0.00314445	0.660655	1.1508	1	1.70238e-05	-4.49568	0.000142738	9.92787e-05	3.71835	0.000450891	0.383886	-1.39138	0.710501	2.18786e-06	-5.17363	3.01458e-05	17	80	56	51	9	27	13	16.3333	72	41	66	59.6667	11	10	22	14.3333
ChreCp037	0.292274	-2.89009	0.444626	0.292274	-2.67639	0.987953	0.104534	-4.25966	0.23738	1	1.07985	1	1	-1.47389	1	1	-1.59157	1	0	12	1	4.33333	0	2	2	1.33333	1	2	1	1.33333	1	2	0	1
ChreCp038	0.0138358	-2.38426	0.0407595	0.0756981	-1.88295	0.687591	0.00106128	-3.48556	0.00642667	0.570755	1.26624	0.723399	0.491688	-1.4619	0.788147	0.159904	-1.85112	0.300509	4	16	18	12.6667	3	6	8	5.66667	9	5	7	7	4	4	6	4.66667
ChreCp039	0.16116	-1.64944	0.313686	0.418045	-1.35004	1	0.356517	-1.40376	0.588793	0.630087	1.22177	0.776763	0.714221	1.17501	0.949391	1	-1.0398	1	5	15	13	11	3	7	12	7.33333	11	5	10	8.66667	11	12	8	10.3333
ChreCp040	0.318148	1.45863	0.456291	0.0015407	-3.77999	0.0839683	0.166083	-1.69392	0.335242	1.9498e-05	-5.51361	0.000177107	0.0108391	-2.4708	0.0694976	0.0677145	2.23151	0.175735	7	15	20	14	19	21	29	23	6	3	3	4	13	16	4	11
ChreCp041	0.00737179	-3.92836	0.0243493	0.264691	-1.70034	0.96171	0.419884	-1.50757	0.618478	0.152611	2.31033	0.248277	0.080447	2.60577	0.236992	0.87428	1.12787	0.972414	2	9	12	7.66667	1	3	2	2	6	4	4	4.66667	10	6	4	6.66667
ChreCp042	0.0997256	-1.90321	0.213139	0.934397	-1.03958	1	0.66305	-1.17114	0.821277	0.117769	1.83075	0.203759	0.208786	1.62509	0.494732	0.75542	-1.12656	0.866745	11	20	27	19.3333	3	10	24	12.3333	16	24	20	20	27	16	28	23.6667
ChreCp043	0.540308	1.28461	0.684808	0.427915	-1.54988	1	0.156412	-2.06501	0.321678	0.134349	-1.99099	0.221879	0.0270786	-2.65273	0.140551	0.66168	-1.33237	0.801368	1	14	10	8.33333	5	7	22	11.3333	8	5	3	5.33333	8	4	3	5
ChreCp044	0.85469	-1.28469	0.991076	0.326167	-2.10635	0.987953	0.396239	-1.89768	0.618478	0.481603	-1.63958	0.632466	0.569086	-1.47715	0.838248	1	1.10996	1	0	6	18	8	2	6	11	6.33333	1	5	4	3.33333	7	5	3	5
ChreCp045	0.0103811	23.1037	0.0323297	1	1	1	0.0693948	14.536	0.178367	0.0103811	-23.1037	0.0314317	0.606317	-1.58941	0.869586	0.0693948	14.536	0.175908	0	0	0	0	3	2	3	2.66667	0	0	0	0	2	3	1	2
ChreCp046	0.0373707	-1.7919	0.0885522	0.361858	-1.29062	1	0.915221	-1.03627	1	0.239789	1.38841	0.348493	0.0465962	1.72919	0.18811	0.428233	1.24545	0.604813	34	123	112	89.6667	42	51	69	54	64	64	82	70	87	116	127	110
ChreCp047	1.45485e-09	-5.30447	3.17158e-08	0.112691	-1.48813	0.711886	0.0431376	-1.6657	0.142485	3.6384e-06	3.56452	4.40651e-05	2.12199e-05	3.18453	0.000385495	0.671429	-1.11933	0.80424	52	137	129	106	13	21	35	23	112	62	65	79.6667	74	85	99	86
ChreCp048	0.954413	-1.01928	1	0.590725	-1.21016	1	0.650795	1.17673	0.815363	0.630844	-1.18727	0.776763	0.596976	1.19942	0.867605	0.313692	1.42403	0.490809	45	125	105	91.6667	60	75	184	106.333	55	115	62	77.3333	176	179	80	145
ChreCp049	0.00176599	2.83006	0.00836927	0.622487	1.181	1	0.268738	1.43987	0.464959	0.00778599	-2.39632	0.024961	0.0377903	-1.96549	0.158428	0.545482	1.2192	0.691367	73	166	166	135	201	512	678	463.667	171	210	140	173.667	393	301	131	275
ChreCp050	0.0079116	2.58658	0.0253636	0.104124	1.78523	0.709347	0.0197994	2.29126	0.083005	0.299501	-1.44888	0.413235	0.733821	-1.12889	0.95222	0.490528	1.28345	0.665493	11	61	57	43	58	93	205	118.667	45	91	75	70.3333	158	130	75	121
ChreCp052	0.378143	-1.3115	0.51522	0.354369	-1.33929	1	0.00204577	-2.55566	0.0101359	1	-1.02119	1	0.032326	-1.94865	0.149964	0.0361103	-1.90822	0.106999	11	44	42	32.3333	15	28	37	26.6667	27	20	27	24.6667	25	12	13	16.6667
ChreCp053	0.00197441	4.89005	0.0089671	0.781089	-1.19862	1	0.0222347	3.22757	0.0897623	0.000706926	-5.86129	0.00285389	0.391101	-1.51508	0.710501	0.00945972	3.86863	0.0429629	3	11	15	9.66667	21	43	97	53.6667	6	6	12	8	54	57	7	39.3333
ChreCp054	0.890435	1.04867	1	0.0571048	-4.41969	0.618177	0.622935	-1.62324	0.798823	0.0298312	-4.63481	0.0706869	0.439168	-1.70225	0.727663	0.213472	2.72276	0.375297	0	10	5	5	4	2	10	5.33333	1	1	1	1	4	4	3	3.66667
ChreCp055	0.898992	-1.03613	1	0.946502	-1.02016	1	0.0012527	2.75657	0.00718656	0.959042	1.01565	1	0.000731849	2.85616	0.00797716	0.000896735	2.81215	0.00514443	63	137	138	112.667	113	89	185	129	123	111	134	122.667	292	279	762	444.333
ChreCp056	0.0313949	-2.96131	0.0803097	0.330772	-1.56689	0.987953	0.284095	-1.6516	0.476405	0.22088	1.88993	0.339097	0.240157	1.793	0.556959	0.959737	-1.05406	1	19	11	14	14.6667	3	7	13	7.66667	29	12	3	14.6667	18	18	12	16
ChreCp057	0.927652	1.02668	1	0.00860235	-2.0456	0.187531	0.0503333	1.69231	0.148279	0.00639713	-2.10017	0.0217902	0.0614634	1.64834	0.20936	6.77882e-06	3.46179	5.68378e-05	162	486	408	352	262	388	591	413.667	151	185	198	178	839	522	1109	823.333
ChreCp058	0.00042992	3.4425	0.00246639	0.868365	-1.06008	1	0.0887507	1.81591	0.211106	0.000184868	-3.64933	0.000806026	0.0557441	-1.89574	0.196003	0.0575295	1.92501	0.156768	27	45	67	46.3333	116	155	320	197	37	58	48	47.6667	166	133	64	121
ChreCp059	7.86403e-05	-3.1089	0.000612271	0.887275	1.05288	1	0.780493	1.09174	0.90504	3.31039e-05	3.27329	0.000215187	1.62544e-05	3.39411	0.000354346	0.904823	1.03691	0.99622	33	86	64	61	12	28	28	22.6667	79	44	90	71	96	84	97	92.3333
ChreCp060	0.129485	1.52334	0.261367	0.410935	-1.25384	1	0.676878	1.12437	0.827504	0.0195036	-1.91002	0.0518509	0.269344	-1.35484	0.599153	0.213301	1.40978	0.375297	185	422	360	322.333	398	575	805	592.667	309	208	357	291.333	390	551	575	505.333
ChreCp061	9.94293e-05	7.1373	0.000722519	0.0623848	-3.93629	0.618177	0.893701	1.14504	1	1.01142e-08	-28.0945	2.20489e-07	9.94293e-05	-6.23322	0.00135472	0.0247682	4.50722	0.0830194	2	5	5	4	12	31	59	34	1	1	1	1	7	10	1	6
ChreCp062	0.218272	-1.38839	0.390027	0.100983	-1.5522	0.709347	0.0452029	-1.71379	0.144915	0.701186	-1.11798	0.82182	0.440604	-1.23437	0.727663	0.721194	-1.10411	0.845271	24	70	80	58	37	35	67	46.3333	47	30	42	39.6667	48	41	46	45
ChreCp063	0.182839	2.22147	0.343611	1	-1.53501	1	0.182839	2.18139	0.349639	0.182839	-3.40999	0.288832	1	-1.01837	1	0.182839	3.34846	0.332157	0	3	2	1.66667	3	3	6	4	0	2	1	1	12	3	0	5
ChreCp064	0.314665	1.58713	0.456291	0.117559	-2.03549	0.711886	0.921857	1.06059	1	0.00968611	-3.2306	0.0301653	0.353364	-1.49647	0.687797	0.0891734	2.15881	0.215998	21	32	41	31.3333	38	52	100	63.3333	12	32	7	17	86	50	16	50.6667
ChreCp065	0.0022239	-2.58838	0.00969622	0.407668	-1.29055	1	0.0713116	-1.7136	0.178367	0.0257581	2.00564	0.0638098	0.191632	1.5105	0.479928	0.352283	-1.3278	0.533317	26	83	67	58.6667	16	24	36	25.3333	51	46	46	47.6667	37	26	76	46.3333
ChreCp066	0.188524	-1.48807	0.348291	0.129933	1.56116	0.73145	0.970998	-1.01383	1	0.00472125	2.32312	0.0172774	0.196745	1.46777	0.479928	0.118242	-1.58275	0.247853	32	132	108	90.6667	43	54	101	66	161	157	109	142.333	157	125	61	114.333
ChreCp067	0.0844644	2.96519	0.184132	1	1.04004	1	0.0469462	3.33911	0.146204	0.130104	-2.85103	0.218174	0.857525	1.1261	1	0.075386	3.21056	0.186752	0	5	1	2	6	8	4	6	2	2	2	2	17	9	0	8.66667
ChreCp068	0.566051	2.42782	0.70919	0.649274	-1.89925	1	0.417536	2.57302	0.618478	0.169396	-4.61105	0.271532	1	1.0598	1	0.108937	4.88681	0.237275	1	0	1	0.666667	3	1	2	2	0	0	1	0.333333	5	3	0	2.66667
ChreCp069	0.00730526	-9.99586	0.0243493	0.761469	-1.14219	1	0.039049	-3.68872	0.133011	0.0170146	8.75149	0.0469667	0.644827	2.70984	0.894635	0.106857	-3.22952	0.237275	4	4	3	3.66667	0	0	1	0.333333	3	2	6	3.66667	1	2	1	1.33333
ChreCp070	0.00022699	-3.75858	0.00145541	0.693386	1.13756	1	0.231039	-1.48129	0.426835	3.29019e-05	4.27559	0.000215187	0.0100006	2.53737	0.068129	0.097386	-1.68505	0.230763	12	40	36	29.3333	6	12	7	8.33333	30	35	37	34	20	21	37	26
ChreCr001	0.294419	-1.66698	0.444626	0.491485	1.39705	1	0.0595382	-2.53254	0.15896	0.0855951	2.32885	0.160193	0.390099	-1.51923	0.710501	0.0114771	-3.53807	0.0481156	13429	18862	3180	11823.7	4574	21105	6228	10635.7	30876	8272	34988	24712	11826	7475	6798	8699.67
ChreCr002	0.0564835	1.79064	0.130994	0.962584	1.01434	1	0.365121	1.31673	0.594003	0.0626983	-1.76532	0.126418	0.311776	-1.35991	0.635255	0.390368	1.29811	0.582879	102012	144345	104728	117028	223716	286077	356905	288899	213914	97962	170778	160885	242743	285082	220888	249571
ChreCr003	0.00236523	-3.01691	0.00991577	0.312541	1.44291	0.987953	4.15362e-05	3.98207	0.000323389	4.05124e-05	4.35314	0.000220793	4.47073e-12	12.0135	2.43655e-10	0.00141311	2.75974	0.00733471	18	39	22	26.3333	8	10	13	10.3333	50	45	35	43.3333	129	90	243	154
ChreCr004	1.93663e-05	3.39606	0.000211093	0.0241989	1.88088	0.399903	0.14264	1.5053	0.308952	0.0348125	-1.80557	0.0790535	0.0038745	-2.25606	0.0324862	0.423445	-1.2495	0.604813	24587	46689	30966	34080.7	110327	136333	202423	149694	83497	53403	97931	78277	98162	61222	83014	80799.3
ChreCr005	0.333778	2.07997	0.466433	0.200779	-2.28908	0.856622	0.596758	1.67197	0.784497	0.0121059	-4.76122	0.0350673	0.746869	-1.24403	0.954891	0.0363208	3.82727	0.106999	4	3	1	2.66667	7	5	9	7	1	0	3	1.33333	4	8	8	6.66667
ChreCr006	0.0352759	3.58448	0.085446	0.56801	-1.33052	1	0.0171366	4.04506	0.0747157	0.00388593	-4.76923	0.0151274	0.796466	1.12849	0.958804	0.000735699	5.38204	0.00445506	2	0	3	1.66667	5	6	10	7	2	2	0	1.33333	11	8	10	9.66667
ChreCr007	2.46009e-05	3.40447	0.000243772	0.0256818	1.8861	0.399903	0.144555	1.5114	0.308952	0.0376164	-1.80503	0.0836773	0.00449528	-2.25253	0.0349989	0.432802	-1.24791	0.604813	24616	46550	30776	33980.7	110632	136416	202379	149809	83747	53237	98202	78395.3	98284	61637	82995	80972
ChreCr008	0.0270387	-1.83455	0.0736806	0.0509403	1.693	0.618177	1.86097e-07	4.19619	2.53558e-06	3.76715e-05	3.10589	0.000216115	7.8847e-13	7.69812	8.59433e-11	0.000675621	2.47855	0.00433192	63	190	188	147	80	88	94	87.3333	238	226	308	257.333	752	542	1213	835.667
ChreCr009	0.0591251	1.7887	0.134263	0.962365	1.01456	1	0.372241	1.31451	0.59668	0.0656177	-1.76304	0.12772	0.315042	-1.36074	0.635255	0.39794	1.29565	0.586154	102172	144362	104698	117077	223492	285603	357565	288887	214507	97750	171056	161104	242423	285465	220025	249304
ChreCr010	0.291014	-1.66823	0.444626	0.500338	1.38499	1	0.0536516	-2.57772	0.150633	0.08671	2.31048	0.160193	0.368643	-1.54519	0.704948	0.0104936	-3.57012	0.0457519	13677	19062	3281	12006.7	4733	21410	6257	10800	31122	8530	35076	24909.3	11960	7381	6782	8707.67
ChreCs001	0.285622	-1.44218	0.444626	0.189601	-1.5856	0.856622	0.0538962	-1.97582	0.150633	0.852557	-1.09945	0.968007	0.418384	-1.37002	0.727663	0.575617	-1.2461	0.721176	9	28	30	22.3333	7	18	27	17.3333	25	12	9	15.3333	12	16	16	14.6667
ChreCt002	0.127692	16.5689	0.261367	1	1	1	0.0597925	25.5001	0.15896	0.127692	-16.5689	0.217475	0.796493	1.53903	0.958804	0.0597925	25.5001	0.15896	0	0	0	0	5	0	0	1.66667	0	0	0	0	0	5	5	3.33333
ChreCt006	0.254954	9.23261	0.434218	1	1	1	0.0344067	16.6254	0.120979	0.254954	-9.23261	0.365657	0.520443	1.80073	0.803266	0.0344067	16.6254	0.106999	0	0	0	0	0	1	2	1	0	0	0	0	3	1	3	2.33333
ChreCt007	0.640964	2.30432	0.776279	1	-3.97724	1	0.153787	4.27876	0.321678	0.266485	-9.16483	0.372396	0.547252	1.85684	0.81713	0.0422083	17.0177	0.119224	0	0	1	0.333333	0	1	2	1	0	0	0	0	2	4	1	2.33333
ChreCt009	0.00438018	35.5971	0.0170514	1	3.89731	1	1.3827e-05	92.4881	0.000125595	0.0205894	-9.13374	0.0534345	0.0938848	2.59819	0.255836	9.80521e-05	23.7312	0.000712512	0	0	0	0	2	3	8	4.33333	0	1	0	0.333333	12	3	27	14
ChreCt011	7.03833e-11	72.0876	1.91795e-09	0.407182	3.23387	1	7.51611e-09	43.1259	1.63851e-07	5.49265e-09	-22.2914	1.49675e-07	0.173392	-1.67156	0.449993	2.54024e-06	13.3357	3.07651e-05	0	1	0	0.333333	37	20	45	34	0	3	1	1.33333	23	13	40	25.3333
ChreCt012	1.27305e-05	60.7286	0.000154181	1	1	1	5.61499e-07	78.275	6.80037e-06	1.27305e-05	-60.7286	0.000126148	0.523939	1.28893	0.803266	5.61499e-07	78.275	1.02006e-05	0	0	0	0	4	7	11	7.33333	0	0	0	0	13	5	17	11.6667
ChreCt013	4.53536e-11	57.2418	1.64785e-09	0.764008	-1.35666	1	2.24052e-10	49.1686	8.14057e-09	5.21648e-12	-77.6576	1.89532e-10	0.724032	-1.16419	0.950837	2.63601e-11	66.705	9.57749e-10	1	1	2	1.33333	80	82	117	93	0	3	0	1	53	32	212	99
ChreCt014	0.1449	4.47724	0.287165	1	1.66777	1	0.00704775	8.62034	0.0325707	0.317854	-2.68457	0.433076	0.296925	1.92537	0.634605	0.023474	5.1688	0.0830194	0	0	1	0.333333	4	1	1	2	1	1	0	0.666667	7	3	5	5
ChreCt015	4.16302e-12	25.055	2.26884e-10	0.80159	-1.71916	1	5.8972e-13	27.9273	3.21397e-11	4.06222e-14	-43.0736	4.16411e-12	0.7534	1.11464	0.954891	5.36345e-15	48.0115	5.84616e-13	1	5	1	2.33333	57	63	76	65.3333	0	1	3	1.33333	87	43	144	91.3333
ChreCt017	3.38266e-05	17.0326	0.000307258	0.518674	-1.44691	1	2.20676e-06	24.1056	2.19242e-05	2.27878e-07	-24.6447	3.54838e-06	0.470602	1.41526	0.765606	1.16225e-08	34.8786	2.53371e-07	6	0	0	2	41	48	87	58.6667	0	4	2	2	92	44	169	101.667
ChreCt019	0.000118197	12.5258	0.000805218	1	1.21652	1	1.86839e-09	44.4382	5.09135e-08	6.72172e-05	-10.2964	0.000348889	0.00503484	3.54774	0.0365865	4.82744e-10	36.5289	1.31548e-08	3	2	0	1.66667	27	25	30	27.3333	0	5	2	2.33333	91	50	227	122.667
ChreCt020	5.06561e-05	59.3609	0.000424732	0.146911	12.7539	0.762537	1.17654e-08	170.867	2.13737e-07	0.021345	-4.65435	0.054107	0.0120647	2.87844	0.0730582	3.50174e-06	13.3973	3.81689e-05	0	0	0	0	4	3	15	7.33333	0	3	1	1.33333	22	15	39	25.3333
ChreCt022	0.00306691	10.3999	0.0123812	0.642068	-1.98299	1	0.000803253	11.7449	0.00515027	2.75032e-05	-20.6229	0.000214132	0.800469	1.12933	0.958804	5.26018e-06	23.2901	5.0754e-05	2	0	0	0.666667	10	4	14	9.33333	1	0	0	0.333333	13	8	18	13
ChreCt023	1.24109e-15	108.41	1.35279e-13	0.496929	2.25368	1	5.42652e-15	97.9604	5.91491e-13	7.64056e-14	-48.1035	4.16411e-12	0.791341	-1.10667	0.958804	3.23737e-13	43.4668	1.76437e-11	0	1	1	0.666667	74	75	124	91	1	3	1	1.66667	66	48	187	100.333
ChreCt024	2.21254e-06	97.8347	3.01458e-05	1	1	1	2.21254e-06	98.0751	2.19242e-05	2.21254e-06	-97.8347	3.01458e-05	1	1.00246	1	2.21254e-06	98.0751	3.01458e-05	0	0	0	0	5	8	24	12.3333	0	0	0	0	8	8	27	14.3333
ChreCt025	0.266911	9.2194	0.442305	1	3.77952	1	0.00164096	34.2856	0.00894322	0.641364	-2.43931	0.776763	0.0683762	3.71885	0.219206	0.00935211	9.07142	0.0429629	0	0	0	0	1	0	2	1	1	0	0	0.333333	5	2	8	5
ChreCt026	0.0720015	14.6798	0.160167	1	3.8347	1	0.0720015	14.6314	0.178367	0.239365	-3.82815	0.348493	1	-1.00331	1	0.239365	3.81554	0.407669	0	0	0	0	1	1	3	1.66667	0	0	1	0.333333	1	3	2	2
ChreCt027	1.03472e-07	28.5439	1.87974e-06	0.637804	2.43294	1	1.44761e-07	27.2568	2.25414e-06	1.16361e-05	-11.7322	0.000126148	0.941907	-1.04722	1	1.5671e-05	11.2032	0.00012201	0	1	0	0.333333	9	14	18	13.6667	0	1	2	1	15	8	25	16
ChreCt029	0.271219	9.22106	0.442305	0.514146	6.79187	1	0.000352773	45.4558	0.00240326	1	-1.35766	1	0.0207988	4.92956	0.119319	0.00807005	6.69267	0.0399834	0	0	0	0	0	2	1	1	0	2	0	0.666667	6	3	11	6.66667

## Sheet: FDR<0.05
Feature ID	EDGE test: TP vs TAP, tagwise dispersions - P-value	EDGE test: TP vs TAP, tagwise dispersions - Fold change	EDGE test: TP vs TAP, tagwise dispersions - FDR p-value correction	EDGE test: TP vs HS, tagwise dispersions - P-value	EDGE test: TP vs HS, tagwise dispersions - Fold change	EDGE test: TP vs HS, tagwise dispersions - FDR p-value correction	EDGE test: TP vs HAS, tagwise dispersions - P-value	EDGE test: TP vs HAS, tagwise dispersions - Fold change	EDGE test: TP vs HAS, tagwise dispersions - FDR p-value correction	EDGE test: TAP vs HS, tagwise dispersions - P-value	EDGE test: TAP vs HS, tagwise dispersions - Fold change	EDGE test: TAP vs HS, tagwise dispersions - FDR p-value correction	EDGE test: TAP vs HAS, tagwise dispersions - P-value	EDGE test: TAP vs HAS, tagwise dispersions - Fold change	EDGE test: TAP vs HAS, tagwise dispersions - FDR p-value correction	EDGE test: HS vs HAS, tagwise dispersions - P-value	EDGE test: HS vs HAS, tagwise dispersions - Fold change	EDGE test: HS vs HAS, tagwise dispersions - FDR p-value correction	TP - TP1 - Expression values	TP - TP2 - Expression values	TP - TP3 - Expression values	TP - Means	TAP - TAP1 - Expression values	TAP - TAP2 - Expression values	TAP - TAP3 - Expression values	TAP - Means	HS - HS1 - Expression values	HS - HS2 - Expression values	HS - HS3 - Expression values	HS - Means	HAS - HAS1 - Expression values	HAS - HAS2 - Expression values	HAS - HAS3 - Expression values	HAS - Means	annotation
ChreCp002	0.00154606	4.2083	0.00766005	0.328063	-1.80148	0.987953	0.264348	1.72297	0.46474	2.45839e-05	-7.58116	0.000206127	0.0324519	-2.44246	0.149964	0.0255266	3.1039	0.0830194	3	7	9	6.33333	14	32	47	31	3	3	5	3.66667	17	22	4	14.3333	petD
ChreCp003	0.0131848	-2.07523	0.0399205	0.0973812	-1.62193	0.709347	0.00717153	-2.21731	0.0325707	0.404986	1.27948	0.538335	0.840955	-1.06846	0.996349	0.294306	-1.36708	0.471756	73	190	113	125.333	53	54	110	72.3333	103	78	81	87.3333	68	59	115	80.6667	chlB
ChreCp004	0.000830366	9.58817	0.00430999	0.713687	-1.57044	1	0.110954	3.43688	0.246815	3.36162e-05	-15.0577	0.000215187	0.0356355	-2.78979	0.155371	0.0254562	5.39742	0.0830194	1	0	2	1	5	12	20	12.3333	1	0	1	0.666667	6	8	1	5	psbK
ChreCp005	0.678098	-1.18444	0.803398	0.470439	1.31461	1	8.32255e-05	4.15168	0.000604772	0.237046	1.55708	0.348493	1.11321e-05	4.91743	0.000354346	0.00104753	3.15811	0.00570905	6	34	15	18.3333	10	9	31	16.6667	32	15	27	24.6667	143	94	56	97.6667	tufA
ChreCp006	0.0295078	2.74709	0.0784477	0.288033	-1.91109	0.987953	0.68326	1.30414	0.827504	0.000531497	-5.24995	0.0022282	0.0553231	-2.10644	0.196003	0.107141	2.49234	0.237275	3	8	2	4.33333	8	20	12	13.3333	1	3	3	2.33333	8	7	8	7.66667	rpl20
ChreCp007	0.297777	-1.31114	0.444626	0.537246	1.17621	1	0.00199032	2.22587	0.0101359	0.0937928	1.54218	0.168844	3.76049e-05	2.91843	0.000585562	0.0124003	1.89241	0.0500605	73	208	211	164	107	160	149	138.667	226	159	232	205.667	574	486	412	490.667	clpP
ChreCp008	0.00640901	3.87164	0.0225349	0.134211	-2.20554	0.73145	0.633104	1.30584	0.802422	3.55355e-05	-8.53907	0.000215187	0.0220802	-2.96486	0.120337	0.0426582	2.88009	0.119224	10	15	23	16	55	81	89	75	2	11	10	7.66667	45	40	5	30	petB
ChreCp009	0.750701	1.30208	0.879854	0.212191	-1.74071	0.856622	0.0329731	2.53189	0.120979	0.0944907	-2.26653	0.168844	0.0758904	1.9445	0.233972	0.000410007	4.40727	0.00279318	5	6	6	5.66667	3	6	18	9	5	4	2	3.66667	22	18	22	20.6667	chlL
ChreCp012	0.000427886	-2.65227	0.00246639	0.182934	-1.43843	0.856622	0.88132	-1.04446	1	0.0269475	1.84387	0.0652727	0.000674281	2.53937	0.00797716	0.236806	1.3772	0.407669	49	159	129	112.333	34	45	62	47	80	79	84	81	132	135	159	142	rpl2
ChreCp021	0.66864	-1.12133	0.800899	0.00353407	-2.23119	0.128058	0.0890904	1.58578	0.211106	0.0122253	-1.98978	0.0350673	0.0330196	1.77817	0.149964	5.5876e-06	3.53816	5.0754e-05	200	501	431	377.333	284	338	572	398	173	201	175	183	959	507	1131	865.667	psbA
ChreCp022	0.0172355	7.23832	0.0494386	1	-1.03154	1	1	1.9448	1	0.0172355	-7.46664	0.0469667	0.0523353	-3.72189	0.196003	1	2.00614	1	0	1	0	0.333333	3	4	3	3.33333	0	1	0	0.333333	2	1	0	1	ycf12
ChreCp023	0.00504462	4.01679	0.0189608	0.983038	-1.02703	1	0.768542	-1.18068	0.900765	0.00475524	-4.12537	0.0172774	0.00202818	-4.74255	0.0184226	0.801357	-1.14961	0.909874	7	28	63	32.6667	34	52	359	148.333	21	38	29	29.3333	28	47	22	32.3333	atpE
ChreCp024	0.170242	-1.64585	0.32555	0.230364	1.50042	0.865851	0.763145	-1.13623	0.900765	0.00710596	2.46947	0.0234712	0.320541	1.44853	0.635255	0.101074	-1.70481	0.234406	5	20	16	13.6667	6	6	15	9	24	15	25	21.3333	18	16	13	15.6667	rps7
ChreCp026	0.271875	1.85095	0.442305	0.0985153	-2.75301	0.709347	0.542336	-1.46925	0.72981	0.0059367	-5.09569	0.0208742	0.0772752	-2.71951	0.233972	0.315198	1.87376	0.490809	6	18	19	14.3333	9	35	48	30.6667	2	11	2	5	15	21	1	12.3333	psbM
ChreCp027	0.874364	-1.04745	1	4.56724e-05	-4.63098	0.00497829	0.0485035	-1.99275	0.146858	7.36496e-05	-4.42122	0.0003649	0.0665955	-1.90248	0.219206	0.0258959	2.32392	0.0830194	27	46	77	50	29	47	99	58.3333	17	10	10	12.3333	20	39	44	34.3333	psbZ
ChreCp029	1.85639e-06	7.10017	2.89067e-05	0.409621	-1.49088	1	0.538559	1.32706	0.72981	2.47786e-08	-10.5855	4.50144e-07	1.45756e-05	-5.35031	0.000354346	0.111018	1.97849	0.237275	6	17	15	12.6667	62	100	147	103	5	9	12	8.66667	35	27	6	22.6667	psbH
ChreCp031	0.247911	1.72202	0.428925	0.00469938	-12.9785	0.128058	0.0343958	-5.02283	0.120979	8.91568e-05	-22.3492	0.000422526	0.00107092	-8.64939	0.0106118	0.655835	2.5839	0.801368	0	5	13	6	5	12	15	10.6667	0	1	0	0.333333	2	2	0	1.33333	psbT
ChreCp033	0.00604506	-3.62551	0.0219637	0.45306	-1.37617	1	0.0234569	-2.70289	0.0913143	0.0637889	2.6345	0.126418	0.796643	1.34135	0.958804	0.172435	-1.96407	0.318566	3	12	6	7	1	2	3	2	7	5	4	5.33333	3	4	3	3.33333	rpoA
ChreCp036	0.000576963	-3.23109	0.00314445	0.660655	1.1508	1	1.70238e-05	-4.49568	0.000142738	9.92787e-05	3.71835	0.000450891	0.383886	-1.39138	0.710501	2.18786e-06	-5.17363	3.01458e-05	17	80	56	51	9	27	13	16.3333	72	41	66	59.6667	11	10	22	14.3333	rps18
ChreCp038	0.0138358	-2.38426	0.0407595	0.0756981	-1.88295	0.687591	0.00106128	-3.48556	0.00642667	0.570755	1.26624	0.723399	0.491688	-1.4619	0.788147	0.159904	-1.85112	0.300509	4	16	18	12.6667	3	6	8	5.66667	9	5	7	7	4	4	6	4.66667	ycf4
ChreCp040	0.318148	1.45863	0.456291	0.0015407	-3.77999	0.0839683	0.166083	-1.69392	0.335242	1.9498e-05	-5.51361	0.000177107	0.0108391	-2.4708	0.0694976	0.0677145	2.23151	0.175735	7	15	20	14	19	21	29	23	6	3	3	4	13	16	4	11	psbE
ChreCp041	0.00737179	-3.92836	0.0243493	0.264691	-1.70034	0.96171	0.419884	-1.50757	0.618478	0.152611	2.31033	0.248277	0.080447	2.60577	0.236992	0.87428	1.12787	0.972414	2	9	12	7.66667	1	3	2	2	6	4	4	4.66667	10	6	4	6.66667	rpoB-2
ChreCp045	0.0103811	23.1037	0.0323297	1	1	1	0.0693948	14.536	0.178367	0.0103811	-23.1037	0.0314317	0.606317	-1.58941	0.869586	0.0693948	14.536	0.175908	0	0	0	0	3	2	3	2.66667	0	0	0	0	2	3	1	2	petG
ChreCp047	1.45485e-09	-5.30447	3.17158e-08	0.112691	-1.48813	0.711886	0.0431376	-1.6657	0.142485	3.6384e-06	3.56452	4.40651e-05	2.12199e-05	3.18453	0.000385495	0.671429	-1.11933	0.80424	52	137	129	106	13	21	35	23	112	62	65	79.6667	74	85	99	86	rpoC2
ChreCp049	0.00176599	2.83006	0.00836927	0.622487	1.181	1	0.268738	1.43987	0.464959	0.00778599	-2.39632	0.024961	0.0377903	-1.96549	0.158428	0.545482	1.2192	0.691367	73	166	166	135	201	512	678	463.667	171	210	140	173.667	393	301	131	275	rbcL
ChreCp050	0.0079116	2.58658	0.0253636	0.104124	1.78523	0.709347	0.0197994	2.29126	0.083005	0.299501	-1.44888	0.413235	0.733821	-1.12889	0.95222	0.490528	1.28345	0.665493	11	61	57	43	58	93	205	118.667	45	91	75	70.3333	158	130	75	121	atpA
ChreCp052	0.378143	-1.3115	0.51522	0.354369	-1.33929	1	0.00204577	-2.55566	0.0101359	1	-1.02119	1	0.032326	-1.94865	0.149964	0.0361103	-1.90822	0.106999	11	44	42	32.3333	15	28	37	26.6667	27	20	27	24.6667	25	12	13	16.6667	cemA
ChreCp053	0.00197441	4.89005	0.0089671	0.781089	-1.19862	1	0.0222347	3.22757	0.0897623	0.000706926	-5.86129	0.00285389	0.391101	-1.51508	0.710501	0.00945972	3.86863	0.0429629	3	11	15	9.66667	21	43	97	53.6667	6	6	12	8	54	57	7	39.3333	atpH
ChreCp055	0.898992	-1.03613	1	0.946502	-1.02016	1	0.0012527	2.75657	0.00718656	0.959042	1.01565	1	0.000731849	2.85616	0.00797716	0.000896735	2.81215	0.00514443	63	137	138	112.667	113	89	185	129	123	111	134	122.667	292	279	762	444.333	rps11
ChreCp057	0.927652	1.02668	1	0.00860235	-2.0456	0.187531	0.0503333	1.69231	0.148279	0.00639713	-2.10017	0.0217902	0.0614634	1.64834	0.20936	6.77882e-06	3.46179	5.68378e-05	162	486	408	352	262	388	591	413.667	151	185	198	178	839	522	1109	823.333	psbA
ChreCp058	0.00042992	3.4425	0.00246639	0.868365	-1.06008	1	0.0887507	1.81591	0.211106	0.000184868	-3.64933	0.000806026	0.0557441	-1.89574	0.196003	0.0575295	1.92501	0.156768	27	45	67	46.3333	116	155	320	197	37	58	48	47.6667	166	133	64	121	atpB
ChreCp059	7.86403e-05	-3.1089	0.000612271	0.887275	1.05288	1	0.780493	1.09174	0.90504	3.31039e-05	3.27329	0.000215187	1.62544e-05	3.39411	0.000354346	0.904823	1.03691	0.99622	33	86	64	61	12	28	28	22.6667	79	44	90	71	96	84	97	92.3333	ORF1995
ChreCp061	9.94293e-05	7.1373	0.000722519	0.0623848	-3.93629	0.618177	0.893701	1.14504	1	1.01142e-08	-28.0945	2.20489e-07	9.94293e-05	-6.23322	0.00135472	0.0247682	4.50722	0.0830194	2	5	5	4	12	31	59	34	1	1	1	1	7	10	1	6	psaJ
ChreCp064	0.314665	1.58713	0.456291	0.117559	-2.03549	0.711886	0.921857	1.06059	1	0.00968611	-3.2306	0.0301653	0.353364	-1.49647	0.687797	0.0891734	2.15881	0.215998	21	32	41	31.3333	38	52	100	63.3333	12	32	7	17	86	50	16	50.6667	psbD
ChreCp065	0.0022239	-2.58838	0.00969622	0.407668	-1.29055	1	0.0713116	-1.7136	0.178367	0.0257581	2.00564	0.0638098	0.191632	1.5105	0.479928	0.352283	-1.3278	0.533317	26	83	67	58.6667	16	24	36	25.3333	51	46	46	47.6667	37	26	76	46.3333	ORF2971
ChreCp066	0.188524	-1.48807	0.348291	0.129933	1.56116	0.73145	0.970998	-1.01383	1	0.00472125	2.32312	0.0172774	0.196745	1.46777	0.479928	0.118242	-1.58275	0.247853	32	132	108	90.6667	43	54	101	66	161	157	109	142.333	157	125	61	114.333	psbC
ChreCp069	0.00730526	-9.99586	0.0243493	0.761469	-1.14219	1	0.039049	-3.68872	0.133011	0.0170146	8.75149	0.0469667	0.644827	2.70984	0.894635	0.106857	-3.22952	0.237275	4	4	3	3.66667	0	0	1	0.333333	3	2	6	3.66667	1	2	1	1.33333	rpoC1b
ChreCp070	0.00022699	-3.75858	0.00145541	0.693386	1.13756	1	0.231039	-1.48129	0.426835	3.29019e-05	4.27559	0.000215187	0.0100006	2.53737	0.068129	0.097386	-1.68505	0.230763	12	40	36	29.3333	6	12	7	8.33333	30	35	37	34	20	21	37	26	rpoC1a
ChreCr001	0.294419	-1.66698	0.444626	0.491485	1.39705	1	0.0595382	-2.53254	0.15896	0.0855951	2.32885	0.160193	0.390099	-1.51923	0.710501	0.0114771	-3.53807	0.0481156	13429	18862	3180	11823.7	4574	21105	6228	10635.7	30876	8272	34988	24712	11826	7475	6798	8699.67	rrnS
ChreCr003	0.00236523	-3.01691	0.00991577	0.312541	1.44291	0.987953	4.15362e-05	3.98207	0.000323389	4.05124e-05	4.35314	0.000220793	4.47073e-12	12.0135	2.43655e-10	0.00141311	2.75974	0.00733471	18	39	22	26.3333	8	10	13	10.3333	50	45	35	43.3333	129	90	243	154	rrn3
ChreCr004	1.93663e-05	3.39606	0.000211093	0.0241989	1.88088	0.399903	0.14264	1.5053	0.308952	0.0348125	-1.80557	0.0790535	0.0038745	-2.25606	0.0324862	0.423445	-1.2495	0.604813	24587	46689	30966	34080.7	110327	136333	202423	149694	83497	53403	97931	78277	98162	61222	83014	80799.3	rrnL
ChreCr005	0.333778	2.07997	0.466433	0.200779	-2.28908	0.856622	0.596758	1.67197	0.784497	0.0121059	-4.76122	0.0350673	0.746869	-1.24403	0.954891	0.0363208	3.82727	0.106999	4	3	1	2.66667	7	5	9	7	1	0	3	1.33333	4	8	8	6.66667	rrn5
ChreCr006	0.0352759	3.58448	0.085446	0.56801	-1.33052	1	0.0171366	4.04506	0.0747157	0.00388593	-4.76923	0.0151274	0.796466	1.12849	0.958804	0.000735699	5.38204	0.00445506	2	0	3	1.66667	5	6	10	7	2	2	0	1.33333	11	8	10	9.66667	rrn5
ChreCr007	2.46009e-05	3.40447	0.000243772	0.0256818	1.8861	0.399903	0.144555	1.5114	0.308952	0.0376164	-1.80503	0.0836773	0.00449528	-2.25253	0.0349989	0.432802	-1.24791	0.604813	24616	46550	30776	33980.7	110632	136416	202379	149809	83747	53237	98202	78395.3	98284	61637	82995	80972	rrnL
ChreCr008	0.0270387	-1.83455	0.0736806	0.0509403	1.693	0.618177	1.86097e-07	4.19619	2.53558e-06	3.76715e-05	3.10589	0.000216115	7.8847e-13	7.69812	8.59433e-11	0.000675621	2.47855	0.00433192	63	190	188	147	80	88	94	87.3333	238	226	308	257.333	752	542	1213	835.667	rrn3
ChreCr010	0.291014	-1.66823	0.444626	0.500338	1.38499	1	0.0536516	-2.57772	0.150633	0.08671	2.31048	0.160193	0.368643	-1.54519	0.704948	0.0104936	-3.57012	0.0457519	13677	19062	3281	12006.7	4733	21410	6257	10800	31122	8530	35076	24909.3	11960	7381	6782	8707.67	rrnS
ChreCt009	0.00438018	35.5971	0.0170514	1	3.89731	1	1.3827e-05	92.4881	0.000125595	0.0205894	-9.13374	0.0534345	0.0938848	2.59819	0.255836	9.80521e-05	23.7312	0.000712512	0	0	0	0	2	3	8	4.33333	0	1	0	0.333333	12	3	27	14	trnL1
ChreCt011	7.03833e-11	72.0876	1.91795e-09	0.407182	3.23387	1	7.51611e-09	43.1259	1.63851e-07	5.49265e-09	-22.2914	1.49675e-07	0.173392	-1.67156	0.449993	2.54024e-06	13.3357	3.07651e-05	0	1	0	0.333333	37	20	45	34	0	3	1	1.33333	23	13	40	25.3333	trnG1
ChreCt012	1.27305e-05	60.7286	0.000154181	1	1	1	5.61499e-07	78.275	6.80037e-06	1.27305e-05	-60.7286	0.000126148	0.523939	1.28893	0.803266	5.61499e-07	78.275	1.02006e-05	0	0	0	0	4	7	11	7.33333	0	0	0	0	13	5	17	11.6667	trnI
ChreCt013	4.53536e-11	57.2418	1.64785e-09	0.764008	-1.35666	1	2.24052e-10	49.1686	8.14057e-09	5.21648e-12	-77.6576	1.89532e-10	0.724032	-1.16419	0.950837	2.63601e-11	66.705	9.57749e-10	1	1	2	1.33333	80	82	117	93	0	3	0	1	53	32	212	99	trnA
ChreCt014	0.1449	4.47724	0.287165	1	1.66777	1	0.00704775	8.62034	0.0325707	0.317854	-2.68457	0.433076	0.296925	1.92537	0.634605	0.023474	5.1688	0.0830194	0	0	1	0.333333	4	1	1	2	1	1	0	0.666667	7	3	5	5	trnS2
ChreCt015	4.16302e-12	25.055	2.26884e-10	0.80159	-1.71916	1	5.8972e-13	27.9273	3.21397e-11	4.06222e-14	-43.0736	4.16411e-12	0.7534	1.11464	0.954891	5.36345e-15	48.0115	5.84616e-13	1	5	1	2.33333	57	63	76	65.3333	0	1	3	1.33333	87	43	144	91.3333	trnL2
ChreCt017	3.38266e-05	17.0326	0.000307258	0.518674	-1.44691	1	2.20676e-06	24.1056	2.19242e-05	2.27878e-07	-24.6447	3.54838e-06	0.470602	1.41526	0.765606	1.16225e-08	34.8786	2.53371e-07	6	0	0	2	41	48	87	58.6667	0	4	2	2	92	44	169	101.667	trnD
ChreCt019	0.000118197	12.5258	0.000805218	1	1.21652	1	1.86839e-09	44.4382	5.09135e-08	6.72172e-05	-10.2964	0.000348889	0.00503484	3.54774	0.0365865	4.82744e-10	36.5289	1.31548e-08	3	2	0	1.66667	27	25	30	27.3333	0	5	2	2.33333	91	50	227	122.667	trnY
ChreCt020	5.06561e-05	59.3609	0.000424732	0.146911	12.7539	0.762537	1.17654e-08	170.867	2.13737e-07	0.021345	-4.65435	0.054107	0.0120647	2.87844	0.0730582	3.50174e-06	13.3973	3.81689e-05	0	0	0	0	4	3	15	7.33333	0	3	1	1.33333	22	15	39	25.3333	trnQ
ChreCt022	0.00306691	10.3999	0.0123812	0.642068	-1.98299	1	0.000803253	11.7449	0.00515027	2.75032e-05	-20.6229	0.000214132	0.800469	1.12933	0.958804	5.26018e-06	23.2901	5.0754e-05	2	0	0	0.666667	10	4	14	9.33333	1	0	0	0.333333	13	8	18	13	trnK
ChreCt023	1.24109e-15	108.41	1.35279e-13	0.496929	2.25368	1	5.42652e-15	97.9604	5.91491e-13	7.64056e-14	-48.1035	4.16411e-12	0.791341	-1.10667	0.958804	3.23737e-13	43.4668	1.76437e-11	0	1	1	0.666667	74	75	124	91	1	3	1	1.66667	66	48	187	100.333	trnA
ChreCt024	2.21254e-06	97.8347	3.01458e-05	1	1	1	2.21254e-06	98.0751	2.19242e-05	2.21254e-06	-97.8347	3.01458e-05	1	1.00246	1	2.21254e-06	98.0751	3.01458e-05	0	0	0	0	5	8	24	12.3333	0	0	0	0	8	8	27	14.3333	trnI
ChreCt025	0.266911	9.2194	0.442305	1	3.77952	1	0.00164096	34.2856	0.00894322	0.641364	-2.43931	0.776763	0.0683762	3.71885	0.219206	0.00935211	9.07142	0.0429629	0	0	0	0	1	0	2	1	1	0	0	0.333333	5	2	8	5	trnH
ChreCt027	1.03472e-07	28.5439	1.87974e-06	0.637804	2.43294	1	1.44761e-07	27.2568	2.25414e-06	1.16361e-05	-11.7322	0.000126148	0.941907	-1.04722	1	1.5671e-05	11.2032	0.00012201	0	1	0	0.333333	9	14	18	13.6667	0	1	2	1	15	8	25	16	trnF
ChreCt029	0.271219	9.22106	0.442305	0.514146	6.79187	1	0.000352773	45.4558	0.00240326	1	-1.35766	1	0.0207988	4.92956	0.119319	0.00807005	6.69267	0.0399834	0	0	0	0	0	2	1	1	0	2	0	0.666667	6	3	11	6.66667	trnV
